# Supplementary material for: Uncovering biomarkers for chronic toxoplasmosis detection highlights alternative pathways shaping parasite dormancy
Source: EMBO Mol Med. 2025 May 19;17(7):1686–715. doi: 10.1038/s44321-025-00252-0 (PMC12254245; doi:10.1038/s44321-025-00252-0)
Supplement: Supplementary file 2 — Data Set EV1 [file 44321_2025_252_MOESM2_ESM.xlsx]

## Sheet: Legend
Dataset EV1 – Raw and Normalized RNA-Seq Data
This dataset contains gene expression data from various experimental conditions measured by RNA sequencing.
The "Raw Data" sheet provides raw read counts for each gene (GeneID) across multiple conditions: MORC_UT1-3, MORC_IAA1-3, MORC-KD-BFD1-KO_UT1-3, MORC-KD-BFD1-KO_IAA1-3, and DD-BFD1-Ty_UT1-3, including Shield treatments.
The "TPM" sheet shows the corresponding normalized transcript levels expressed as Transcripts Per Million (TPM) for the same genes and conditions.
Each column corresponds to a biological replicate under a specific treatment or control condition. Gene expression values allow for the comparison of transcriptional profiles across samples.

## Sheet: Raw Data
Geneid	MORC_UT1	MORC_UT2	MORC_UT3	MORC_IAA1	MORC_IAA2	MORC_IAA3	MORC-KD-BFD1-KO_UT1	MORC-KD-BFD1-KO_UT2	MORC-KD-BFD1-KO_UT3	MORC-KD-BFD1-KO_IAA1	MORC-KD-BFD1-KO_IAA2	MORC-KD-BFD1-KO_IAA3	DD-BFD1-Ty_UT1	DD-BFD1-Ty_UT2	DD-BFD1-Ty_UT3	DD-BFD1-Ty_Shield1	DD-BFD1-Ty_Shield2	DD-BFD1-Ty_Shield3
TGME49_200010	2186	1865	1636	1619	1277	1219	3399	3671	2720	2365	1661	2915	2338	2007	2205	466	369	614
TGME49_200110	0	2	0	21	16	9	0	1	0	18	26	39	1	0	0	0	0	0
TGME49_200130	18	8	5	494	327	320	10	7	11	641	557	812	59	90	68	50	51	68
TGME49_200230	4	6	10	140	116	112	17	15	12	335	287	359	11	1	23	10	0	1
TGME49_200240	43	31	13	53	39	39	112	59	50	101	63	99	31	37	29	8	7	8
TGME49_200250	1708	1282	1146	658	573	549	2540	2265	1783	954	684	1026	814	686	836	338	241	446
TGME49_200260	14	8	2	8	7	0	26	21	17	14	19	33	14	22	18	15	9	17
TGME49_200270	504	404	414	269	184	219	580	611	568	311	290	392	259	202	274	218	167	301
TGME49_200280	463	447	307	317	223	236	817	777	744	402	364	594	444	417	330	172	165	275
TGME49_200290	1722	1525	1238	974	807	874	2424	2508	1954	1457	1028	1478	1005	885	948	408	279	437
TGME49_200295	28	29	39	780	624	655	36	38	34	778	597	938	70	56	71	14	15	52
TGME49_200300	3	1	2	151	129	96	3	4	3	178	144	249	17	20	27	12	11	10
TGME49_200310	1285	1020	1060	978	837	715	1457	1613	1202	1203	888	1181	368	264	375	308	232	312
TGME49_200320	186	160	117	188	126	170	255	244	209	260	188	343	675	690	665	143	126	273
TGME49_200330	741	649	505	335	294	324	1089	1133	1002	530	412	480	385	390	453	227	191	299
TGME49_200340	172	164	138	209	147	162	280	273	214	280	198	301	234	258	238	120	64	119
TGME49_200350	501	456	423	364	316	355	962	965	953	487	429	562	809	701	683	223	146	263
TGME49_200360	3608	2885	2624	1586	1344	1219	4784	4836	3804	2334	1498	2168	2898	2757	3152	732	511	780
TGME49_200370	354	296	208	223	199	187	570	520	432	349	256	433	216	177	195	161	136	171
TGME49_200375	306	270	212	161	190	148	836	873	697	432	303	516	599	562	665	145	120	196
TGME49_200385	1014	803	477	585	423	477	4945	4885	4021	2144	1783	3135	2600	2312	2254	615	485	740
TGME49_200400	1237	1040	791	1222	822	1015	2031	1987	1850	1646	1317	2038	2055	1830	2012	702	565	911
TGME49_200410	280	271	183	181	120	133	469	488	461	197	186	294	256	239	231	89	104	136
TGME49_200430	281	227	180	166	155	147	418	382	361	165	179	279	84	70	84	42	47	71
TGME49_200440	166	168	76	121	78	88	363	366	293	181	176	317	134	118	112	62	72	113
TGME49_200450	270	286	209	276	232	170	445	476	467	401	287	526	95	95	102	101	112	117
TGME49_200460	518	438	337	267	243	224	824	897	808	429	309	437	461	336	447	184	117	206
TGME49_200470	642	539	427	335	324	265	1088	975	934	563	424	631	557	468	578	268	207	312
TGME49_200480	0	0	0	25	14	12	1	8	1	38	22	28	3	0	2	1	2	0
TGME49_200590	233	184	116	224	187	156	398	380	333	377	257	367	196	162	203	128	113	138
TGME49_200595	4	0	1	286	218	197	0	0	0	306	179	250	0	0	0	1	1	3
TGME49_200600	0	0	0	7	2	1	0	0	0	2	8	1	0	0	0	0	0	0
TGME49_200700	366	351	407	328	282	290	548	633	488	327	323	517	522	469	587	428	256	492
TGME49_201100	0	0	0	5	1	1	4	0	0	2	4	5	1	2	1	0	0	0
TGME49_201110	132	109	121	102	108	100	164	178	126	146	97	168	56	59	103	27	25	34
TGME49_201120	871	857	678	626	477	559	1859	1690	1705	879	738	1217	886	775	832	501	347	517
TGME49_201130	1713	1571	999	1031	724	852	2660	2708	2260	1479	1187	1835	905	869	1001	226	154	275
TGME49_201140	938	919	599	579	470	477	1545	1455	1329	730	679	1119	512	362	409	266	217	328
TGME49_201150	615	512	369	440	310	350	1235	1191	896	590	550	910	343	342	390	299	220	341
TGME49_201160	36	50	27	41	48	35	94	100	68	104	84	124	15	15	12	10	1	10
TGME49_201170	3970	3419	2977	1248	1062	1174	5955	6236	4853	1956	1404	1949	1962	1562	2085	622	390	807
TGME49_201180	615	581	441	1097	833	922	1316	1330	1105	1613	1367	2154	88	103	106	121	76	128
TGME49_201190	42	59	84	37	30	31	76	73	73	48	17	51	20	29	43	19	10	18
TGME49_201200	340	257	222	164	101	141	570	543	468	227	247	278	262	137	200	81	90	135
TGME49_201210	150	139	119	155	121	176	211	223	235	196	164	215	102	123	162	52	45	75
TGME49_201215	69	67	14	49	55	65	186	134	177	93	93	168	50	30	35	16	9	27
TGME49_201220	553	453	399	430	270	332	769	710	595	497	429	681	208	205	199	82	70	87
TGME49_201230	342	309	209	194	162	163	595	648	506	368	252	449	159	136	165	59	38	84
TGME49_201240	249	257	220	120	74	101	379	477	461	169	149	272	17	21	13	58	73	88
TGME49_201250	670	764	479	440	283	347	1387	1502	1317	615	631	874	351	301	395	224	201	354
TGME49_201260	4270	3646	3331	2480	1913	1968	6635	6365	5772	3168	2422	3687	2369	1939	2224	1152	880	1354
TGME49_201270	1004	898	555	709	522	518	1613	1615	1228	964	721	1198	349	350	352	339	227	368
TGME49_201380	2734	2360	1748	1511	1289	1341	3835	3847	3266	2275	1699	2931	1408	1347	1540	681	487	842
TGME49_201390	8903	7292	6105	3135	2578	2517	12086	12860	10059	4351	3037	4571	7374	6542	7596	1936	1267	2009
TGME49_201400	732	746	397	437	297	331	1294	1281	1117	640	508	789	300	310	264	182	138	275
TGME49_201520	1746	1488	1434	796	634	687	2637	2576	2192	1276	853	1197	862	703	807	232	181	241
TGME49_201630	545	401	349	605	473	393	681	660	478	891	601	943	231	194	245	171	102	204
TGME49_201640	0	2	0	48	17	30	0	0	0	53	50	52	30	34	36	14	30	20
TGME49_201650	0	0	0	35	26	37	0	0	0	47	46	58	10	8	6	7	7	5
TGME49_201660	11	3	7	212	133	152	2	5	4	225	135	211	0	0	0	2	0	0
TGME49_201670	606	539	334	335	202	216	1015	1090	753	389	341	533	116	140	163	105	82	155
TGME49_201680	4093	3579	2462	2082	1665	1644	6331	6112	5237	3190	2419	3737	1582	1408	1575	950	818	1208
TGME49_201690	392	353	262	624	437	475	657	668	487	717	627	1034	14	14	41	60	46	99
TGME49_201700	1592	1615	944	1068	640	791	2523	2495	2186	1300	1059	1725	616	550	612	411	405	547
TGME49_201710	408	302	283	188	164	182	532	487	477	240	236	256	244	198	230	105	82	139
TGME49_201720	289	241	205	182	157	142	373	359	298	273	187	288	110	98	104	55	32	58
TGME49_201730	20	13	12	6	10	11	12	5	21	12	6	15	4	4	8	2	5	2
TGME49_201740	251	237	177	167	140	132	456	402	356	247	206	323	146	122	152	45	35	67
TGME49_201750	0	1	0	18	14	12	0	0	1	23	7	11	0	0	1	1	0	3
TGME49_201760	1380	1200	1098	473	366	392	1988	2139	1855	698	534	776	915	797	922	298	196	293
TGME49_201770	393	332	248	309	283	292	711	807	604	521	439	768	511	420	568	230	183	280
TGME49_201775	0	1	0	0	0	0	1	0	0	5	0	0	160	167	179	23	16	39
TGME49_201780	8002	6729	3383	2520	1902	1847	14679	13997	12155	3839	3087	5280	7853	6719	7755	1249	974	1404
TGME49_201785	3377	2784	3558	1089	964	898	3694	3862	3044	1206	923	1543	1626	1423	1767	284	177	298
TGME49_201790	793	683	613	399	308	330	973	1001	896	448	342	508	369	290	337	273	194	325
TGME49_201800	1136	1143	1283	991	656	702	1606	1753	1537	1122	846	1297	566	460	629	300	229	395
TGME49_201810	1256	1110	754	546	412	457	2143	1998	1835	798	673	883	747	657	686	591	468	721
TGME49_201820	330	292	249	413	332	353	674	670	652	476	438	800	119	89	97	368	306	431
TGME49_201830	160	132	124	69	78	104	229	294	208	116	82	143	69	43	60	34	39	47
TGME49_201840	1300	1054	917	1597	1334	1245	1714	1879	1647	1969	1376	2348	860	783	881	1392	1047	1729
TGME49_201850	169	156	178	380	316	310	244	248	275	622	456	758	128	128	121	79	46	106
TGME49_201860	11828	9517	10446	4548	3561	3681	12895	13186	10587	5306	3580	4719	6006	5392	6531	1546	1134	1804
TGME49_201870	627	537	342	411	275	251	940	940	743	515	437	658	283	270	333	151	149	226
TGME49_201880	2020	1888	1704	1137	985	970	2977	3081	2710	1706	1331	1930	1050	927	1038	474	315	568
TGME49_201890	5	2	0	148	134	107	7	5	7	178	131	145	2	4	9	20	20	27
TGME49_201895	0	0	0	0	1	2	0	0	1	0	0	0	4	7	2	12	3	15
TGME49_201900	431	392	280	311	215	206	738	771	752	384	305	417	212	225	258	181	135	221
TGME49_202010	695	544	261	901	665	613	1270	1235	914	1123	1003	1719	106	79	89	201	166	223
TGME49_202020	80	75	78	2591	1911	2072	61	61	41	2448	1712	2709	459	386	479	1071	819	1323
TGME49_202025	3	5	0	220	106	162	1	7	2	202	170	319	48	57	34	391	272	413
TGME49_202030	1074	834	621	1950	1613	1503	1577	1514	1091	2577	2010	3126	385	290	368	725	538	912
TGME49_202040	689	568	429	377	292	266	1130	1140	1067	553	446	666	687	615	721	338	240	438
TGME49_202050	1	3	3	114	68	85	4	8	5	221	164	262	27	23	51	13	9	16
TGME49_202060	2	0	3	7	3	4	0	0	0	13	16	16	27	25	40	6	6	13
TGME49_202065	0	0	1	5	2	2	0	0	3	1	1	3	40	31	25	7	8	5
TGME49_202070	774	782	494	524	353	469	1829	1657	1556	820	717	1150	1003	753	962	553	516	766
TGME49_202080	224	167	125	136	102	115	356	393	332	230	227	326	187	172	198	116	109	115
TGME49_202090	0	0	0	17	10	12	0	0	1	24	10	8	5	14	11	3	0	8
TGME49_202100	0	0	0	31	17	35	0	0	3	42	42	49	0	0	1	0	2	2
TGME49_202110	1	3	2	195	126	150	2	8	2	204	118	134	4	0	1	0	0	1
TGME49_202120	1242	1126	1025	766	507	520	1936	1861	1707	940	752	1024	667	599	655	494	329	558
TGME49_202140	8	4	16	440	335	352	12	15	7	654	403	592	60	59	84	65	38	102
TGME49_202160	519	480	386	247	208	180	795	812	790	413	290	414	288	247	287	130	114	188
TGME49_202170	156	153	117	190	140	142	247	214	263	169	190	300	148	126	124	35	49	77
TGME49_202180	457	411	339	594	483	533	637	650	593	812	577	989	443	308	380	267	221	377
TGME49_202190	702	619	454	374	289	284	1042	1095	1012	482	429	698	366	320	349	176	170	284
TGME49_202200	2347	2043	1903	787	641	638	4001	3836	3246	1200	987	1318	1964	1659	1787	434	287	475
TGME49_202205	2	2	5	0	2	0	2	3	3	2	1	1	2	5	6	0	0	2
TGME49_202210	0	0	1	4	6	2	0	0	0	9	3	2	1	3	1	1	0	3
TGME49_202220	486	430	263	260	151	170	913	906	748	422	299	458	355	382	345	127	77	139
TGME49_202230	402	304	254	196	162	151	720	699	694	257	239	360	324	294	381	159	149	193
TGME49_202240	231	226	189	187	143	199	388	413	517	238	212	301	166	122	154	83	87	141
TGME49_202250	744	662	485	542	397	418	1077	1155	1171	766	618	1037	322	300	348	195	172	279
TGME49_202255	12	9	17	15	12	14	12	26	8	25	13	16	177	133	139	64	53	73
TGME49_202260	1	0	0	3	2	2	0	0	5	9	0	19	12	6	10	10	0	3
TGME49_202280	162	150	124	1060	802	818	284	298	196	1318	974	1554	39	44	22	124	144	155
TGME49_202285	0	0	3	31	21	13	0	0	1	50	20	37	1	3	1	5	1	5
TGME49_202290	263	249	196	258	178	213	454	452	391	307	256	377	187	162	165	99	70	113
TGME49_202300	405	350	320	400	312	309	503	588	480	558	430	604	109	90	126	80	90	120
TGME49_202310	673	542	419	398	341	281	1017	947	896	452	360	539	427	340	410	107	113	163
TGME49_202320	0	0	0	0	0	0	0	0	0	0	0	0	1	0	2	1	0	1
TGME49_202330	0	0	0	0	0	0	0	0	0	0	0	0	0	0	0	0	0	0
TGME49_202340	0	0	0	13	13	7	0	1	0	56	12	27	0	1	0	0	0	0
TGME49_202350	379	426	272	262	212	243	598	632	521	412	312	483	176	151	179	130	117	194
TGME49_202360	210	187	158	106	116	112	352	364	304	176	137	232	63	42	49	30	30	47
TGME49_202370	1572	1274	917	846	694	688	2827	2608	2207	1397	1106	1760	614	584	648	421	283	470
TGME49_202375	312	280	120	261	192	218	609	593	548	482	406	642	130	132	164	102	107	142
TGME49_202380	1360	1153	846	789	650	654	1988	2015	1750	1183	888	1200	881	769	910	541	437	731
TGME49_202390	788	681	600	370	272	293	1271	1375	1209	458	386	694	703	614	797	196	160	298
TGME49_202400	0	8	9	174	129	88	2	2	3	166	116	187	60	70	65	44	32	61
TGME49_202410	673	670	470	421	314	338	1266	1285	1266	573	528	798	506	452	487	378	336	488
TGME49_202420	377	365	294	139	146	124	583	660	520	217	155	275	320	242	314	101	66	104
TGME49_202430	746	658	601	723	618	497	1051	1141	996	839	632	898	356	243	340	344	231	444
TGME49_202440	312	225	212	298	221	216	377	392	324	382	273	336	57	72	68	77	50	94
TGME49_202445	2	1	1	22	10	17	4	5	3	12	8	14	1	4	10	13	19	12
TGME49_202450	205	201	208	121	97	130	350	366	314	193	179	251	86	101	136	79	81	133
TGME49_202460	595	611	451	313	218	266	1262	1347	1057	551	457	700	369	293	349	193	195	251
TGME49_202470	622	528	471	405	281	286	885	822	810	530	403	674	358	296	369	171	172	303
TGME49_202480	327	271	275	187	144	167	462	490	508	202	208	255	248	206	194	93	108	138
TGME49_202490	1449	1482	1026	1022	697	872	3126	3051	2816	1321	1290	1870	1227	1103	1168	969	832	1245
TGME49_202500	8135	7068	6052	3299	2434	2752	11100	11782	9160	4112	3196	5001	4936	4599	5094	1739	1346	2137
TGME49_202510	598	477	445	445	383	425	863	920	777	848	644	891	260	209	301	254	196	260
TGME49_202520	752	690	541	353	287	294	1319	1304	1225	553	426	693	967	860	843	305	294	428
TGME49_202530	601	566	307	331	221	252	1290	1181	951	496	393	644	418	385	422	166	169	204
TGME49_202540	1491	1387	1081	718	630	662	2837	2736	2511	1044	1009	1485	1664	1291	1438	948	817	1234
TGME49_202550	613	597	303	356	222	289	1228	1393	1183	498	461	896	197	226	230	290	267	353
TGME49_202568	316	268	284	194	157	157	337	395	377	266	173	312	132	147	159	55	67	104
TGME49_202572	353	328	208	221	157	150	595	592	469	276	234	356	126	120	149	87	97	124
TGME49_202580	1508	1282	1082	1125	923	963	1648	1526	1307	1256	1040	1601	444	387	475	126	119	172
TGME49_202590	279	291	223	158	139	138	536	521	569	249	223	280	189	185	160	104	57	125
TGME49_202600	6	1	1	5	0	5	0	2	4	11	1	1	7	14	11	1	2	2
TGME49_202610	1599	1375	1179	817	604	677	2831	2683	2721	1096	905	1467	1581	1361	1579	466	412	614
TGME49_202620	2719	2172	1808	1415	1190	1050	4104	3647	3216	1904	1459	2277	2647	2404	2784	1130	799	1226
TGME49_202630	1295	1244	898	1061	651	800	2243	2254	1947	1380	1150	1766	648	580	720	495	378	609
TGME49_202640	273	280	177	183	153	159	483	497	478	266	220	385	162	150	130	64	59	101
TGME49_202650	451	399	379	355	318	343	768	738	665	536	401	714	213	216	226	148	150	192
TGME49_202660	0	0	0	0	0	0	0	0	0	0	0	1	0	0	0	0	0	0
TGME49_202670	0	0	0	0	0	0	0	0	0	1	0	1	1	0	6	5	0	0
TGME49_202680	2757	2232	1811	1667	1280	1277	3864	4205	3162	2290	1781	2912	1156	983	1108	507	397	616
TGME49_202690	406	422	294	258	195	173	625	656	501	316	226	341	209	178	217	87	76	136
TGME49_202700	174	193	98	142	113	112	319	270	256	178	112	266	169	146	176	63	75	126
TGME49_202720	158	169	97	107	89	115	285	331	277	154	151	259	134	84	101	65	89	90
TGME49_202730	475	357	230	173	105	123	848	795	650	226	152	320	339	234	258	73	90	119
TGME49_202735	2	0	0	0	4	0	0	2	5	0	0	1	24	5	5	2	4	11
TGME49_202740	175	154	145	131	100	101	291	285	284	140	152	213	98	93	90	64	51	98
TGME49_202750	368	342	238	248	164	226	599	530	566	342	255	379	287	296	301	125	113	133
TGME49_202760	437	370	348	290	201	241	528	563	476	305	250	414	184	159	187	85	50	66
TGME49_202770	5252	4426	3981	2969	2047	2161	7547	7273	6533	3461	2717	4175	2862	2356	2903	1241	978	1622
TGME49_202780	1598	1501	1087	1194	913	1008	2574	2696	2306	1518	1160	2001	1451	1303	1467	989	708	1128
TGME49_202790	236	221	153	92	96	83	310	334	289	138	113	153	130	122	115	57	34	65
TGME49_202800	549	457	413	345	285	266	705	653	633	377	294	426	96	70	83	35	48	92
TGME49_202810	420	358	345	311	200	278	671	636	519	340	256	461	217	155	241	118	103	122
TGME49_202820	1576	1305	959	897	620	620	2785	2824	1818	1345	935	1574	626	520	589	242	185	233
TGME49_202830	4880	3711	3368	2797	2109	2030	6661	6475	5139	3839	2668	3844	2589	2337	2682	1019	708	1292
TGME49_202840	4622	4433	3620	2205	1550	1725	7885	8160	7372	2889	2534	4033	3049	2726	3135	1594	1306	2017
TGME49_202850	241	258	123	226	143	160	422	406	306	240	224	314	106	109	134	56	57	85
TGME49_202860	824	758	850	464	359	384	1034	912	776	544	336	544	239	163	245	140	105	176
TGME49_202870	220	200	53	109	60	92	700	578	503	217	177	367	193	205	187	138	93	162
TGME49_202880	179	169	108	252	200	172	332	333	249	366	353	502	71	65	72	56	44	86
TGME49_202890	1066	958	636	408	341	331	1577	1684	1436	589	479	750	581	558	631	400	257	464
TGME49_202895	0	0	0	0	0	0	0	0	0	0	0	0	0	0	0	0	0	0
TGME49_202900	1342	1115	741	842	676	656	2197	2056	1620	1194	915	1431	452	361	384	629	510	723
TGME49_202910	3	0	2	8	7	4	8	2	9	9	12	7	72	71	85	41	39	46
TGME49_202920	843	644	672	564	392	452	1082	1164	989	695	580	851	364	386	444	347	273	453
TGME49_202930	85	61	50	155	93	119	92	97	90	122	124	196	34	25	43	18	16	30
TGME49_202940	793	735	657	596	453	513	1257	1311	1118	820	650	921	582	542	530	385	277	452
TGME49_202950	1213	1090	814	760	548	595	2057	2187	1862	1026	835	1259	537	501	516	305	217	407
TGME49_202960	89	84	48	62	66	63	190	206	173	134	99	174	79	51	60	42	32	40
TGME49_202970	24	23	29	112	99	79	11	21	18	146	113	185	64	72	53	99	73	152
TGME49_202975	0	1	1	50	46	54	0	1	0	76	47	78	189	136	186	99	78	131
TGME49_202980	1147	1046	634	726	601	666	2410	2131	1804	1233	1019	1567	569	513	532	432	308	401
TGME49_202990	0	0	0	13	13	12	0	0	0	6	12	12	2	0	0	0	0	0
TGME49_203000	0	0	0	2	3	13	0	0	0	5	5	15	2	2	2	0	0	0
TGME49_203010	955	937	611	392	292	397	1876	1876	1464	630	485	708	682	660	592	271	230	355
TGME49_203020	260	265	210	268	179	171	572	492	450	347	245	450	131	133	128	114	95	154
TGME49_203030	1419	1220	949	921	756	765	2096	2106	1734	1255	951	1302	600	468	617	496	309	524
TGME49_203040	449	391	218	220	188	186	847	897	650	392	341	512	252	196	237	159	123	149
TGME49_203050	570	447	246	290	212	205	1051	891	640	416	352	656	499	427	485	176	131	179
TGME49_203060	1376	1045	1002	723	528	535	2030	1925	1627	840	661	1120	1195	1059	1138	396	321	342
TGME49_203070	16	5	2	6	4	7	3	4	2	9	2	6	17	11	13	6	1	5
TGME49_203080	496	447	425	392	280	325	728	738	570	427	342	497	193	198	291	202	149	268
TGME49_203090	0	0	0	3	1	2	0	2	0	8	7	8	17	19	17	7	0	8
TGME49_203100	0	0	0	4	1	3	0	0	0	1	5	2	7	9	8	0	0	0
TGME49_203110	43	43	55	325	290	271	57	44	46	392	318	457	226	167	218	80	48	79
TGME49_203120	193	118	143	48	66	42	196	294	188	113	94	109	91	81	81	53	32	61
TGME49_203135	18	9	12	1346	1045	1081	22	33	12	1859	1397	2189	24	18	39	30	24	54
TGME49_203150	570	488	290	359	282	279	999	995	913	546	390	684	326	280	321	263	198	296
TGME49_203160	755	616	650	554	401	537	1070	1061	913	713	627	917	486	442	474	244	188	314
TGME49_203170	1615	1441	1229	935	761	678	2568	2531	2190	1312	1055	1584	838	729	873	522	490	720
TGME49_203175	2	11	3	3	0	0	21	22	20	8	6	9	29	12	23	23	14	19
TGME49_203180	380	428	236	279	219	228	879	890	760	304	338	479	575	439	483	352	316	440
TGME49_203200	7	1	3	574	425	473	6	9	13	758	552	871	0	2	2	23	13	29
TGME49_203220	452	389	356	276	213	282	748	685	596	306	338	468	348	311	351	206	132	257
TGME49_203230	79	54	104	273	163	196	112	104	104	293	214	358	29	31	26	48	48	73
TGME49_203240	1139	1053	764	746	643	636	1822	1925	1768	1021	860	1286	577	538	539	356	286	452
TGME49_203250	4	1	0	27	21	17	2	8	0	48	23	55	11	2	15	11	5	18
TGME49_203260	252	222	191	166	118	148	437	444	456	248	232	311	97	103	108	125	134	163
TGME49_203270	220	184	159	149	130	127	344	361	277	216	126	231	95	111	88	57	50	71
TGME49_203280	430	361	306	215	162	179	496	534	551	257	197	245	278	245	313	101	65	173
TGME49_203290	3192	2795	3122	2462	2178	2008	4065	4492	3693	2385	1855	2741	2972	2593	3061	4037	3078	4766
TGME49_203300	470	471	856	291	251	337	876	892	1148	436	408	599	1695	1368	1622	255	211	323
TGME49_203310	28983	24307	22769	18213	14072	14244	35888	37940	31206	19555	14086	22794	23673	21493	25558	3355	2487	3794
TGME49_203320	506	488	384	412	325	374	1244	1259	1114	611	575	993	680	617	647	356	303	525
TGME49_203330	0	1	3	12	7	20	0	0	0	22	12	8	6	14	17	2	0	2
TGME49_203340	1	1	2	193	164	152	3	3	2	230	195	233	6	5	3	7	14	8
TGME49_203350	236	253	149	257	196	211	522	478	417	385	323	622	132	140	130	105	112	139
TGME49_203358	405	441	415	242	220	266	559	570	498	335	258	352	241	206	249	103	62	158
TGME49_203362	312	355	232	187	179	151	482	456	431	357	211	412	113	103	149	62	53	94
TGME49_203370	588	507	302	346	213	245	1191	1213	912	522	369	723	256	238	280	95	65	89
TGME49_203375	8	11	9	6	2	2	13	6	5	8	7	6	15	8	14	2	2	8
TGME49_203380	585	529	422	255	221	237	1145	1110	1001	454	402	584	472	384	429	194	173	257
TGME49_203390	1496	1315	1251	747	610	634	2180	2231	1880	1022	793	1469	837	759	862	254	218	358
TGME49_203400	967	863	697	602	528	545	1420	1394	1170	875	676	1108	460	353	424	299	185	357
TGME49_203420	228	150	131	142	99	126	422	409	399	268	223	347	135	127	146	138	108	144
TGME49_203430	50	48	43	9	12	16	40	57	38	49	24	57	15	20	16	9	11	7
TGME49_203440	83	54	45	28	26	40	164	144	140	65	77	67	50	24	51	22	23	27
TGME49_203450	899	847	647	559	461	543	1311	1202	1177	737	534	985	370	411	395	257	204	285
TGME49_203460	71	59	48	70	52	35	84	110	49	108	65	85	32	30	35	13	13	10
TGME49_203470	2	1	3	3	1	0	11	9	4	9	0	7	1	1	13	2	2	0
TGME49_203480	426	420	308	296	225	223	675	717	586	292	262	448	229	185	232	133	117	141
TGME49_203490	576	503	421	410	259	298	833	802	664	428	434	595	148	170	155	159	109	140
TGME49_203500	4	5	3	482	363	338	0	4	2	567	459	707	0	1	0	0	0	2
TGME49_203505	0	3	1	52	40	27	0	0	0	75	77	74	7	7	16	8	9	14
TGME49_203510	735	749	469	526	367	399	1373	1220	1230	660	532	785	452	469	460	284	214	356
TGME49_203520	294	327	203	220	154	175	567	617	625	270	235	421	151	126	137	119	118	181
TGME49_203540	1129	946	492	734	472	590	2950	2847	2537	1119	1016	1606	1395	1072	1067	646	597	823
TGME49_203560	481	409	273	237	214	228	950	928	865	439	357	569	286	262	309	149	136	169
TGME49_203570	7	1	9	278	181	221	5	9	1	345	249	401	1	0	2	1	3	2
TGME49_203580	2	5	1	115	124	81	1	8	2	152	108	142	0	0	0	0	0	0
TGME49_203590	1	6	0	371	292	255	0	0	0	396	294	466	1	0	2	0	1	3
TGME49_203600	1329	1129	841	950	764	823	2090	2164	1698	1634	1074	1673	565	431	493	215	192	286
TGME49_203610	459	357	300	219	216	225	652	693	569	336	298	328	233	209	224	133	116	159
TGME49_203620	323	286	224	225	151	189	478	476	428	271	196	285	133	109	134	100	76	146
TGME49_203630	4317	3506	3631	3144	2332	2420	5406	5917	4875	4055	2697	4432	1493	1221	1644	845	578	1008
TGME49_203665	308	304	183	199	139	180	621	680	568	300	277	402	234	220	235	139	134	154
TGME49_203682	7	1	4	130	115	83	9	2	3	257	145	254	0	1	2	1	0	5
TGME49_203685	0	2	1	140	107	86	6	0	0	201	143	256	0	0	1	0	3	0
TGME49_203688	4	3	2	255	208	197	4	8	10	358	302	464	2	0	3	0	2	1
TGME49_203690	927	767	672	556	398	458	1486	1496	1352	805	697	981	630	601	704	386	272	420
TGME49_203700	504	415	260	361	299	284	775	753	607	539	351	527	151	150	160	112	100	147
TGME49_203705	11	10	3	3	3	5	51	28	27	16	17	13	12	7	13	33	8	44
TGME49_203710	1707	1535	974	1094	801	942	3748	3423	2815	1567	1351	2320	794	623	784	986	752	1293
TGME49_203720	2148	1952	1743	2627	2175	2040	2375	2435	1853	3241	2198	3297	1042	886	1122	484	330	573
TGME49_203730	487	476	259	306	232	241	747	787	619	428	355	449	199	209	228	148	156	243
TGME49_203735	27	16	6	23	20	16	35	53	46	27	21	48	19	16	35	32	38	27
TGME49_203740	823	777	656	540	462	383	1202	1183	1033	713	526	827	384	336	364	282	175	400
TGME49_203750	308	266	181	168	147	195	508	490	465	300	211	411	165	189	189	106	90	162
TGME49_203760	505	443	296	277	193	234	757	789	656	441	345	578	206	196	229	150	130	209
TGME49_203770	35	37	14	335	301	269	49	46	28	570	366	571	3	7	15	14	6	7
TGME49_203780	626	688	432	472	321	335	1290	1289	927	607	480	818	301	282	315	281	205	329
TGME49_203790	2543	2101	1782	1719	1304	1202	3573	3542	2960	2216	1572	2143	1779	1611	1781	542	352	626
TGME49_203800	1	2	2	116	108	116	5	4	1	161	134	224	42	34	43	8	7	10
TGME49_203810	808	661	453	583	484	452	1340	1438	1113	910	714	1183	360	331	302	288	186	306
TGME49_203815	89	69	64	34	40	42	91	78	80	47	34	37	137	109	142	47	25	52
TGME49_203820	1774	1553	1234	992	707	711	3304	3094	2932	1257	1098	1567	1212	1026	1194	1315	1024	1573
TGME49_203830	420	424	278	462	295	317	894	851	566	599	462	798	78	66	89	287	193	272
TGME49_203840	430	358	228	196	155	155	606	538	556	295	244	346	287	244	242	120	151	191
TGME49_203860	189	214	103	103	102	110	303	311	304	143	119	181	108	115	123	61	56	63
TGME49_203870	304	309	296	209	170	156	446	449	363	277	207	269	247	187	211	165	162	218
TGME49_203875	57	46	30	38	22	31	157	140	114	86	67	82	213	188	163	553	362	622
TGME49_203880	1338	1271	665	867	663	684	2784	2496	2186	1274	1022	1516	1521	1281	1472	1230	855	1354
TGME49_203890	7	7	6	794	560	592	10	11	17	882	594	852	19	7	15	6	7	11
TGME49_203900	0	0	1	21	34	32	0	0	0	38	33	49	2	1	3	6	0	4
TGME49_203910	1129	958	658	873	523	700	1948	1915	1673	1156	905	1320	986	767	915	598	467	764
TGME49_203930	2103	1821	1327	681	572	618	3206	3306	2514	952	711	1022	1587	1346	1591	401	286	511
TGME49_203940	271	254	203	262	239	289	427	494	389	355	285	459	126	119	166	67	77	115
TGME49_203950	568	494	381	314	241	318	1106	1141	1116	495	484	769	634	554	609	307	251	389
TGME49_203960	383	286	267	192	167	175	563	560	527	291	252	378	119	121	149	94	96	190
TGME49_203970	254	198	171	137	112	143	383	397	333	191	203	303	81	96	116	61	66	88
TGME49_203980	2334	2007	1519	1108	823	927	4206	3913	3487	1567	1346	2260	1907	1618	1844	833	799	1054
TGME49_203985	0	2	0	1	0	2	3	0	2	5	0	0	38	28	48	10	5	13
TGME49_203990	1918	1843	1629	1125	821	961	2675	2929	2162	1370	987	1765	973	856	959	343	300	476
TGME49_204000	0	0	8	20	10	19	8	1	11	44	16	31	19	8	17	2	4	9
TGME49_204010	45	34	36	79	83	64	44	77	52	128	82	113	148	107	141	60	31	58
TGME49_204020	11099	9334	9444	5755	4455	4481	13498	14335	11838	7337	5646	9558	3554	3229	3863	1962	1525	2608
TGME49_204040	299	224	155	207	197	182	432	401	336	356	314	385	128	97	117	119	99	143
TGME49_204045	30	20	25	29	29	29	15	28	16	49	32	32	3	9	9	9	0	4
TGME49_204050	10489	9396	8106	8877	7313	7663	16587	16169	13817	13354	10410	16350	10340	9353	10642	259	200	371
TGME49_204055	191	160	245	207	174	180	229	226	208	222	184	312	87	73	94	62	50	102
TGME49_204060	454	392	198	352	313	313	629	665	617	637	410	763	338	324	343	235	164	290
TGME49_204070	466	444	431	250	260	250	780	790	672	362	291	481	484	401	439	272	197	331
TGME49_204080	878	827	529	518	428	375	1714	1630	1514	776	703	1173	905	779	853	481	387	598
TGME49_204090	3	5	1	0	3	5	23	25	20	10	12	2	8	21	19	12	12	11
TGME49_204100	487	525	284	293	189	260	1209	1156	1120	522	490	721	733	607	694	370	336	461
TGME49_204110	212	162	305	119	111	125	231	256	221	120	102	133	103	95	116	53	60	60
TGME49_204120	292	298	172	206	137	176	422	397	387	229	199	354	120	109	153	92	58	135
TGME49_204130	5142	4287	3098	3320	2400	2394	11407	9851	8940	5768	4398	6438	5882	4610	5428	1230	822	1126
TGME49_204140	282	273	192	183	151	154	505	509	504	266	233	304	122	116	146	97	104	131
TGME49_204150	71	62	20	32	33	43	236	273	225	73	56	102	121	110	122	75	75	102
TGME49_204160	1067	1093	616	630	424	467	1890	1945	1734	855	718	1119	629	621	701	473	443	678
TGME49_204270	525	559	462	329	267	283	884	1117	956	514	483	687	285	260	318	101	67	112
TGME49_204280	895	943	667	591	429	488	1861	1859	1594	784	752	1203	968	842	860	524	417	731
TGME49_204290	6	3	3	42	25	29	24	16	7	57	44	85	2	0	0	4	3	4
TGME49_204300	2	0	1	40	28	33	0	2	3	80	52	47	0	3	6	1	2	0
TGME49_204310	1974	1849	1260	1355	1157	1188	3429	3428	2784	2113	1791	2833	1486	1414	1577	1003	907	1337
TGME49_204315	56	18	15	34	13	27	194	143	137	66	71	113	127	109	114	103	95	93
TGME49_204320	167	141	116	221	156	181	238	272	193	296	258	408	145	135	130	38	35	58
TGME49_204325	3	0	0	6	8	6	6	6	3	5	12	17	41	17	45	7	1	7
TGME49_204330	16	18	10	26	10	24	31	41	15	33	24	31	213	185	207	178	126	169
TGME49_204340	4094	3210	2459	3190	2514	2354	5238	5298	4272	3767	2714	4752	2134	1852	2110	1380	1001	1637
TGME49_204350	537	484	307	388	280	305	1016	963	822	517	442	639	220	158	210	171	153	248
TGME49_204360	181	192	142	638	486	544	292	279	234	825	595	880	395	317	366	188	142	203
TGME49_204370	1121	874	910	803	623	705	1526	1674	1369	1026	727	1157	550	509	550	392	296	484
TGME49_204380	812	688	446	455	334	379	1614	1450	1310	693	612	911	332	280	346	329	340	500
TGME49_204390	186	158	129	116	110	120	234	205	202	151	164	183	48	34	34	35	49	56
TGME49_204395	21	36	22	35	48	41	56	54	47	47	49	107	46	38	46	19	12	11
TGME49_204400	4138	3371	3046	2452	1651	1947	5693	6004	4933	3175	2532	3871	1524	1360	1527	933	639	1106
TGME49_204410	469	445	244	361	228	276	1063	1001	839	462	438	665	467	358	446	388	360	474
TGME49_204420	51	31	41	284	186	204	41	41	12	307	198	329	382	388	458	312	200	313
TGME49_204440	97	87	102	382	271	288	212	193	161	515	380	579	505	427	506	227	183	352
TGME49_204460	8	6	20	517	349	361	9	9	21	535	445	695	3	19	15	7	10	16
TGME49_204468	2	0	0	238	191	179	0	1	0	251	186	225	17	22	28	3	0	2
TGME49_204472	0	0	0	40	23	20	0	0	0	52	35	55	4	17	7	1	0	1
TGME49_204480	2397	1975	1483	897	716	784	3980	3823	3083	1400	1096	1716	1625	1460	1518	706	526	892
TGME49_204490	364	301	223	219	174	146	544	486	433	251	183	239	378	332	407	160	116	161
TGME49_204500	39	19	22	235	158	213	55	50	35	302	216	343	9	3	9	6	4	18
TGME49_204505	0	0	0	0	4	1	0	2	0	0	3	1	22	22	24	2	6	1
TGME49_204510	575	618	532	504	407	376	1015	995	877	664	566	787	391	323	358	108	103	168
TGME49_204520	6	12	12	7	10	14	4	13	6	12	9	12	27	14	16	7	9	11
TGME49_204530	17303	13851	12101	9447	7840	7681	20707	20316	17105	13065	8323	10120	8760	7497	8977	1455	1060	1546
TGME49_204540	145	121	133	112	99	93	189	239	163	128	131	182	118	57	114	66	52	99
TGME49_204550	489	402	317	276	191	231	726	675	601	372	261	424	120	139	157	143	80	165
TGME49_204560	0	0	0	49	49	46	0	1	0	74	47	100	116	154	133	47	43	60
TGME49_204870	0	0	0	25	18	18	0	0	0	30	20	26	1	1	2	2	1	10
TGME49_204880	382	351	243	128	110	115	603	675	551	170	167	241	344	299	338	141	136	175
TGME49_205000	442	318	298	199	155	179	620	636	540	354	295	338	188	201	242	121	136	160
TGME49_205010	1456	1143	695	872	597	607	2549	2496	2123	1323	987	1777	791	722	740	454	391	584
TGME49_205020	11	17	9	30	36	17	7	15	15	33	25	30	5	14	12	8	8	5
TGME49_205030	517	418	384	312	240	246	758	750	587	402	309	500	309	258	273	195	133	225
TGME49_205040	1318	1173	814	701	489	508	2274	2400	2014	993	822	1123	938	844	965	458	446	629
TGME49_205050	23	32	25	391	294	293	22	34	43	515	408	582	310	298	364	109	105	134
TGME49_205060	291	252	241	247	191	192	426	485	403	370	293	364	774	740	835	272	145	289
TGME49_205070	0	3	7	7	5	1	5	4	2	6	6	3	5	3	5	1	0	1
TGME49_205080	0	0	0	2	3	5	1	1	1	3	2	2	0	0	12	0	1	2
TGME49_205090	3	0	3	48	33	50	1	3	5	39	48	86	0	0	0	0	0	6
TGME49_205100	264	201	113	154	119	104	447	392	355	246	201	300	116	98	123	101	60	75
TGME49_205110	139	136	207	100	82	72	168	186	164	128	80	129	58	41	53	51	29	45
TGME49_205120	136	114	44	155	98	86	215	235	178	137	156	299	72	58	58	62	42	73
TGME49_205130	1879	1826	1426	1253	885	1028	2886	3159	2601	1578	1284	2191	941	833	952	647	535	852
TGME49_205140	0	3	2	107	90	67	0	2	5	141	119	190	1	4	3	3	3	6
TGME49_205150	382	400	302	280	250	202	686	680	636	448	319	474	177	167	195	128	114	146
TGME49_205160	266	193	154	97	132	110	343	390	301	189	178	245	132	128	107	77	71	85
TGME49_205170	1846	1503	1180	1037	742	715	2646	2537	1962	1267	964	1609	1504	1358	1412	540	492	578
TGME49_205180	1896	1616	1440	1062	973	869	2606	2690	2286	1482	1155	1774	1132	1049	1268	348	340	426
TGME49_205190	476	388	281	348	228	257	735	775	596	381	356	564	286	285	315	172	116	181
TGME49_205200	651	526	432	431	382	345	1093	1098	925	653	455	819	321	276	304	394	323	409
TGME49_205210	72	60	57	135	110	98	97	99	82	159	119	130	4	6	15	11	10	9
TGME49_205220	811	724	560	524	460	483	1384	1318	1283	668	641	932	502	451	578	332	238	361
TGME49_205230	1	0	3	1	2	0	1	6	5	2	1	2	22	21	19	14	11	20
TGME49_205240	828	740	445	553	501	452	1403	1290	1083	729	656	1138	373	366	406	311	233	379
TGME49_205250	8510	7532	5054	2289	2036	1782	12965	13624	10466	3471	2657	3997	4474	3878	4363	1009	686	1019
TGME49_205265	39	32	30	308	248	253	57	82	75	455	370	589	155	122	161	253	209	348
TGME49_205280	1807	1501	1139	689	586	541	3228	2940	2670	1003	751	1188	1439	1239	1326	480	352	548
TGME49_205290	819	692	631	541	443	419	1201	1228	1180	794	600	1032	497	385	420	162	115	153
TGME49_205300	363	349	232	221	214	258	721	735	572	400	365	417	298	264	259	122	116	147
TGME49_205310	0	0	1	0	0	0	0	0	0	0	0	0	0	0	0	0	0	3
TGME49_205320	2312	1923	1294	927	783	751	4064	3968	3521	1609	1234	1918	2020	1738	2027	894	627	1004
TGME49_205330	1870	1648	1341	1535	1174	1229	2769	2750	2155	1915	1260	2167	999	831	996	423	287	469
TGME49_205340	8621	6503	8240	6016	4948	4893	9864	10590	9059	6715	5165	8222	2037	1852	2241	617	454	789
TGME49_205350	2275	1964	1730	1072	820	912	4063	4106	3452	1639	1275	2071	1553	1529	1630	603	411	659
TGME49_205360	1030	884	779	350	242	314	1979	1970	1741	529	459	670	853	734	798	238	172	286
TGME49_205370	140	137	151	109	71	90	251	261	288	123	95	210	318	267	325	88	86	153
TGME49_205380	1154	1049	756	830	737	622	1903	2060	1767	1309	983	1534	516	455	523	332	230	435
TGME49_205390	204	186	135	250	240	214	283	244	191	381	244	290	83	63	115	48	51	77
TGME49_205398	0	0	0	1	3	0	1	0	0	2	1	0	3	0	3	1	0	2
TGME49_205402	0	0	0	2	1	7	0	0	0	1	2	1	3	2	0	3	0	0
TGME49_205410	60	64	45	7	26	27	100	136	90	36	28	37	33	31	29	30	25	43
TGME49_205420	5	0	4	60	34	31	5	3	11	76	25	82	5	4	3	8	9	24
TGME49_205425	1	0	0	2	8	2	1	0	0	4	9	5	0	2	2	4	0	4
TGME49_205430	37	64	40	1233	1028	1012	41	43	44	1630	1097	1389	71	48	67	114	94	107
TGME49_205440	1348	1142	734	614	521	463	2471	2281	1764	1225	796	1215	543	495	626	429	361	520
TGME49_205450	29	16	18	23	32	17	17	17	12	26	18	35	4	4	5	16	2	4
TGME49_205460	539	410	458	368	254	281	731	787	566	383	314	417	269	231	325	131	95	170
TGME49_205470	11456	10059	6436	6413	4940	4983	18706	19364	14994	8870	7578	12252	4231	3801	4253	1913	1402	2271
TGME49_205480	79	79	48	98	63	74	96	121	100	153	76	122	75	67	75	83	45	94
TGME49_205490	3058	2505	1872	1131	849	884	4792	4582	3898	1748	1237	1929	2304	2151	2369	716	537	812
TGME49_205500	1508	1210	970	914	709	814	1822	1786	1696	1048	887	1235	570	591	662	480	368	630
TGME49_205510	1745	1545	1127	886	702	728	2764	2866	2347	1275	1031	1642	792	716	802	435	328	569
TGME49_205520	10	12	18	53	42	57	19	14	15	78	64	90	11	12	12	3	1	6
TGME49_205530	12	7	24	66	66	71	19	18	17	79	65	104	13	17	13	2	4	8
TGME49_205540	494	524	457	378	281	322	875	811	732	470	388	645	301	239	218	208	189	209
TGME49_205550	319	271	208	227	159	121	504	531	495	292	238	383	310	224	262	125	119	142
TGME49_205558	4975	4039	4463	2777	2188	2399	5103	5378	4358	3226	2359	3630	1093	1012	1289	698	501	910
TGME49_205562	465	461	360	295	249	315	976	924	853	379	399	685	561	455	495	358	295	430
TGME49_205570	399	350	234	205	161	134	672	636	603	350	234	420	123	135	134	84	58	103
TGME49_205580	757	733	563	454	379	397	1106	1236	1021	652	491	862	343	328	362	200	160	278
TGME49_205590	2	0	6	18	11	16	5	3	3	31	24	20	11	18	13	7	8	14
TGME49_205600	334	317	238	196	122	129	579	573	478	238	188	307	172	168	186	132	109	182
TGME49_205615	386	386	214	199	182	190	703	694	674	300	238	419	306	303	324	186	156	226
TGME49_205625	251	219	162	140	89	113	634	478	506	282	241	357	272	208	253	89	112	138
TGME49_205630	6	5	1	1	0	2	5	10	1	9	0	7	3	0	3	5	4	0
TGME49_205640	1345	1283	854	895	614	661	2057	2027	1700	1114	770	1353	680	654	689	355	291	515
TGME49_205650	3974	3417	2543	2060	1502	1542	6984	7070	6182	3056	2503	3869	2173	1790	2113	1135	812	1390
TGME49_205658	7	14	3	217	162	179	5	11	5	306	206	296	8	6	3	13	7	25
TGME49_205662	14	12	12	13	8	4	11	14	18	9	11	13	7	4	9	6	0	2
TGME49_205670	1057	914	833	477	365	444	1459	1415	1234	561	448	700	677	727	733	346	223	374
TGME49_205680	876	770	723	1224	942	977	1447	1473	1040	1914	1436	2401	607	403	575	52	35	63
TGME49_205690	666	548	467	261	195	212	1043	1015	790	367	255	418	269	246	295	176	111	210
TGME49_205700	8137	6627	5282	5419	4233	4089	10279	10926	8465	6918	4954	7254	3112	2812	3181	1931	1327	2276
TGME49_205710	926	902	494	616	520	529	1618	1734	1303	914	661	1147	493	476	521	406	312	478
TGME49_205720	177	167	147	175	177	159	207	223	256	231	216	242	64	74	79	67	65	66
TGME49_205730	439	461	304	265	196	206	670	699	542	384	336	417	165	173	197	97	73	154
TGME49_205740	849	774	512	495	466	394	1550	1672	1297	814	691	962	530	414	508	290	217	352
TGME49_205750	618	487	400	402	343	355	863	911	767	541	456	620	376	366	410	580	414	682
TGME49_205760	0	1	0	1	0	0	0	0	0	0	0	0	32	24	26	34	19	28
TGME49_205770	2	1	1	5	7	6	0	0	0	2	2	9	1	12	5	1	1	0
TGME49_206290	19	17	18	31	24	27	37	31	46	42	31	54	17	6	11	5	10	20
TGME49_206300	284	246	145	237	202	168	426	447	307	362	244	448	85	88	96	84	54	101
TGME49_206310	318	343	261	316	235	252	525	612	547	462	349	488	198	166	186	158	118	195
TGME49_206320	814	753	595	525	470	435	1520	1401	1129	982	671	1007	226	187	219	231	129	235
TGME49_206330	436	326	254	189	164	132	660	674	501	325	226	358	219	248	243	147	118	178
TGME49_206340	1227	1118	919	669	571	585	1824	1883	1503	1010	730	1138	934	697	881	175	94	110
TGME49_206350	1034	859	766	530	469	444	1567	1444	1290	864	673	972	481	412	478	239	193	315
TGME49_206360	280	235	172	263	196	164	408	420	308	322	231	327	151	167	175	91	66	126
TGME49_206380	563	436	256	395	292	300	1156	1100	1045	538	551	768	529	437	472	318	277	447
TGME49_206390	286	239	183	171	170	142	385	357	328	214	146	269	90	84	91	74	64	84
TGME49_206400	26	18	24	293	247	219	45	34	55	445	264	494	21	10	18	8	3	9
TGME49_206415	728	604	559	441	289	362	1189	1156	1008	539	523	853	572	496	562	407	353	561
TGME49_206430	1090	990	633	640	570	607	2134	1944	1530	821	613	1024	1199	1052	1145	1046	896	1257
TGME49_206440	29	19	20	18	20	21	28	28	25	26	13	12	1065	965	1155	178	121	257
TGME49_206450	1201	1059	547	747	515	570	3559	3122	2883	1275	1125	1857	2476	2219	2227	1777	1593	2297
TGME49_206460	501	487	707	300	269	316	497	502	528	316	254	298	264	242	340	196	130	232
TGME49_206470	2796	2378	1760	1676	1299	1223	4064	4204	3501	2388	1894	3029	1358	1155	1300	580	383	607
TGME49_206480	1404	1365	1097	989	705	836	1885	2063	1559	1112	881	1493	545	476	620	237	188	249
TGME49_206490	713	587	466	561	394	387	870	884	762	721	553	767	179	189	180	119	96	170
TGME49_206500	232	230	178	153	98	122	418	354	320	215	182	245	162	121	139	90	62	95
TGME49_206510	2901	2670	1987	1347	1032	1129	5147	5086	4442	1914	1643	2456	3350	2940	3186	604	412	613
TGME49_206520	3	2	0	1	1	0	9	7	8	8	4	3	9	5	3	1	2	2
TGME49_206540	1166	1119	967	498	444	522	2172	1954	1835	799	635	1026	1474	1142	1429	633	518	679
TGME49_206550	30	19	35	2080	1600	1497	40	44	36	2657	2071	3525	8	21	7	33	30	35
TGME49_206560	0	0	1	28	23	38	0	1	3	24	18	35	0	0	0	0	0	3
TGME49_206570	2	0	0	77	33	46	3	6	1	66	59	72	3	3	1	7	4	14
TGME49_206580	420	467	288	377	301	318	850	854	853	508	441	764	242	248	255	230	219	262
TGME49_206590	1621	1510	1196	1131	798	845	2670	2608	2293	1410	1163	1975	918	778	866	341	245	459
TGME49_206600	590	475	343	283	207	198	835	739	685	476	347	594	370	309	351	179	139	241
TGME49_206605	46	21	5	17	8	8	106	95	73	22	36	42	33	25	22	12	13	30
TGME49_206610	595	551	286	257	197	232	1284	1206	1130	486	441	698	205	202	224	164	113	188
TGME49_206620	0	0	0	18	9	7	0	1	0	8	20	14	3	0	0	3	3	4
TGME49_206630	847	857	614	738	507	548	1333	1384	1114	889	794	1220	217	187	244	245	210	341
TGME49_206640	1095	1058	845	845	597	645	1854	1751	1794	993	872	1228	644	580	652	478	387	588
TGME49_206650	10	8	6	27	34	30	12	9	18	76	81	101	72	39	44	36	16	46
TGME49_206660	2	2	2	28	21	11	1	8	3	40	31	27	291	246	300	71	57	98
TGME49_206670	1741	1618	919	1015	823	900	3352	3298	2810	1535	1239	2449	1687	1437	1634	993	825	1088
TGME49_206680	286	255	173	276	181	205	361	396	301	305	248	366	55	58	84	77	51	91
TGME49_206690	1226	1081	803	442	324	333	1566	1709	1349	555	448	638	586	574	637	288	195	334
TGME49_206695	138	127	44	60	37	27	274	265	257	87	73	97	127	98	139	70	47	66
TGME49_206700	258	229	180	124	104	103	343	420	310	207	111	226	76	36	69	58	38	53
TGME49_206710	463	387	343	240	181	196	676	665	639	290	263	365	211	148	219	113	84	138
TGME49_206910	0	0	0	0	0	2	0	0	1	3	1	1	0	0	0	0	0	0
TGME49_207005	5	1	2	15	17	8	3	3	7	38	18	35	0	0	3	0	0	2
TGME49_207010	2	11	3	12	12	16	9	9	9	21	20	38	1	4	3	0	0	0
TGME49_207015	5	3	3	72	51	60	17	14	11	120	84	61	0	0	0	5	2	11
TGME49_207020	132	143	74	160	129	118	178	205	176	175	121	196	38	40	35	37	38	68
TGME49_207030	13	4	0	14	4	4	27	19	14	11	16	24	6	5	12	5	5	19
TGME49_207040	286	282	227	283	230	248	448	442	407	330	289	419	93	95	92	85	80	131
TGME49_207050	0	0	3	3	3	0	5	2	1	7	0	4	1	1	1	0	4	3
TGME49_207060	3996	3496	3018	1416	1237	1222	6007	6103	5012	2312	1737	2835	1419	1315	1553	740	490	956
TGME49_207065	264	205	77	120	90	92	506	544	446	207	135	275	180	181	151	106	42	85
TGME49_207070	155	118	64	86	88	72	276	277	279	122	108	231	80	65	100	71	59	75
TGME49_207080	313	310	209	159	135	102	625	571	524	193	171	282	312	253	303	217	178	262
TGME49_207100	450	440	309	308	207	218	848	889	713	390	385	518	178	129	134	154	101	195
TGME49_207110	0	2	0	6	1	6	2	1	1	8	5	10	0	0	0	2	0	2
TGME49_207120	305	338	216	225	159	247	540	575	482	277	280	378	269	276	268	198	206	226
TGME49_207130	4	0	1	8	3	6	2	1	2	2	7	6	2	0	2	239	201	285
TGME49_207140	66	62	33	59	42	56	68	81	47	45	38	40	18	15	20	130	105	154
TGME49_207150	52	45	49	64	65	62	52	49	28	84	48	48	19	18	15	116	92	128
TGME49_207160	0	0	1	205	186	149	0	0	0	61	65	115	6	6	9	441	312	556
TGME49_207170	1652	1378	1492	1197	975	943	2043	2292	1668	1340	1021	1617	748	741	844	432	314	471
TGME49_207180	243	245	127	151	124	106	475	443	379	230	203	302	155	177	195	119	101	158
TGME49_207200	333	288	242	180	135	167	477	485	448	245	237	355	127	92	129	83	55	114
TGME49_207210	12	9	7	744	656	661	10	11	10	434	235	316	8	0	2	1799	1299	2240
TGME49_207230	506	447	304	332	257	246	778	835	614	439	364	483	251	281	312	432	344	529
TGME49_207240	1161	969	820	521	431	469	1622	1739	1564	726	545	767	983	800	1030	558	391	685
TGME49_207250	10	4	4	90	116	98	6	13	15	134	90	101	8	5	13	4	0	7
TGME49_207350	22	19	29	221	143	154	13	24	21	232	123	170	79	79	114	230	146	251
TGME49_207360	0	0	0	0	1	2	0	0	0	1	0	0	21	19	23	45	27	46
TGME49_207365	0	0	0	0	0	0	0	0	0	0	0	0	0	0	0	0	0	0
TGME49_207370	1746	1681	1142	1116	929	972	3227	3062	2667	1577	1380	2154	747	655	829	846	646	1068
TGME49_207380	0	0	0	0	0	0	1	0	0	1	0	0	0	0	0	0	0	0
TGME49_207390	448	377	342	442	332	361	694	690	613	568	439	555	242	179	204	118	94	134
TGME49_207400	441	434	397	281	219	233	556	646	548	334	304	398	333	279	299	136	86	193
TGME49_207403	1	2	0	4	9	6	2	1	0	6	3	6	83	79	63	16	12	24
TGME49_207407	0	0	0	0	0	0	3	0	0	3	0	1	9	10	10	0	0	1
TGME49_207410	58	23	34	251	213	203	42	55	50	315	246	316	92	66	57	27	16	27
TGME49_207420	629	531	430	422	324	361	869	978	749	561	452	655	301	240	368	171	122	220
TGME49_207430	788	708	565	416	355	333	1053	1130	945	602	499	754	484	437	443	221	205	350
TGME49_207440	10384	8681	9264	6637	5744	5497	12377	13190	10884	9217	6823	10500	2993	2654	3055	1703	1183	2094
TGME49_207450	569	524	445	313	304	277	922	875	848	461	373	483	343	320	371	288	209	279
TGME49_207460	729	605	630	330	283	264	869	915	830	422	348	502	463	360	423	218	152	236
TGME49_207470	30	23	9	87	65	67	21	39	16	147	140	233	22	13	31	24	12	24
TGME49_207480	1322	1260	933	2736	2007	2371	2504	2407	2101	3654	3100	4918	305	294	307	374	326	478
TGME49_207590	310	243	306	106	90	89	465	468	393	136	110	155	181	133	182	38	51	70
TGME49_207600	294	267	210	416	305	357	545	494	499	544	464	738	66	68	72	120	90	118
TGME49_207610	0	0	0	6	2	0	0	0	0	2	4	3	5	4	8	21	23	24
TGME49_207620	1747	1627	1009	832	737	692	2955	2751	2445	1179	1014	1358	946	825	1050	417	339	579
TGME49_207630	357	263	196	177	162	150	396	417	358	234	187	325	195	164	198	74	68	114
TGME49_207640	1723	1522	1072	1096	957	953	2661	2684	2128	1506	1151	2014	605	518	613	424	372	574
TGME49_207650	5	10	4	34	29	36	11	7	7	37	39	44	28	20	31	16	5	16
TGME49_207665	234	249	167	524	429	340	384	375	251	665	411	690	300	296	421	291	212	346
TGME49_207680	1103	977	747	556	440	411	1591	1637	1270	916	536	900	510	446	476	217	172	243
TGME49_207690	512	499	279	298	209	204	758	764	670	339	287	412	228	220	233	131	101	188
TGME49_207700	9	14	4	137	100	87	16	6	11	161	128	180	5	0	3	3	8	1
TGME49_207710	309	237	235	318	230	291	438	464	368	402	282	397	150	114	176	244	244	347
TGME49_207720	570	395	266	541	420	446	893	933	695	739	597	1025	221	221	193	130	96	200
TGME49_207730	0	0	2	176	121	109	1	0	2	231	166	232	0	0	0	0	0	0
TGME49_207740	0	0	0	32	25	36	0	0	0	25	23	25	34	29	35	32	11	32
TGME49_207750	459	382	321	364	282	290	808	679	676	520	427	663	204	235	196	163	140	229
TGME49_207760	1551	1367	1029	901	620	657	2473	2483	1953	1036	903	1448	670	597	549	489	406	663
TGME49_207770	1622	1421	1027	899	618	596	2575	2455	2018	1089	848	1452	608	579	662	375	317	517
TGME49_207780	0	0	0	1	0	0	0	0	0	1	1	1	5	3	7	3	3	6
TGME49_207790	4	4	3	9	16	10	3	4	2	18	9	13	77	82	108	56	39	67
TGME49_207800	389	364	370	265	252	175	570	590	616	342	300	439	152	136	208	157	126	245
TGME49_207810	0	0	0	0	0	0	0	0	0	0	0	0	0	0	0	0	0	0
TGME49_207820	1891	1583	1053	979	806	782	3028	2702	2165	1334	1021	1524	670	636	698	562	440	795
TGME49_207830	488	512	380	386	290	254	908	763	713	503	372	592	357	322	366	165	143	233
TGME49_207840	7547	6033	7407	4598	3677	3587	8644	9334	7731	5230	3720	6109	2181	1832	2371	1423	1047	1869
TGME49_207865	74	80	89	756	620	641	134	150	119	1048	875	1321	102	99	166	79	66	110
TGME49_207875	26	20	16	381	236	276	55	56	53	552	490	668	34	36	35	71	52	78
TGME49_207880	518	408	368	1485	1180	1361	580	663	529	1674	1243	1882	737	609	721	220	196	275
TGME49_207900	463	423	355	261	264	233	751	783	701	442	318	634	549	352	459	200	170	233
TGME49_207910	501	454	371	475	341	390	845	819	679	716	549	896	427	353	409	196	133	235
TGME49_207920	368	288	142	289	224	174	561	617	567	398	326	533	215	156	203	191	152	206
TGME49_207930	482	415	460	297	306	283	750	811	667	398	345	476	261	214	304	151	97	158
TGME49_207940	363	314	283	199	127	132	603	498	537	224	198	243	188	174	198	127	111	165
TGME49_207950	428	354	189	305	268	250	639	736	537	437	329	475	209	181	192	178	130	165
TGME49_207955	1	0	0	0	4	1	3	3	2	1	0	6	0	2	5	3	0	0
TGME49_207960	615	526	402	374	258	289	903	890	815	440	420	589	255	215	222	179	112	258
TGME49_207965	3	1	4	172	122	110	3	3	4	243	163	249	5	5	5	4	2	9
TGME49_207970	20	12	10	94	93	86	18	20	18	202	166	270	35	69	70	70	56	105
TGME49_207980	117	124	115	101	98	118	265	211	207	204	168	224	66	87	77	20	45	66
TGME49_207990	916	847	588	629	434	466	1517	1450	1202	802	706	1010	281	299	304	182	174	247
TGME49_208010	722	585	527	365	329	285	1015	1001	930	554	416	630	238	206	246	206	95	207
TGME49_208020	23	36	41	242	166	167	52	52	52	329	284	527	48	35	38	54	38	46
TGME49_208030	8024	6360	4510	4547	3557	3328	11998	11871	9611	7286	4947	8393	7563	6882	7704	1050	682	1189
TGME49_208040	288	254	212	234	194	218	530	614	453	358	313	395	175	195	167	153	102	223
TGME49_208050	341	290	183	243	197	245	704	728	630	421	354	654	330	320	262	288	275	394
TGME49_208070	599	618	376	345	295	308	1383	1297	1132	455	462	716	540	486	576	335	287	428
TGME49_208080	6	4	0	2	0	4	4	4	2	7	5	0	7	2	0	5	1	0
TGME49_208090	121	119	70	66	45	59	196	200	212	104	101	110	60	40	64	27	32	49
TGME49_208200	644	636	458	333	268	275	939	1013	983	447	387	575	384	310	371	234	207	319
TGME49_208300	532	524	389	439	312	333	752	844	611	494	363	497	155	138	177	124	117	185
TGME49_208310	340	332	263	175	176	181	387	421	362	255	141	311	152	139	138	127	127	183
TGME49_208320	273	235	211	152	120	131	381	459	369	240	128	248	92	93	92	158	91	157
TGME49_208330	0	0	0	0	0	2	0	0	0	6	5	8	3	8	10	12	5	6
TGME49_208340	1238	989	557	706	526	543	1920	1845	1513	993	697	1081	814	719	877	654	468	831
TGME49_208350	430	324	290	241	199	207	545	637	492	381	257	412	300	192	192	162	125	201
TGME49_208360	145	122	97	112	94	108	261	292	271	172	112	194	94	84	89	45	32	48
TGME49_208370	2691	2006	1580	1865	1430	1354	3825	3652	3209	2282	1637	2845	2299	1985	2145	1130	850	1182
TGME49_208380	11	12	9	202	207	162	15	4	5	209	163	245	1	6	5	105	86	122
TGME49_208390	317	275	259	437	331	363	388	438	343	498	418	593	84	68	75	129	124	183
TGME49_208400	832	737	446	408	388	402	1828	1804	1689	803	691	1067	1251	1045	1285	522	431	599
TGME49_208410	347	342	392	447	373	403	673	649	704	586	521	730	379	313	339	198	141	272
TGME49_208420	1097	958	802	697	512	605	2040	1944	1905	899	836	1374	1115	1017	1038	830	642	1110
TGME49_208430	326	257	319	514	362	410	394	427	290	576	449	653	71	85	128	74	84	75
TGME49_208440	1148	1016	844	778	680	600	1640	1750	1300	1164	873	1143	518	406	502	381	303	488
TGME49_208450	2537	1992	1874	2247	1936	1832	3224	3242	2748	2982	2178	3298	1932	1695	1850	248	230	299
TGME49_208460	0	0	0	0	0	1	2	0	0	0	0	0	1	0	0	0	0	0
TGME49_208470	0	0	0	0	0	0	0	0	0	4	0	0	0	0	0	0	0	0
TGME49_208480	0	0	0	0	0	0	0	0	0	0	0	0	1	4	1	3	0	4
TGME49_208490	607	598	419	264	245	261	1006	947	897	412	397	565	377	362	432	188	174	236
TGME49_208500	840	756	517	367	339	254	1402	1295	1218	542	425	690	487	431	515	235	165	274
TGME49_208510	462	474	327	269	215	218	940	908	817	361	275	534	365	320	349	117	116	134
TGME49_208530	1153	982	900	716	503	531	2313	2175	1765	1233	910	1339	736	569	736	487	392	594
TGME49_208540	385	361	242	301	224	196	724	638	540	321	307	389	190	168	205	114	114	133
TGME49_208550	728	626	467	326	339	305	1416	1323	1133	536	467	744	629	488	584	143	109	136
TGME49_208560	965	977	571	652	575	567	1834	1837	1580	1094	910	1481	426	488	490	548	458	736
TGME49_208570	1638	1431	945	1166	1031	901	2639	2462	2122	1599	1191	1684	887	708	915	1038	816	1190
TGME49_208580	933	855	612	406	429	337	1653	1517	1376	578	620	826	497	424	500	435	329	458
TGME49_208590	1148	927	745	602	542	455	1676	1654	1331	858	769	1147	608	625	648	283	218	402
TGME49_208710	236	199	159	215	134	148	356	318	268	312	208	298	86	63	69	150	133	200
TGME49_208718	1445	1218	1189	740	593	592	1941	1932	1678	949	688	1139	675	631	714	296	234	416
TGME49_208722	286	264	99	127	70	103	589	568	517	222	168	307	275	224	248	151	101	107
TGME49_208730	201	174	189	1583	1272	1337	238	241	271	858	692	1040	3600	3167	3583	5147	4050	6195
TGME49_208740	2670	2335	2027	4318	3577	3879	3361	3305	2649	3895	2950	4537	383	385	378	7188	5315	8804
TGME49_208750	644	682	583	483	369	319	1080	1191	1022	587	493	704	263	271	293	151	122	201
TGME49_208760	11	1	0	163	114	111	1	4	1	211	157	217	18	25	29	13	13	10
TGME49_208770	3	1	0	42	25	31	0	0	1	34	21	48	1	2	0	2	0	2
TGME49_208780	607	436	425	332	293	258	815	909	622	435	420	528	167	179	205	114	76	141
TGME49_208790	953	885	737	801	658	619	1433	1411	1255	1304	961	1252	361	339	433	305	225	368
TGME49_208800	566	450	413	461	326	327	849	830	737	550	446	758	263	229	284	211	149	245
TGME49_208810	5	3	8	232	184	184	7	3	2	322	219	379	0	2	2	4	4	5
TGME49_208820	543	352	281	267	204	174	952	828	646	410	298	536	304	328	267	169	131	179
TGME49_208830	4532	3390	1853	2317	1862	1827	6173	5994	4522	3169	2369	3829	1380	1212	1342	136	83	71
TGME49_208842	1589	1315	811	870	652	723	2984	2917	2304	1215	1061	1901	1040	911	980	547	450	667
TGME49_208850	145	110	68	799	587	711	165	196	125	1013	669	1026	90	83	89	14	11	24
TGME49_208910	627	550	420	236	197	180	1171	1136	1037	324	247	450	525	482	612	214	167	244
TGME49_208970	886	827	653	485	343	371	1724	1550	1450	681	562	920	712	603	714	411	326	439
TGME49_208980	148	160	100	151	140	108	295	358	245	229	190	263	73	69	56	48	42	56
TGME49_208990	323	351	295	308	176	208	498	571	525	330	276	402	138	145	126	117	84	151
TGME49_209000	915	924	650	608	389	474	1714	1668	1522	746	627	1063	1023	924	996	457	468	581
TGME49_209005	0	0	0	1	0	0	0	2	0	0	0	0	11	2	6	1	2	6
TGME49_209010	322	246	203	164	173	155	397	426	398	336	250	361	77	84	85	50	55	69
TGME49_209020	114	136	101	124	116	101	217	235	202	182	149	212	63	49	74	64	67	74
TGME49_209030	24894	22264	20582	11895	9601	9637	34988	37035	30436	14407	11385	18082	13686	13155	14943	5441	4294	6612
TGME49_209040	6	10	6	54	73	35	7	3	13	71	85	79	31	44	37	44	20	54
TGME49_209045	26	26	26	98	29	42	42	23	26	81	60	65	17	9	14	8	13	4
TGME49_209050	887	776	724	341	286	271	1538	1742	1463	522	406	643	616	501	671	230	187	309
TGME49_209060	778	719	551	528	378	412	1239	1303	978	719	585	850	297	228	290	236	209	365
TGME49_209070	543	419	296	344	327	356	768	868	690	450	417	636	221	188	243	177	138	236
TGME49_209080	292	265	93	225	141	155	692	738	534	370	338	562	191	205	219	183	132	246
TGME49_209090	809	760	556	422	281	288	1189	1284	1015	542	433	724	249	241	252	164	163	163
TGME49_209095	932	796	988	433	379	421	1084	1115	894	515	425	710	196	165	221	114	100	154
TGME49_209100	1048	959	743	611	410	405	1566	1559	1452	734	597	881	436	382	500	363	257	471
TGME49_209108	536	468	484	316	274	333	617	634	563	318	259	423	201	164	201	78	86	126
TGME49_209112	118	110	55	111	67	74	240	187	201	107	100	140	87	70	101	40	30	41
TGME49_209120	363	361	328	287	254	272	502	662	473	354	277	419	268	272	278	149	112	155
TGME49_209130	535	600	429	391	271	325	832	867	773	475	463	579	335	286	265	132	115	216
TGME49_209140	593	512	420	391	268	298	1120	1104	910	722	529	694	260	213	283	206	155	251
TGME49_209150	1903	1748	1188	932	869	823	2993	3121	2538	1608	1181	1905	877	764	886	321	257	516
TGME49_209160	1345	1246	1101	788	517	673	2059	2160	1765	868	734	1085	505	428	549	316	253	398
TGME49_209170	569	504	430	295	197	279	1010	1042	791	460	310	565	614	461	553	413	254	417
TGME49_209180	5	8	3	45	48	26	28	5	10	58	45	58	5	1	4	7	4	8
TGME49_209190	515	521	410	481	305	400	910	947	724	694	562	889	362	275	343	310	267	417
TGME49_209200	1100	909	701	741	514	515	1683	1561	1337	859	707	1083	711	562	634	463	395	588
TGME49_209210	1191	996	847	792	533	675	1877	2038	1790	997	871	1481	664	516	597	385	313	550
TGME49_209230	0	0	0	2	1	2	0	0	1	8	2	6	1	0	0	0	0	1
TGME49_209240	500	393	252	650	551	526	687	614	501	801	504	761	323	308	321	144	98	137
TGME49_209250	4884	4259	3719	1933	1510	1502	8102	7651	6682	2666	2200	3690	2704	2473	2778	1212	960	1609
TGME49_209260	3182	2686	2321	1814	1574	1404	4213	4252	3760	2429	1874	2756	1242	1109	1368	757	597	949
TGME49_209270	185	128	91	84	97	88	315	330	323	141	143	212	204	131	121	86	95	122
TGME49_209280	419	387	172	227	196	181	1018	904	802	397	373	568	345	315	306	250	187	291
TGME49_209290	9366	7544	9534	6655	5076	5387	10270	11360	8885	7650	5332	8472	3006	2684	3314	1140	857	1491
TGME49_209300	29	16	13	297	206	192	39	24	22	363	199	303	108	120	144	49	41	54
TGME49_209410	2	2	9	17	16	8	3	3	9	19	19	17	6	8	2	2	0	3
TGME49_209420	1940	1545	1690	882	721	657	2667	2611	2261	1262	878	1322	719	767	933	269	188	365
TGME49_209430	500	525	385	316	301	263	689	654	610	495	316	449	166	152	158	61	49	68
TGME49_209440	709	689	294	468	335	437	1649	1638	1386	744	685	1083	468	411	345	424	320	519
TGME49_209450	1085	1106	883	695	514	554	1935	2065	1956	998	823	1265	920	854	856	540	422	638
TGME49_209460	180	156	157	139	123	127	348	285	286	198	157	249	84	64	73	65	39	94
TGME49_209470	6	0	0	168	143	143	0	0	0	197	130	164	0	0	0	3	4	2
TGME49_209480	0	0	0	17	26	11	6	0	1	37	22	32	0	0	0	1	2	0
TGME49_209485	21	11	22	317	236	252	14	14	18	428	351	491	1	12	5	8	0	0
TGME49_209490	393	372	303	472	354	333	632	625	549	620	377	641	343	304	320	90	63	96
TGME49_209500	807	711	562	518	442	405	1736	1590	1491	732	620	970	998	893	1068	672	569	731
TGME49_209510	0	0	2	63	61	45	2	0	0	84	67	137	0	0	0	0	0	1
TGME49_209515	0	0	0	64	45	63	1	0	0	109	61	119	0	0	0	0	0	0
TGME49_209520	289	322	217	222	152	174	675	574	558	276	238	435	379	300	392	185	122	203
TGME49_209530	184	186	128	121	79	92	306	283	262	207	126	209	92	69	123	72	53	76
TGME49_209540	123	92	48	43	35	57	233	175	144	97	85	115	59	66	60	38	20	39
TGME49_209550	189	140	141	124	110	108	296	234	268	175	99	217	118	106	121	55	37	80
TGME49_209560	0	0	0	0	0	0	0	0	0	0	0	0	0	0	0	0	0	0
TGME49_209570	348	306	303	220	175	198	490	590	400	293	234	343	155	148	186	110	91	147
TGME49_209580	483	416	442	313	276	283	802	753	661	448	380	496	251	229	289	177	143	244
TGME49_209583	7	8	2	64	58	46	6	10	10	66	59	88	10	4	3	0	1	2
TGME49_209585	0	0	0	50	30	34	0	0	0	46	30	58	0	0	1	1	1	1
TGME49_209590	161	113	119	90	54	69	159	184	146	102	70	82	26	22	27	17	9	13
TGME49_209600	4411	3829	3048	1812	1466	1429	6948	6876	5481	3007	2133	3076	1624	1477	1780	698	507	786
TGME49_209610	64	29	26	104	97	106	75	44	31	77	63	84	14	13	9	11	1	11
TGME49_209620	4	1	8	134	134	133	5	1	12	67	50	73	1	1	3	9	3	15
TGME49_209630	179	130	125	130	91	69	368	293	326	169	145	219	74	75	99	57	57	81
TGME49_209640	82	73	79	58	51	41	152	162	145	88	61	93	75	50	59	24	25	54
TGME49_209650	468	438	262	266	174	218	844	844	758	306	254	421	359	333	336	202	182	267
TGME49_209670	22	33	6	22	7	14	53	86	61	28	42	46	37	32	23	15	14	24
TGME49_209680	230	270	202	197	131	143	361	402	294	200	193	273	172	127	200	85	78	108
TGME49_209690	532	482	375	382	290	283	776	717	588	483	326	488	204	239	285	191	133	174
TGME49_209700	460	461	433	364	268	291	666	706	673	448	350	502	140	137	159	198	125	253
TGME49_209705	0	0	0	0	0	0	0	1	2	0	0	0	0	3	0	0	1	0
TGME49_209710	366	353	318	193	176	180	562	524	398	305	222	269	181	143	159	123	87	141
TGME49_209720	968	797	749	699	638	620	1194	1250	1074	919	692	988	395	305	401	358	226	461
TGME49_209730	505	468	264	284	214	201	859	835	731	380	313	536	331	304	344	203	157	222
TGME49_209740	289	228	185	117	104	95	386	404	314	168	136	252	107	141	121	54	36	51
TGME49_209755	4	11	7	264	228	251	6	1	3	52	35	69	4	2	1	3937	3094	4977
TGME49_209770	217	230	188	216	223	216	331	434	315	403	293	408	186	180	187	72	76	132
TGME49_209780	2	0	1	3	0	0	7	4	3	0	3	0	4	3	2	0	0	1
TGME49_209790	236	203	142	114	89	89	319	351	286	150	110	172	99	102	104	37	29	46
TGME49_209800	1187	1102	777	818	718	678	2173	2146	1804	1392	1022	1710	464	359	395	187	168	248
TGME49_209810	1	4	3	392	311	379	4	9	7	472	374	614	0	1	3	1	0	5
TGME49_209820	304	276	170	181	133	154	449	426	366	214	189	236	116	96	90	68	62	87
TGME49_209830	139	101	91	101	64	74	185	181	166	133	90	168	44	35	53	31	19	32
TGME49_209850	1179	1037	601	605	459	471	2336	1978	1754	922	695	943	935	845	859	733	609	793
TGME49_209860	308	313	226	179	129	159	425	471	350	228	129	239	185	134	183	92	87	141
TGME49_209870	354	331	239	254	184	184	579	533	499	347	292	361	308	268	306	148	107	137
TGME49_209880	1204	1061	768	571	422	380	2082	2033	1777	711	671	1001	902	649	779	362	298	515
TGME49_209890	1954	1610	1183	851	723	683	3322	3230	2579	1432	1044	1743	1302	1201	1294	836	523	851
TGME49_209900	406	412	380	193	205	154	608	682	487	320	195	260	175	188	189	116	66	119
TGME49_209910	6821	6129	5717	4351	3648	3480	8598	9429	7132	5610	3893	5285	2998	2628	3401	1333	918	1643
TGME49_209920	11	5	14	2355	1748	1928	15	19	6	2984	2185	4063	2	2	1	3	2	3
TGME49_209930	41	32	18	294	275	256	60	68	39	440	332	503	21	31	21	12	6	15
TGME49_209940	297	311	232	239	164	173	593	574	510	285	311	406	155	112	131	94	80	154
TGME49_209945	273	197	155	177	143	131	413	410	350	306	218	294	176	172	153	80	52	84
TGME49_209950	4178	3769	2886	2133	1663	1945	6000	6191	5026	2699	2168	3506	1899	1822	1955	910	718	1080
TGME49_209960	1006	902	699	608	467	548	1970	1977	1730	1015	836	1415	491	471	570	292	281	427
TGME49_209970	431	490	361	272	235	293	1128	954	919	431	398	625	365	260	344	235	181	350
TGME49_209985	112	70	55	54	46	45	165	182	158	60	64	103	10	12	19	244	191	320
TGME49_210095	1	2	0	17	14	4	1	0	1	12	14	17	2	0	1	9	7	13
TGME49_210100	0	0	0	0	0	0	0	0	0	0	0	0	0	0	0	0	0	0
TGME49_210210	0	0	0	68	47	44	0	1	0	86	55	80	1	0	0	0	2	0
TGME49_210220	15	23	11	26	10	22	61	66	61	63	39	46	24	17	25	14	9	20
TGME49_210230	595	472	391	541	352	352	905	943	813	659	562	728	228	201	246	129	112	180
TGME49_210235	600	594	461	457	327	351	944	960	707	602	499	692	3	3	2	31	24	24
TGME49_210245	380	318	148	427	306	356	1275	1151	862	677	649	1081	14	9	8	33	34	59
TGME49_210255	837	857	651	586	465	455	1220	1445	1098	902	627	1012	307	306	354	239	138	275
TGME49_210260	4	3	3	118	115	103	3	0	4	108	85	122	12	1	4	1	0	0
TGME49_210270	807	709	530	650	505	498	1602	1548	1407	989	760	1290	361	379	396	328	326	428
TGME49_210280	523	443	312	333	210	282	822	910	740	439	373	531	214	182	209	144	99	220
TGME49_210300	889	822	590	576	450	502	1736	1787	1574	773	750	1071	488	505	587	413	336	515
TGME49_210310	223	189	166	247	163	220	477	399	457	323	288	405	163	150	135	107	61	113
TGME49_210320	6	6	14	149	129	111	8	14	8	237	144	238	1	6	1	6	2	1
TGME49_210330	0	2	1	62	38	38	2	2	3	80	62	67	1	1	0	0	0	0
TGME49_210345	238	285	217	200	110	111	572	566	534	214	172	340	371	335	357	117	96	151
TGME49_210360	466	450	248	390	289	322	817	824	683	593	472	640	252	231	277	254	137	214
TGME49_210370	2316	1919	1490	673	538	480	3495	3666	2726	894	747	1245	2269	1955	2163	414	293	479
TGME49_210380	672	595	447	372	294	329	1124	1076	1088	581	411	707	532	488	541	235	229	357
TGME49_210390	300	282	218	204	159	140	468	467	410	290	225	325	177	95	167	109	68	113
TGME49_210400	0	0	1	110	78	82	0	5	4	169	109	227	3	6	1	11	1	5
TGME49_210408	7524	6416	5104	2847	2142	2221	10076	11145	7857	3556	2700	4001	4413	4010	4709	2863	2028	3430
TGME49_210412	118	120	99	67	42	38	190	201	181	58	57	77	71	54	72	38	37	44
TGME49_210420	819	706	562	215	174	141	1195	1218	803	371	279	431	726	609	721	220	133	247
TGME49_210430	1863	1658	1469	1129	811	981	3104	3041	2887	1525	1255	1921	831	761	889	533	478	762
TGME49_210440	522	417	337	295	197	249	828	841	710	378	348	544	300	253	303	169	154	250
TGME49_210450	121	85	61	171	164	161	187	219	154	213	210	325	30	23	47	22	16	24
TGME49_210460	0	0	0	3	3	3	0	0	1	9	6	19	0	0	0	1	1	0
TGME49_210470	1	0	0	43	26	18	1	2	1	26	19	66	3	8	15	8	11	8
TGME49_210478	10	3	1	434	314	323	29	12	14	567	486	866	69	68	74	41	52	60
TGME49_210482	7	7	2	534	488	470	19	15	6	585	485	727	28	24	28	27	15	27
TGME49_210490	471	438	263	247	201	219	753	696	605	379	252	405	236	179	248	145	161	214
TGME49_210600	4	6	10	286	219	254	6	7	10	441	310	613	6	3	10	7	10	16
TGME49_210678	0	0	0	3	5	9	2	3	0	3	0	8	0	0	0	0	0	0
TGME49_210682	237	249	338	4370	3440	3721	224	230	189	5784	3236	4886	80	65	75	11	2	11
TGME49_210690	10403	9283	8830	8356	6520	6827	14007	15362	12615	10704	8037	13640	4090	3697	4637	2636	2059	3316
TGME49_210700	773	675	485	530	393	434	1544	1500	1381	832	706	1095	855	633	758	503	428	543
TGME49_210715	71	54	27	52	53	43	188	165	164	88	79	125	69	63	70	64	50	50
TGME49_210730	491	410	326	326	270	261	743	716	659	447	380	572	246	206	209	158	87	210
TGME49_210740	0	0	0	55	48	37	2	2	1	66	37	72	7	3	8	0	0	10
TGME49_210750	192	174	128	140	105	89	310	299	291	181	120	186	53	59	72	53	51	74
TGME49_210760	274	229	189	201	244	191	444	410	318	354	258	464	219	160	197	164	127	221
TGME49_210770	8	24	11	6	2	8	10	12	13	8	9	6	57	38	44	10	13	11
TGME49_210778	552	418	295	284	228	244	1003	964	745	449	310	537	293	291	321	174	129	278
TGME49_210781	531	513	469	379	294	400	1004	1256	1203	498	430	733	630	553	655	331	255	457
TGME49_210783	0	1	0	5	1	0	0	0	0	0	0	0	2	5	11	2	2	3
TGME49_210787	75	102	83	111	59	56	107	128	112	125	60	85	56	45	90	43	26	70
TGME49_210790	573	424	389	427	298	324	669	752	592	511	390	638	334	270	310	233	188	311
TGME49_210800	392	378	327	228	167	195	611	552	506	295	218	352	169	182	194	101	56	129
TGME49_210810	1029	885	867	638	517	564	1252	1368	1175	695	535	878	485	449	487	354	232	397
TGME49_210815	2	2	2	0	0	4	1	4	6	12	5	2	19	35	22	9	5	21
TGME49_210820	1379	1216	969	505	461	442	2608	2412	2045	777	591	1131	1056	933	996	253	188	298
TGME49_210830	275	203	92	134	104	96	378	375	258	237	150	287	82	64	79	62	65	85
TGME49_210840	1041	762	564	584	444	438	1462	1406	1162	896	630	1013	380	322	395	222	170	296
TGME49_210950	2	6	0	652	566	550	14	8	9	984	665	1235	0	1	1	0	1	0
TGME49_210960	683	570	508	628	443	459	1020	1020	781	737	634	960	176	203	166	138	114	175
TGME49_210970	0	0	0	0	1	0	0	0	0	0	0	1	16	5	11	7	7	3
TGME49_210975	14	11	10	11	4	4	29	49	30	16	10	34	18	10	19	4	9	3
TGME49_210980	1174	1031	671	607	457	429	1612	1688	1441	862	640	1072	680	623	740	385	258	438
TGME49_210990	0	0	1	56	51	61	2	2	0	77	71	143	0	0	0	0	1	0
TGME49_211000	4	13	7	164	132	155	13	11	10	187	178	255	12	7	6	20	7	22
TGME49_211010	1276	1242	889	666	590	514	2208	2054	1960	889	580	944	1143	913	1046	518	377	553
TGME49_211015	170	145	93	132	74	80	466	353	252	149	182	259	298	204	274	91	84	127
TGME49_211020	544	525	519	316	255	274	711	744	618	402	323	451	331	232	295	149	110	194
TGME49_211030	2589	2329	2040	1524	1298	1303	3295	3409	2566	1845	1299	1949	955	916	1074	904	753	1215
TGME49_211040	2627	2174	2472	1515	1069	1154	3269	3620	2994	1859	1423	2101	880	799	963	495	448	692
TGME49_211050	1	1	0	90	88	106	1	0	4	134	57	124	21	14	18	39	24	41
TGME49_211060	226	239	209	170	111	159	396	369	327	186	148	260	124	123	125	73	51	98
TGME49_211070	171	154	134	125	81	87	299	281	231	155	134	212	109	98	131	60	27	62
TGME49_211080	2	17	1	17	13	11	21	31	18	22	25	30	17	1	2	12	6	8
TGME49_211090	753	715	696	684	603	614	1202	1314	1082	990	725	1062	417	335	333	252	191	267
TGME49_211150	837	760	581	593	440	504	1339	1441	1162	764	704	1196	429	418	440	362	328	409
TGME49_211220	482	389	336	214	127	159	770	762	763	347	257	445	222	151	231	136	103	179
TGME49_211230	912	782	540	412	353	319	1498	1350	1216	620	517	714	493	479	501	286	233	305
TGME49_211240	416	379	323	216	197	166	480	539	357	233	200	337	174	133	124	80	61	80
TGME49_211250	1878	1590	1438	851	726	664	2502	2565	2271	1235	931	1415	656	633	753	415	354	500
TGME49_211260	3126	2654	2262	1382	1252	1116	4729	5032	4511	1900	1487	2183	2900	2792	3042	1887	1318	2332
TGME49_211270	322	303	220	711	463	549	469	467	455	895	703	1031	819	708	788	181	162	237
TGME49_211280	22	15	37	28	32	26	35	39	44	37	28	30	1666	1419	1598	216	187	253
TGME49_211290	4467	4036	2913	2112	1764	1683	6381	6304	4601	3004	2014	2593	4615	4014	4671	810	529	928
TGME49_211300	236	210	177	130	102	141	293	285	240	207	142	204	78	58	93	59	52	79
TGME49_211310	508	511	311	402	280	358	1062	948	821	608	500	816	268	241	284	183	145	255
TGME49_211320	9	10	3	60	38	51	15	12	11	97	91	103	9	14	18	8	5	3
TGME49_211330	172	153	79	88	60	55	363	277	248	128	126	181	114	93	72	68	50	87
TGME49_211340	773	832	520	620	468	507	1484	1327	1471	797	652	1002	827	630	771	636	486	875
TGME49_211350	775	713	613	618	431	544	1504	1553	1301	807	788	1070	574	514	517	273	232	344
TGME49_211360	1	4	0	150	101	132	5	2	0	132	92	170	6	12	1	0	2	2
TGME49_211370	3	3	6	865	645	638	3	8	10	1112	796	1086	1	0	2	9	15	11
TGME49_211380	0	0	0	55	50	50	0	0	0	84	52	85	0	0	0	0	0	0
TGME49_211385	12	12	1	490	435	375	14	5	11	545	412	537	1	0	0	5	6	11
TGME49_211390	204	161	138	151	111	133	319	284	231	141	143	186	55	34	36	42	60	56
TGME49_211400	207	178	103	116	96	101	292	283	261	141	162	204	64	63	72	55	34	62
TGME49_211410	671	465	332	446	367	342	925	917	845	593	493	742	209	192	205	97	58	121
TGME49_211420	3560	3019	2044	1485	1189	1149	4811	4661	3999	2109	1634	2415	1527	1431	1548	750	548	940
TGME49_211430	1	0	2	33	25	21	1	1	1	45	38	79	16	6	15	15	16	23
TGME49_211440	752	592	451	5137	3930	3903	1072	1196	957	4980	3466	5927	352	332	364	267	234	325
TGME49_211450	253	228	182	184	121	128	429	429	310	220	171	252	147	123	109	99	82	103
TGME49_211460	1190	961	685	585	531	414	2177	2138	1687	1036	766	1253	790	655	731	246	181	287
TGME49_211470	160	138	95	79	102	90	243	211	148	148	124	142	56	53	71	22	19	30
TGME49_211480	279	288	195	236	183	173	483	464	403	283	234	391	395	349	368	126	97	187
TGME49_211600	592	649	378	281	199	230	1249	1097	1105	437	303	530	809	750	767	199	204	260
TGME49_211610	360	336	217	188	150	137	685	634	524	286	186	358	392	344	415	178	112	168
TGME49_211630	2588	2239	2404	2201	1865	1798	3163	2993	2527	2587	1459	2083	1977	1851	2123	564	435	710
TGME49_211640	619	584	509	431	324	253	1218	1148	1106	494	437	718	742	636	765	376	323	460
TGME49_211650	500	434	300	247	214	234	972	984	814	430	355	537	370	333	345	148	123	224
TGME49_211660	20	14	9	24	8	20	17	27	27	33	25	39	16	11	6	1	6	5
TGME49_211670	1115	1046	857	675	552	539	1474	1413	1325	845	634	832	483	509	518	315	265	458
TGME49_211675	104	92	103	106	76	60	117	136	118	90	89	88	43	38	44	25	15	37
TGME49_211680	14922	12819	9507	6886	5605	5583	20246	20062	15813	8414	6052	9712	6551	6309	7079	3603	2633	4302
TGME49_211690	756	699	515	431	333	383	1268	1278	1248	682	540	897	559	558	548	336	246	468
TGME49_211695	112	73	77	59	35	53	122	123	97	72	69	102	105	84	79	21	17	27
TGME49_211700	577	517	373	276	245	254	1000	948	911	429	317	575	547	561	575	242	202	272
TGME49_211710	1879	1668	1320	1388	1181	1114	2853	2905	2088	1951	1423	2333	975	862	1013	566	392	693
TGME49_211720	4891	3911	2244	2439	1827	1771	8535	7272	5476	3546	2657	4836	1884	1578	1820	378	300	358
TGME49_211730	979	842	468	509	345	391	1904	1821	1554	811	691	995	433	370	449	551	482	679
TGME49_211850	949	738	666	438	327	278	1271	1399	924	557	392	566	583	487	665	219	159	243
TGME49_211860	596	590	408	399	402	292	981	944	814	520	357	696	370	316	368	172	141	234
TGME49_211870	214	205	145	148	84	121	276	298	240	208	161	244	65	83	73	34	32	63
TGME49_211880	23	28	10	17	12	8	83	82	67	26	34	53	19	33	19	14	9	20
TGME49_211890	377	287	267	259	219	281	587	561	521	385	304	502	310	172	263	246	166	284
TGME49_211910	4	4	5	223	143	127	3	2	4	241	139	259	5	11	7	32	18	36
TGME49_211920	0	0	0	24	20	25	2	0	0	36	33	82	1	0	0	0	0	0
TGME49_212030	0	0	1	457	402	421	0	4	1	502	307	508	0	0	0	0	0	0
TGME49_212045	9	7	3	12	6	12	10	15	12	11	14	18	15	21	5	19	3	19
TGME49_212060	0	0	0	35	25	24	0	0	0	69	35	35	0	0	0	0	0	2
TGME49_212075	0	0	1	31	22	31	0	0	3	35	11	40	12	30	26	30	30	34
TGME49_212090	733	578	468	474	378	388	1124	1191	944	651	516	862	439	432	377	245	172	236
TGME49_212100	199	138	118	146	106	149	283	226	254	240	154	228	97	104	139	55	40	71
TGME49_212110	89	74	69	84	93	90	148	147	155	89	94	160	67	57	39	66	65	76
TGME49_212130	696	625	505	625	430	487	1257	1274	1114	784	701	1103	523	519	580	300	279	362
TGME49_212140	637	548	462	351	267	331	1077	999	1046	511	435	644	267	139	251	184	166	341
TGME49_212145	10	16	8	8	2	2	40	28	20	6	10	33	18	11	2	10	24	11
TGME49_212150	465	371	204	262	181	179	785	735	765	362	299	451	264	227	250	173	186	217
TGME49_212160	30	21	33	40	20	26	31	27	26	45	28	46	214	154	215	58	44	74
TGME49_212170	458	476	410	509	405	441	823	992	870	631	597	884	184	188	185	114	96	159
TGME49_212180	6	11	3	12	11	4	3	10	4	11	10	15	42	25	46	19	13	32
TGME49_212190	1347	1307	931	903	730	728	2289	2608	2095	1291	1006	1699	356	371	401	572	468	776
TGME49_212200	353	311	278	244	190	206	483	479	480	326	246	286	278	192	264	209	160	241
TGME49_212210	858	662	436	435	347	383	1375	1455	1165	713	651	923	466	353	423	158	117	192
TGME49_212220	1625	1466	905	1006	696	800	2974	2926	2391	1484	1051	1820	975	814	942	1191	959	1522
TGME49_212230	0	0	0	0	0	0	0	0	0	0	0	0	0	0	0	0	0	0
TGME49_212240	9	8	5	70	62	73	18	22	22	111	93	111	124	110	125	95	49	99
TGME49_212250	1460	1227	956	727	623	571	2610	2567	2133	1120	838	1260	1153	1021	1056	571	441	713
TGME49_212260	998	770	606	580	413	431	1157	1276	965	747	560	980	321	326	420	213	164	232
TGME49_212270	4748	3938	3645	2785	2224	2236	6562	6559	5522	3774	2567	3892	3747	3154	3767	834	626	995
TGME49_212275	66	49	78	702	725	769	89	65	56	1245	919	1166	9	3	16	23	25	47
TGME49_212280	29	30	16	23	11	28	47	44	29	32	16	56	108	90	104	70	47	114
TGME49_212290	9166	7652	7693	5763	4553	4706	12104	12991	10586	8394	6002	9522	2719	2521	3031	1288	1008	1676
TGME49_212300	2629	2006	1451	1174	1040	1153	4065	3863	3534	1749	1369	2155	2960	2612	2916	885	657	994
TGME49_212310	3012	2638	2412	1978	1599	1597	4026	4264	3503	2491	1792	2312	1229	1101	1307	521	398	645
TGME49_212410	45	52	15	137	93	88	245	220	141	298	293	693	12	12	10	10	0	13
TGME49_212420	39	20	6	75	30	63	117	88	58	155	93	241	2	3	6	2	1	7
TGME49_212710	2	2	1	20	12	21	7	2	1	26	26	38	2	0	0	3	0	4
TGME49_212725	288	292	197	235	145	166	444	452	405	311	212	288	300	290	261	212	141	180
TGME49_212735	206	234	82	107	107	125	410	382	332	194	177	225	196	154	187	164	148	188
TGME49_212740	5	2	5	107	115	135	5	3	5	282	202	318	2	2	2	2	3	4
TGME49_212750	0	0	0	3	0	0	0	1	0	3	0	0	0	3	0	0	0	0
TGME49_212760	67	71	33	73	75	72	165	169	134	126	79	150	82	93	55	41	54	56
TGME49_212770	3155	2554	1608	783	610	567	5922	5764	4329	1369	1020	1724	2003	1859	2079	604	476	739
TGME49_212775	0	0	0	10	5	10	0	0	0	4	4	5	53	34	64	3	8	11
TGME49_212780	1026	882	504	354	195	248	2017	1856	1527	506	472	618	1288	1116	1399	413	329	524
TGME49_212800	731	603	499	408	329	372	847	956	740	548	396	710	122	80	97	95	86	107
TGME49_212810	39	16	15	308	227	220	54	41	48	402	278	445	383	331	399	94	70	125
TGME49_212820	760	628	388	405	290	330	1280	1180	1001	764	578	850	220	186	212	185	180	238
TGME49_212830	10	10	10	15	1	6	9	8	13	7	4	14	2	5	2	0	3	7
TGME49_212840	348	319	256	315	234	249	481	464	329	341	297	398	198	176	184	263	175	387
TGME49_212850	944	843	679	564	414	399	1279	1363	1189	624	548	747	571	566	558	389	381	509
TGME49_212860	531	436	346	346	216	275	995	903	804	473	366	598	371	323	404	263	240	245
TGME49_212880	1200	1287	823	862	575	708	3037	2832	2631	1206	976	1771	1369	1087	1262	860	753	1099
TGME49_212900	928	857	714	774	558	568	1704	1596	1345	1127	874	1508	905	752	877	345	298	345
TGME49_212910	0	2	1	0	5	4	0	2	2	1	3	2	8	5	6	2	1	5
TGME49_212920	229	231	222	324	259	200	316	319	259	386	293	429	111	130	162	179	119	212
TGME49_212930	305	277	229	221	157	182	436	464	395	278	231	296	107	92	107	102	71	122
TGME49_212937	1	0	0	0	3	2	0	0	0	5	2	10	1	10	4	4	4	0
TGME49_212940	636	456	460	506	336	354	626	630	577	452	327	505	87	106	100	95	70	95
TGME49_212950	230	223	155	119	102	121	372	382	327	193	154	258	83	85	143	62	28	61
TGME49_212955	69	54	18	41	21	16	108	128	104	42	33	47	44	43	44	29	32	37
TGME49_212960	498	449	488	281	221	203	702	757	638	313	253	418	204	189	211	110	111	172
TGME49_212970	6	6	12	322	254	252	26	38	19	539	426	633	30	35	28	10	16	24
TGME49_212980	5871	5373	3896	2500	1853	1991	9295	9900	8461	3198	2721	4290	3598	3328	3883	1248	1003	1529
TGME49_212990	676	597	411	464	337	360	1219	1207	982	615	532	825	712	653	700	318	264	381
TGME49_213000	299	225	192	207	154	191	396	397	308	246	208	285	82	80	71	65	54	95
TGME49_213010	976	897	538	427	311	323	1520	1551	1172	575	472	730	395	337	385	214	174	291
TGME49_213020	369	246	177	267	207	166	525	547	383	346	332	391	181	150	174	173	138	224
TGME49_213030	1560	1476	1107	903	686	687	2431	2468	2022	1125	896	1624	774	631	831	414	294	528
TGME49_213040	674	677	564	430	327	362	1262	1381	1285	647	576	846	509	443	483	158	162	278
TGME49_213050	1862	1612	1480	1382	1115	1069	2808	2842	2439	2027	1563	2302	2487	2069	2459	687	527	746
TGME49_213060	273	260	152	717	579	570	566	555	533	1031	891	1429	321	241	284	167	164	266
TGME49_213065	40	46	50	220	158	192	51	74	53	263	120	247	27	34	43	16	21	43
TGME49_213067	1320	997	653	1044	837	801	1699	1701	1238	1210	897	1487	512	454	541	669	467	867
TGME49_213069	55	33	62	36	31	35	61	73	62	44	31	44	37	29	32	17	30	33
TGME49_213072	828	774	669	568	426	501	1203	1283	1083	712	628	819	732	635	739	531	444	713
TGME49_213100	102	93	80	126	70	67	179	175	119	136	118	161	137	98	86	60	47	78
TGME49_213115	82	56	49	65	50	57	163	135	92	98	106	92	101	96	80	48	47	48
TGME49_213240	481	439	294	234	178	208	792	768	734	240	222	416	357	271	316	155	154	183
TGME49_213255	70	63	65	609	539	464	104	112	82	699	576	955	100	95	119	59	71	85
TGME49_213280	3529	2983	2603	3801	3194	3041	4888	5157	4212	4834	3340	5530	2579	2434	2722	713	503	830
TGME49_213290	5	1	1	10	7	4	7	0	5	14	8	9	33	12	22	13	9	10
TGME49_213300	307	305	213	195	180	219	692	623	600	376	259	470	214	182	172	141	147	209
TGME49_213310	540	510	362	367	253	260	865	863	838	589	385	619	193	163	205	197	151	302
TGME49_213325	587	540	399	407	298	371	1055	992	885	591	440	760	291	260	272	297	232	322
TGME49_213340	0	1	4	44	24	23	3	1	7	30	42	64	2	1	2	4	3	4
TGME49_213350	6671	5563	5258	5039	3878	3975	8159	9223	7502	7077	4961	7399	2121	1944	2319	1230	803	1392
TGME49_213360	0	0	0	25	17	14	1	0	0	22	13	29	2	3	0	0	1	4
TGME49_213370	474	437	316	289	179	242	906	837	871	362	332	529	656	561	592	297	294	407
TGME49_213380	11	4	1	3	1	1	13	12	17	1	11	9	16	13	11	3	5	16
TGME49_213388	424	437	306	256	209	156	726	741	620	338	252	409	286	249	263	207	160	241
TGME49_213392	1227	1122	747	702	483	531	2474	2330	2182	948	855	1284	1058	859	1018	591	584	900
TGME49_213400	790	716	587	376	326	337	1379	1252	1115	628	530	832	581	538	558	263	205	332
TGME49_213410	1971	1846	1650	1227	1040	1066	2600	2604	2008	1657	1168	1504	606	505	685	409	298	527
TGME49_213415	162	113	233	84	83	82	140	173	163	98	59	96	34	29	36	21	33	47
TGME49_213420	208	190	100	105	91	114	369	318	316	178	141	232	140	77	115	78	88	138
TGME49_213430	0	2	0	22	26	2	0	0	0	41	22	41	1	0	0	1	0	0
TGME49_213445	231	188	145	901	704	708	373	332	297	1305	967	1536	117	94	131	99	54	101
TGME49_213460	121	111	88	2070	1649	1686	168	168	165	3008	2389	3815	76	78	72	133	119	172
TGME49_213480	36	42	27	1186	932	922	44	52	49	1579	1211	1733	34	32	28	89	53	103
TGME49_213490	343	273	208	170	138	127	433	476	433	269	180	270	171	138	164	101	73	130
TGME49_213500	0	0	0	0	0	0	0	0	0	0	0	0	0	1	0	0	0	0
TGME49_213510	0	0	0	0	1	0	2	0	0	0	2	0	0	0	0	0	0	0
TGME49_213520	535	415	384	454	385	362	763	795	670	593	406	605	286	246	309	219	199	326
TGME49_213530	1	5	4	272	188	194	6	8	0	302	159	264	5	12	14	11	6	10
TGME49_213550	794	713	492	438	337	329	1347	1298	1185	654	502	850	591	498	590	262	261	336
TGME49_213560	0	3	0	11	10	12	2	3	1	29	21	32	11	15	9	0	3	2
TGME49_213570	2131	1711	1198	897	712	683	3049	3081	2109	1292	990	1383	806	768	827	604	454	664
TGME49_213580	8291	6831	7407	5381	4727	5669	9823	10251	8774	8491	4664	5848	2249	1832	2707	1007	752	1390
TGME49_213590	1147	820	732	484	468	384	1442	1663	1360	760	599	856	633	493	666	283	220	380
TGME49_213600	209	180	127	161	113	105	292	310	324	225	157	235	175	137	161	91	55	82
TGME49_213610	2136	2000	1500	1326	990	960	3242	3222	2856	1548	1102	1659	1210	1065	1185	1351	954	1672
TGME49_213620	175	180	144	232	191	213	366	366	273	362	276	414	659	607	740	502	425	631
TGME49_213635	14	8	10	455	344	415	25	30	17	652	490	788	24	20	36	21	8	20
TGME49_213650	523	410	364	295	257	263	814	871	668	445	315	545	241	206	266	122	70	170
TGME49_213660	5200	4633	3080	2708	2173	2137	9436	8915	7619	3591	2755	4275	2945	2613	2912	2603	2009	3240
TGME49_213670	797	729	523	558	441	432	1298	1397	1231	766	614	1025	473	402	403	187	158	291
TGME49_213680	366	337	289	268	190	180	530	533	462	330	251	304	153	114	195	122	89	148
TGME49_213690	533	415	400	298	206	219	722	746	654	360	274	424	182	149	187	124	87	152
TGME49_213700	22	13	18	488	368	353	19	38	27	841	578	1062	1	1	0	9	4	20
TGME49_213710	610	560	421	521	501	462	982	956	842	723	650	914	207	168	205	199	165	298
TGME49_213720	40	32	28	106	104	90	67	42	44	101	75	155	27	39	25	46	15	78
TGME49_213730	989	800	625	626	634	573	1443	1403	1241	933	732	1117	249	211	271	205	132	258
TGME49_213740	353	316	215	226	181	157	524	577	492	298	234	423	104	97	110	59	23	49
TGME49_213746	127	101	56	71	93	80	236	222	195	149	122	131	97	72	81	45	34	72
TGME49_213748	53	32	13	38	22	23	69	70	75	39	38	84	30	21	33	10	24	18
TGME49_213752	338	310	216	248	194	155	517	494	373	330	321	394	72	67	76	75	58	84
TGME49_213760	3	1	2	21	16	21	3	5	2	20	25	31	2	1	2	1	2	2
TGME49_213770	573	541	377	489	333	368	974	935	849	541	469	772	286	282	325	149	141	181
TGME49_213780	37	36	28	168	136	132	79	86	73	248	165	229	22	28	28	94	63	104
TGME49_213790	505	434	276	218	171	167	966	889	795	284	260	417	391	266	363	224	201	308
TGME49_213800	2239	2001	1639	1293	1034	1161	2821	3137	2520	1563	1235	2001	1022	882	992	526	423	567
TGME49_213810	263	284	122	191	145	119	436	466	422	279	245	377	197	209	162	55	64	73
TGME49_213820	934	862	503	762	532	582	1680	1610	1251	1089	817	1406	393	378	382	273	231	316
TGME49_213830	750	610	564	427	369	365	909	993	773	523	413	645	297	269	323	196	151	238
TGME49_213840	0	0	0	67	32	54	4	0	0	77	59	103	20	30	40	11	6	13
TGME49_213850	12	15	5	42	22	36	21	21	13	57	42	38	99	89	113	56	41	75
TGME49_213860	2	0	1	30	22	33	1	0	1	64	27	41	0	2	2	7	3	2
TGME49_213870	822	870	691	551	428	458	1441	1381	1175	654	648	935	549	512	579	295	281	417
TGME49_213880	142	101	23	109	87	84	224	206	136	209	133	249	62	68	75	126	88	154
TGME49_213885	14	13	0	12	2	6	30	31	25	20	9	19	17	6	18	11	6	23
TGME49_213890	439	397	229	294	197	233	639	706	619	315	287	481	236	206	234	127	120	184
TGME49_213900	1585	1475	1091	1050	760	874	2509	2469	2364	1382	1212	1838	1043	834	1103	649	507	854
TGME49_213910	603	614	483	559	377	473	1117	1102	885	675	547	874	232	222	259	225	150	280
TGME49_213920	1733	1467	1268	551	471	463	2829	2862	2703	913	724	1160	850	846	858	426	438	515
TGME49_213930	335	291	270	216	160	175	494	524	440	287	240	336	323	258	286	129	105	179
TGME49_213940	3859	3102	3513	2134	1696	1541	5506	5374	4472	3232	2316	3409	1851	1645	2050	578	547	886
TGME49_213950	503	451	331	258	192	248	944	1000	882	404	339	529	420	380	436	266	250	345
TGME49_213960	13	12	3	28	22	36	54	30	39	78	74	117	33	36	40	47	29	45
TGME49_213970	518	436	274	380	311	348	593	776	624	494	427	605	301	253	236	119	78	196
TGME49_214070	73	60	35	52	32	46	75	78	61	62	40	42	136	149	122	42	38	60
TGME49_214080	4138	3624	2881	3075	2391	2418	4429	4616	3330	3322	2223	3147	1804	1657	1902	908	732	1076
TGME49_214090	1237	1170	511	665	378	524	3305	3202	2833	1056	850	1521	1662	1365	1502	1259	1143	1704
TGME49_214100	1669	1501	1673	830	572	680	2048	2127	1935	873	655	1008	696	684	689	548	414	738
TGME49_214110	762	662	531	435	310	353	1218	1254	977	535	443	600	444	409	445	223	202	292
TGME49_214115	12	17	20	71	41	55	19	7	22	78	53	71	14	16	16	1	2	11
TGME49_214120	182	158	137	133	94	121	336	332	300	216	161	187	255	165	236	81	84	120
TGME49_214130	525	457	330	206	168	187	993	1074	928	327	239	442	448	410	451	275	201	316
TGME49_214140	2637	2472	1836	2128	1360	1701	4753	4921	4205	2550	2306	3753	2723	2377	2719	873	727	1171
TGME49_214150	736	647	529	303	246	224	907	1012	666	354	280	459	220	208	216	82	82	136
TGME49_214160	16	17	12	1	12	5	44	44	33	15	17	18	11	6	7	8	5	12
TGME49_214170	788	705	617	308	270	258	1031	1077	1054	547	371	516	226	193	258	177	143	225
TGME49_214180	1857	1732	1543	941	726	763	2360	2730	2565	1143	996	1516	967	779	995	500	384	595
TGME49_214190	260	272	221	325	313	329	369	431	325	504	339	677	94	79	88	121	117	155
TGME49_214200	653	592	387	322	227	238	1214	1225	1088	506	470	633	281	252	233	169	131	257
TGME49_214210	2460	1963	1637	1398	1007	1022	3252	3274	2826	1727	1197	2207	1114	1026	1188	745	593	955
TGME49_214220	5217	4514	3750	3118	2795	2634	6634	6135	5538	3948	3000	3393	2625	2451	2888	2220	1727	2728
TGME49_214230	402	436	326	240	190	254	781	729	663	286	242	442	418	342	339	172	169	218
TGME49_214240	512	380	350	295	227	262	1018	994	878	457	409	689	457	400	423	233	226	278
TGME49_214250	1421	1422	1445	885	822	762	2008	2041	1763	1187	934	1351	702	561	708	329	215	421
TGME49_214260	673	577	380	508	342	425	1397	1293	1248	841	734	1076	472	437	482	447	394	657
TGME49_214270	2204	1993	1051	1204	1009	977	3901	3714	3032	1678	1356	2349	691	654	751	666	516	870
TGME49_214280	347	337	227	237	172	187	702	650	607	306	274	367	264	231	313	127	112	155
TGME49_214290	1604	1375	1488	849	704	735	2058	2190	1722	1207	931	1413	712	624	703	413	295	488
TGME49_214295	0	0	0	2	0	0	0	2	0	0	1	0	23	22	17	8	3	11
TGME49_214300	1010	891	622	740	570	650	1709	1643	1629	1057	912	1428	838	686	710	508	445	610
TGME49_214310	271	228	181	169	118	153	412	501	402	254	212	325	295	242	275	359	286	412
TGME49_214320	3814	3303	2251	2594	2082	2249	6037	5849	4502	2976	2084	3505	2011	1815	1991	1261	980	1391
TGME49_214330	112	99	71	81	60	63	140	122	110	142	76	127	51	53	65	49	54	93
TGME49_214340	449	407	445	239	204	231	560	573	590	383	260	314	231	181	226	117	112	189
TGME49_214350	1418	1169	1021	716	535	493	2168	2142	1726	935	713	979	503	495	570	233	171	247
TGME49_214360	10	8	19	11	14	7	12	3	11	7	9	16	2	1	2	0	0	0
TGME49_214370	424	385	284	305	210	263	699	755	649	444	360	529	200	164	225	214	167	265
TGME49_214380	314	213	222	171	113	129	318	313	248	188	133	182	230	212	258	78	74	127
TGME49_214385	76	66	42	40	27	37	95	99	58	64	25	47	64	48	64	24	28	32
TGME49_214390	56	54	46	66	32	43	141	110	135	60	48	78	145	169	129	80	50	94
TGME49_214400	126	132	57	57	67	56	306	277	219	105	103	101	177	184	198	88	54	111
TGME49_214410	490	417	394	409	321	373	645	665	642	450	306	481	1543	1350	1659	1469	1066	1729
TGME49_214420	11	21	7	18	5	8	36	42	24	33	33	48	39	21	19	11	4	7
TGME49_214430	178	167	134	311	247	269	382	336	312	568	359	648	60	73	56	27	20	39
TGME49_214440	4011	3347	2618	2036	1709	1642	6305	6063	5186	2969	2346	3799	2448	1959	2254	707	535	802
TGME49_214450	34	33	37	14	7	5	62	45	49	18	9	43	5	13	23	9	0	15
TGME49_214470	564	416	371	441	369	436	738	705	685	600	496	682	202	160	190	137	98	209
TGME49_214480	611	518	468	330	302	253	854	889	713	449	331	535	266	246	310	163	121	210
TGME49_214490	449	391	291	416	355	338	756	725	637	518	473	742	148	173	181	100	125	158
TGME49_214500	448	421	389	285	212	236	579	563	486	342	254	295	201	213	189	122	106	214
TGME49_214510	0	6	5	241	177	195	7	5	13	333	312	420	10	0	3	23	23	23
TGME49_214520	463	394	291	240	161	165	708	766	629	258	235	435	186	104	147	106	91	179
TGME49_214530	442	455	299	441	299	329	648	679	564	459	364	558	218	220	231	110	105	130
TGME49_214540	1107	997	768	766	572	583	1549	1859	1232	1115	759	1281	275	240	366	217	153	257
TGME49_214545	0	0	0	3	0	0	0	0	1	0	2	0	3	5	3	6	0	10
TGME49_214550	0	0	0	1	0	1	0	0	0	0	0	2	0	0	0	2	0	0
TGME49_214560	959	888	642	515	416	411	1570	1660	1401	712	616	879	371	367	373	311	257	429
TGME49_214570	0	0	0	47	35	36	1	1	0	56	30	46	17	15	21	3	3	1
TGME49_214575	306	240	211	200	164	152	374	366	267	196	156	189	1639	1616	1824	382	272	431
TGME49_214580	221	205	188	216	219	197	468	473	404	485	347	636	1	0	4	3	0	0
TGME49_214590	919	787	591	589	439	426	1386	1320	1143	757	539	943	569	494	477	369	279	436
TGME49_214600	880	900	597	501	344	430	1840	1817	1696	761	685	1044	587	546	607	294	303	471
TGME49_214610	509	456	434	332	248	284	894	933	888	423	396	561	512	484	505	255	300	349
TGME49_214620	482	455	372	323	284	271	695	783	707	430	386	587	349	227	300	169	156	205
TGME49_214630	485	461	361	279	171	215	1018	938	869	319	331	471	432	402	420	322	255	425
TGME49_214740	284	258	220	207	137	134	610	623	600	314	225	321	308	307	338	177	160	228
TGME49_214750	821	758	597	700	503	508	1424	1439	1279	1026	868	1399	559	501	497	330	242	423
TGME49_214760	51	50	45	163	126	169	96	84	63	245	150	310	106	90	112	63	45	73
TGME49_214770	1690	1498	1198	864	588	714	2295	2370	1907	1001	815	1326	493	399	524	426	299	518
TGME49_214780	182	193	158	226	182	145	285	308	231	344	246	434	77	60	69	118	91	126
TGME49_214783	1	1	0	2	0	1	0	1	0	1	2	1	6	6	4	8	2	6
TGME49_214787	0	1	0	0	0	4	0	0	0	1	1	1	0	0	1	0	0	1
TGME49_214790	3883	3452	2952	2206	1640	1895	5076	5473	4405	2818	2228	3396	1195	1080	1304	754	524	908
TGME49_214800	135	142	113	158	128	118	222	246	256	295	150	329	87	84	66	128	76	120
TGME49_214810	246	226	229	117	134	119	373	460	334	129	131	269	293	218	243	79	59	109
TGME49_214820	872	786	550	363	343	361	1122	1232	970	491	418	505	378	350	445	225	177	265
TGME49_214830	328	275	250	217	127	211	675	624	581	311	237	394	193	164	223	157	97	160
TGME49_214835	58	43	16	43	23	28	138	143	129	60	25	78	665	639	723	138	113	129
TGME49_214840	5493	5245	3652	3095	2134	2328	11177	11242	9344	4282	3589	6079	5889	5157	5949	3330	2927	4155
TGME49_214850	242	238	169	118	112	114	413	396	388	230	132	263	87	51	63	32	35	47
TGME49_214860	0	1	0	0	0	0	8	6	5	0	1	1	0	0	0	2	0	0
TGME49_214870	285	282	218	197	181	181	418	503	400	295	259	374	96	93	124	89	66	103
TGME49_214880	2329	2053	1528	790	669	621	4506	4409	3807	1423	1083	1536	1548	1464	1634	830	587	857
TGME49_214900	774	718	540	638	462	489	1379	1423	1345	884	727	1209	614	503	472	309	354	445
TGME49_214910	117	150	101	162	139	128	192	267	213	208	155	246	88	68	109	46	40	50
TGME49_214920	377	341	397	328	236	305	524	579	502	400	336	417	227	213	318	116	116	172
TGME49_214930	366	312	156	221	179	174	585	626	527	379	301	463	488	369	515	128	110	187
TGME49_214940	13294	10631	9570	5894	4584	4499	16811	17230	14678	6502	4713	7378	8993	8476	9493	1748	1274	1950
TGME49_214950	2893	2734	2463	1697	1299	1389	4471	4577	4077	2266	1821	2888	1775	1444	1651	604	440	699
TGME49_214960	565	597	544	753	528	646	1044	1043	1026	826	732	1155	646	605	605	274	219	390
TGME49_214970	3393	2911	1777	1371	1002	1114	5359	5342	4122	1986	1570	2848	1014	988	1048	744	558	870
TGME49_214980	957	847	709	569	424	392	1441	1399	1205	614	470	757	2530	2240	2677	959	741	1083
TGME49_214990	296	324	157	184	169	141	1009	872	850	341	340	591	392	355	423	235	258	411
TGME49_215010	836	825	673	486	402	481	1307	1491	1233	696	552	976	481	454	530	394	325	560
TGME49_215020	237	173	124	93	72	80	294	265	223	135	99	149	106	92	102	50	61	63
TGME49_215030	455	392	259	276	208	214	789	718	612	372	305	495	194	188	240	149	136	241
TGME49_215040	871	753	584	454	338	370	1412	1385	1320	608	587	851	423	391	495	273	271	430
TGME49_215050	37	27	11	28	13	9	154	129	119	63	38	84	49	67	67	34	19	68
TGME49_215055	0	3	6	3	3	2	6	13	4	1	8	4	8	15	11	8	7	6
TGME49_215060	961	878	970	547	439	506	1318	1403	1255	669	525	806	354	325	420	193	158	246
TGME49_215070	933	867	694	416	370	386	1562	1484	1202	712	583	779	285	284	313	167	177	287
TGME49_215080	300	318	220	217	175	169	736	693	679	289	271	416	370	292	310	231	209	300
TGME49_215090	370	354	254	284	199	222	643	640	472	308	248	321	284	246	257	162	168	219
TGME49_215100	220	237	103	232	200	183	501	446	367	319	252	427	133	101	116	179	110	161
TGME49_215110	0	0	0	0	0	0	0	0	0	0	0	0	1	0	1	0	0	1
TGME49_215120	0	0	0	0	0	0	0	0	0	0	0	0	0	0	0	0	0	0
TGME49_215130	430	413	363	318	226	235	680	643	609	432	324	440	149	154	152	130	99	168
TGME49_215140	9	10	15	54	38	39	15	17	6	45	42	82	3	6	4	0	2	3
TGME49_215150	4756	4389	2675	2156	1425	1483	8640	8793	6130	2765	2161	4092	2821	2533	2761	1063	892	1387
TGME49_215160	2062	1739	1263	1219	988	1015	4299	3928	3115	1957	1474	2330	1354	1281	1568	762	586	915
TGME49_215165	1	0	1	3	1	3	3	3	3	1	0	4	0	0	1	0	0	0
TGME49_215170	1250	1086	849	492	426	388	1948	2031	1729	860	662	896	679	593	745	417	328	501
TGME49_215180	11	6	13	36	49	33	10	29	18	44	45	54	499	475	608	155	112	172
TGME49_215185	0	0	0	2	13	6	0	0	2	9	6	6	23	12	10	0	0	0
TGME49_215195	2	2	4	418	347	368	3	4	2	611	370	608	64	68	64	29	12	36
TGME49_215210	321	327	239	238	200	213	532	552	497	319	257	351	447	399	428	171	138	211
TGME49_215220	6222	5013	3769	3332	2744	2478	10424	9932	7835	5221	3337	5225	4584	4073	4546	1144	840	1231
TGME49_215230	906	717	567	434	411	356	1192	1163	1040	685	449	783	408	339	499	274	232	337
TGME49_215250	295	249	196	176	142	137	487	516	427	247	181	256	276	209	280	110	83	114
TGME49_215260	784	789	512	678	504	529	1770	1661	1412	1073	943	1420	306	264	312	282	223	407
TGME49_215270	4	3	1	4	0	2	15	12	11	2	6	6	2	1	0	2	2	1
TGME49_215280	1205	1155	946	802	688	723	1928	1939	1580	1075	893	1558	760	727	848	376	268	468
TGME49_215290	808	773	641	625	504	514	1122	1274	1086	828	640	937	294	255	304	121	107	182
TGME49_215300	597	461	351	441	261	307	703	712	628	526	397	588	196	197	243	111	110	176
TGME49_215320	3	5	1	37	40	56	3	5	2	70	44	45	5	6	11	1	0	2
TGME49_215328	0	0	0	61	33	51	0	0	1	67	37	58	2	0	0	4	1	5
TGME49_215340	6	6	8	139	95	84	11	6	6	136	97	155	34	32	24	32	24	38
TGME49_215343	2	5	0	34	31	18	4	4	10	30	40	52	19	31	18	19	22	43
TGME49_215347	114	100	92	77	71	46	135	155	127	96	48	108	53	52	56	39	41	55
TGME49_215350	1835	1495	1385	1067	749	847	2551	2631	2107	1396	1061	1514	681	582	652	482	368	638
TGME49_215360	509	313	288	800	599	555	696	694	513	1143	807	1174	409	314	373	28	17	14
TGME49_215370	411	328	229	217	199	183	713	660	583	394	324	455	132	95	108	87	99	88
TGME49_215380	345	311	216	188	121	131	466	541	444	312	220	336	185	155	192	209	111	251
TGME49_215385	18	7	6	5	3	10	12	10	10	7	5	16	26	36	37	25	14	20
TGME49_215390	117	127	92	72	36	54	135	164	94	88	59	57	44	36	45	21	25	24
TGME49_215400	443	323	285	250	223	224	545	545	424	329	212	326	131	131	116	90	79	88
TGME49_215410	0	2	1	1	1	1	0	0	1	2	6	1	30	20	20	24	8	31
TGME49_215420	569	501	574	226	198	196	723	798	641	244	229	310	135	140	150	88	77	156
TGME49_215425	1521	1205	1307	810	585	580	1744	1863	1508	877	707	978	439	400	464	229	162	299
TGME49_215430	1466	1223	666	700	630	623	2211	2177	1659	1218	895	1347	546	553	627	322	239	471
TGME49_215440	800	686	506	528	427	418	1329	1350	1137	906	688	1106	523	422	541	364	357	472
TGME49_215450	932	773	560	794	683	708	1262	1096	889	1183	775	1268	318	292	310	299	182	258
TGME49_215460	8539	7247	7613	4840	4152	3753	9952	10546	8852	6068	4589	6719	2892	2731	3278	1195	864	1350
TGME49_215470	10676	8762	9743	6420	5474	4862	12987	13419	11387	8679	5980	9929	3505	3218	3612	1949	1446	2416
TGME49_215480	535	487	370	471	381	374	824	881	673	655	502	696	183	144	172	90	87	100
TGME49_215490	2357	1954	1548	1008	747	826	4097	4396	3512	1532	1266	1848	1637	1367	1437	916	668	1118
TGME49_215500	90	72	72	191	173	152	99	104	96	263	219	238	84	72	109	79	71	135
TGME49_215510	612	472	450	440	386	359	890	817	793	708	471	658	362	309	416	177	137	236
TGME49_215520	1000	873	707	807	542	615	1661	1641	1296	1126	855	1168	1129	1090	1253	473	309	581
TGME49_215530	5375	4759	3965	2198	1688	1770	7380	7906	6250	2996	2007	2994	2882	2504	2933	1355	971	1695
TGME49_215540	12	0	1	149	85	114	3	2	1	258	178	262	4	7	3	3	4	8
TGME49_215550	814	774	510	376	276	340	1368	1293	1121	492	371	645	210	176	266	163	118	143
TGME49_215560	375	339	218	293	177	240	609	681	509	314	285	463	140	112	136	123	97	139
TGME49_215570	319	297	215	197	118	146	1004	882	905	301	288	480	353	350	388	109	135	139
TGME49_215580	23	24	9	11	8	11	106	89	71	28	11	40	53	47	57	3	11	17
TGME49_215590	2714	2198	1642	1632	1259	1257	4056	3942	3384	2379	1891	3041	1098	1106	1126	583	422	685
TGME49_215600	553	462	350	366	229	224	735	768	544	492	328	464	208	167	200	107	91	168
TGME49_215610	712	609	534	363	263	310	881	978	743	440	380	629	352	315	365	170	145	238
TGME49_215620	138	118	69	59	48	46	295	268	232	81	70	94	157	135	171	118	108	192
TGME49_215640	843	777	729	338	254	254	1625	1537	1443	476	403	629	735	632	661	286	253	451
TGME49_215650	9	2	0	0	3	3	11	12	15	2	7	10	20	7	15	6	1	4
TGME49_215660	374	376	297	186	166	170	636	620	627	277	224	401	120	114	138	105	71	166
TGME49_215670	1	0	0	101	64	56	4	0	0	82	91	153	0	0	2	0	1	0
TGME49_215680	24	22	28	42	34	28	43	56	42	72	49	94	230	201	261	85	77	145
TGME49_215690	342	299	221	202	117	172	609	606	609	259	209	358	304	273	285	147	96	177
TGME49_215700	319	278	200	207	134	184	528	608	555	259	218	359	237	218	263	159	99	160
TGME49_215710	424	385	264	237	193	231	734	587	615	379	317	419	261	226	279	152	109	185
TGME49_215730	657	629	567	446	416	410	918	923	813	601	482	644	256	281	281	186	115	212
TGME49_215740	425	362	308	269	171	202	687	722	585	327	276	427	258	184	264	126	64	119
TGME49_215750	146	160	112	62	63	67	195	195	196	82	65	113	119	84	95	36	32	73
TGME49_215775	4396	3913	3828	2509	2040	1962	5190	5381	4547	2929	2206	3383	1951	1824	2081	369	214	428
TGME49_215785	284	217	50	66	43	59	500	470	424	152	125	245	609	560	575	95	57	145
TGME49_215885	2	4	1	43	40	51	6	3	4	52	22	53	2	3	0	0	0	2
TGME49_215890	618	503	445	655	481	569	837	890	716	792	546	881	259	206	309	227	179	282
TGME49_215895	175	160	138	711	596	539	275	291	273	987	841	1146	237	169	226	29	18	35
TGME49_215900	0	0	0	7	12	3	4	0	1	9	5	5	26	32	18	3	2	4
TGME49_215910	1056	991	945	1236	940	1088	2256	2263	1996	1694	1514	2486	1958	1716	1891	2158	1828	2542
TGME49_215920	186	172	109	143	162	147	319	260	279	210	180	271	140	131	178	111	90	123
TGME49_215930	102	85	105	110	62	93	163	159	119	110	67	110	76	64	84	27	25	32
TGME49_215940	785	646	675	347	267	290	1209	1289	997	420	409	638	383	301	346	153	148	287
TGME49_215950	1035	938	638	798	526	598	2047	2083	1873	1125	903	1361	1141	1056	1067	517	486	702
TGME49_215955	34	23	24	87	58	38	38	39	40	78	66	114	97	94	93	7	6	8
TGME49_215960	1151	975	861	652	470	505	1657	1780	1579	1014	782	1056	1246	1091	1207	158	137	215
TGME49_215970	1116	886	1146	582	613	641	1378	1458	1080	835	536	609	735	627	857	117	83	123
TGME49_215980	6408	5570	4010	3534	2997	2868	11068	11358	9822	6108	4602	7240	7225	6616	7663	1008	711	1104
TGME49_215990	428	395	287	263	182	190	727	713	614	365	306	461	279	297	278	169	128	220
TGME49_216000	8362	7809	6529	4030	2803	3142	13170	13672	11323	5195	4239	6715	5955	5439	6252	2077	1544	2545
TGME49_216010	344	342	284	243	175	165	495	435	467	283	265	340	177	123	199	71	52	114
TGME49_216020	604	593	517	483	382	446	1001	1080	846	604	491	758	318	289	336	183	164	206
TGME49_216030	394	356	284	277	169	259	631	711	609	288	307	448	283	234	331	162	154	188
TGME49_216040	412	380	320	364	265	303	593	578	500	463	369	555	256	194	278	106	87	162
TGME49_216050	470	384	257	225	200	198	592	672	479	368	299	474	131	135	167	67	71	125
TGME49_216053	3	3	9	31	23	25	7	9	8	84	38	53	21	17	38	15	6	7
TGME49_216055	463	459	405	411	334	325	719	766	662	557	428	681	161	210	221	294	198	340
TGME49_216060	992	835	573	705	481	438	1593	1580	1329	889	755	1291	522	510	511	317	233	414
TGME49_216070	408	465	258	380	267	336	814	846	817	486	460	753	243	258	183	165	186	258
TGME49_216080	2104	1882	1633	1222	1016	1044	3591	3343	2820	1728	1207	1962	1981	1615	1820	991	751	1166
TGME49_216090	110	85	90	67	31	36	102	106	63	55	27	50	52	59	68	40	11	21
TGME49_216120	888	679	528	466	318	307	1356	1229	1047	672	430	647	306	281	361	194	162	221
TGME49_216130	1142	848	875	553	418	374	1443	1514	1193	756	479	682	475	385	489	206	119	226
TGME49_216140	40	32	44	4516	3545	3638	20	36	13	4789	3242	4979	15	15	21	1783	1375	2408
TGME49_216150	0	0	0	95	74	119	0	0	0	110	68	93	0	0	0	1	0	5
TGME49_216155	0	0	0	7	11	10	0	0	0	16	4	13	0	0	0	0	0	0
TGME49_216160	13	5	18	341	311	285	22	18	5	516	334	579	4	0	5	0	1	2
TGME49_216170	373	329	311	272	182	228	628	571	554	288	278	364	272	233	237	193	104	222
TGME49_216180	2396	2143	1931	1911	1439	1498	3151	3545	2902	2103	1683	2475	1191	1136	1384	1174	855	1403
TGME49_216190	133	124	54	134	64	69	496	445	386	183	156	289	169	133	160	185	139	215
TGME49_216200	0	3	0	0	3	0	0	2	1	0	0	0	4	4	6	17	16	30
TGME49_216210	697	608	433	519	343	386	1324	1154	1025	602	522	956	305	279	327	278	276	425
TGME49_216220	906	757	292	404	290	308	1870	1903	1613	841	728	1118	825	641	645	441	348	576
TGME49_216230	557	527	547	325	247	249	721	777	664	382	302	453	232	199	249	144	106	194
TGME49_216240	607	523	375	280	202	206	942	1004	841	323	284	436	323	291	341	234	182	271
TGME49_216250	357	283	244	190	184	222	472	480	444	278	247	373	108	93	117	128	88	155
TGME49_216260	714	596	539	366	314	423	1146	1312	1061	668	474	825	343	336	356	196	171	241
TGME49_216270	149	126	116	84	87	74	180	181	170	107	88	105	45	47	45	26	22	20
TGME49_216275	63	95	29	32	34	33	183	194	124	62	88	104	47	47	48	30	38	37
TGME49_216280	204	151	103	126	119	132	329	302	280	173	136	236	181	189	177	61	59	106
TGME49_216285	25	31	24	282	236	262	52	37	37	388	321	498	67	62	56	15	22	39
TGME49_216290	4	7	2	82	41	40	3	14	8	67	47	81	86	64	69	31	35	51
TGME49_216335	70	81	76	1225	1040	1306	131	150	138	1443	1231	2188	561	489	601	239	229	311
TGME49_216370	254	180	154	102	88	86	304	292	298	135	91	114	178	146	163	75	71	94
TGME49_216375	195	165	138	76	98	83	274	274	228	131	84	153	105	62	99	44	43	47
TGME49_216380	476	458	317	302	229	251	1007	952	942	440	497	666	343	309	340	270	189	332
TGME49_216390	479	329	250	280	315	241	749	747	664	491	429	589	204	161	224	126	111	185
TGME49_216400	25	13	29	27	24	10	18	21	20	37	46	26	9	8	8	13	10	24
TGME49_216410	396	346	302	291	224	227	659	694	516	402	300	483	182	191	175	119	92	167
TGME49_216415	103	83	49	68	42	40	180	235	202	168	89	161	92	58	80	63	36	59
TGME49_216420	0	1	0	0	0	1	8	4	3	1	0	10	1	3	2	2	3	3
TGME49_216430	987	895	666	662	463	536	2165	2080	1853	970	799	1557	1311	1179	1232	657	587	806
TGME49_216435	668	518	458	425	391	331	827	843	763	606	442	658	250	231	264	174	104	207
TGME49_216440	350	305	274	266	161	207	542	597	538	375	283	552	339	284	334	149	79	172
TGME49_216450	1832	1659	1222	954	894	818	2558	2836	2182	1498	1123	1664	602	606	710	414	331	540
TGME49_216460	740	680	462	279	214	219	1185	1256	871	436	346	561	508	434	507	208	140	267
TGME49_216470	152	162	161	63	70	66	261	291	239	124	87	127	117	108	160	84	63	96
TGME49_216480	382	369	236	213	191	162	669	617	554	301	293	402	160	105	166	119	83	130
TGME49_216490	179	132	128	126	90	96	216	209	164	143	111	138	80	84	103	65	62	109
TGME49_216500	561	550	417	460	389	457	994	884	921	722	604	894	223	217	263	223	185	304
TGME49_216510	552	494	315	321	271	232	973	907	708	491	412	618	325	342	321	208	165	217
TGME49_216530	293	299	254	164	144	151	518	511	453	291	207	319	211	134	197	95	66	138
TGME49_216540	352	325	242	253	180	203	503	561	520	303	263	405	174	152	173	113	84	171
TGME49_216550	0	0	0	0	0	0	0	0	0	0	0	0	0	0	0	0	0	0
TGME49_216560	528	510	393	274	191	176	715	680	641	298	240	347	309	247	334	138	132	212
TGME49_216570	10	3	5	3	1	4	17	4	9	9	8	16	4	13	14	20	10	12
TGME49_216580	679	621	446	477	414	369	1385	1216	1114	625	632	866	551	418	444	277	235	344
TGME49_216585	0	1	3	3	2	1	0	8	3	4	3	5	51	41	49	18	8	21
TGME49_216590	1664	1652	1151	868	683	749	3488	3502	2935	1346	1205	1923	1277	1159	1340	681	506	896
TGME49_216600	591	445	333	254	186	208	1045	939	936	392	367	529	247	240	277	172	122	233
TGME49_216610	19	20	7	513	435	421	19	32	18	745	614	975	5	19	20	13	8	12
TGME49_216620	1085	961	675	551	443	478	2351	2127	1957	932	734	1082	1553	1369	1489	524	359	626
TGME49_216630	300	270	231	252	206	239	504	491	420	353	251	409	169	139	141	112	80	127
TGME49_216640	167	166	163	1945	1427	1339	216	204	167	2054	1414	2405	81	68	99	41	27	34
TGME49_216650	2704	2303	2093	1768	1452	1441	3672	3727	3092	2112	1665	2648	1179	1066	1221	754	490	814
TGME49_216660	541	498	340	287	316	271	963	845	718	477	354	610	358	302	320	198	141	256
TGME49_216670	2861	2544	1718	1805	1404	1588	4646	4961	4109	2799	2305	3635	1784	1518	1775	1184	933	1489
TGME49_216680	1690	1398	1471	1396	1018	918	2038	1980	1596	1378	941	1202	241	240	222	129	132	191
TGME49_216700	189	193	151	101	85	100	291	339	266	100	128	178	58	47	59	44	35	62
TGME49_216710	471	444	359	479	370	378	673	731	628	629	439	727	162	137	154	101	95	120
TGME49_216720	2605	2140	1751	1128	1015	999	3674	3568	3080	1616	1079	1644	1840	1684	2110	820	560	912
TGME49_216730	2928	2479	1719	1309	973	1008	4715	4710	3935	1874	1563	2540	1914	1613	1981	1314	1078	1533
TGME49_216740	186	179	123	189	134	99	313	309	233	185	175	267	141	157	146	87	91	119
TGME49_216750	796	621	660	431	379	345	1162	1208	1095	667	539	845	394	365	419	210	192	299
TGME49_216760	281	246	202	103	113	122	409	409	394	182	142	242	129	122	142	76	72	88
TGME49_216770	478	461	317	312	272	229	664	804	556	429	324	523	533	522	559	285	196	348
TGME49_216780	474	424	304	517	381	416	859	773	679	645	483	721	274	272	296	354	246	394
TGME49_216785	47	27	5	29	19	13	168	118	128	57	47	75	63	55	68	15	17	25
TGME49_216790	671	564	393	301	319	261	975	1012	906	501	433	661	305	304	307	115	81	132
TGME49_216800	37	30	7	23	37	17	172	164	140	72	57	104	116	120	109	66	59	70
TGME49_216810	1074	941	765	787	603	609	1857	1814	1517	927	783	1217	952	651	864	929	677	1007
TGME49_216820	1721	1523	1325	721	546	568	2795	2743	2497	1090	866	1225	1830	1580	1815	522	387	535
TGME49_216830	125	123	119	110	107	86	209	220	217	150	123	178	97	80	135	86	65	79
TGME49_216840	153	134	95	70	69	81	199	214	205	99	107	134	57	66	77	42	21	76
TGME49_216850	157	124	102	114	105	91	262	277	200	125	102	174	87	64	99	75	57	82
TGME49_216860	6727	5829	4754	3384	3018	2742	8894	9230	7807	4577	3617	5601	2460	2153	2664	1460	957	1677
TGME49_216870	357	267	249	220	182	205	593	597	436	299	285	366	162	124	207	113	80	129
TGME49_216875	0	0	0	16	9	9	5	1	0	8	3	1	10	1	2	2	3	13
TGME49_216880	14649	12066	11835	9539	7279	7695	17065	17691	14454	11388	8517	13619	3235	3016	3612	1820	1356	2282
TGME49_216890	505	377	344	270	204	194	921	893	831	440	324	521	407	380	361	224	198	295
TGME49_216900	967	934	813	570	501	474	1308	1347	1241	767	620	857	461	439	532	280	220	311
TGME49_216910	633	504	594	520	416	379	773	849	722	608	454	612	356	263	265	176	108	207
TGME49_216920	503	454	434	292	191	196	745	804	696	330	259	346	252	242	316	112	103	133
TGME49_216930	983	810	740	562	498	443	1279	1228	1101	729	538	838	629	555	597	253	183	294
TGME49_216940	11	13	16	64	58	54	17	16	24	73	55	105	5	4	5	3	2	3
TGME49_216950	356	357	280	226	166	171	560	556	536	268	218	314	171	140	181	68	87	130
TGME49_216960	403	323	340	259	159	176	608	564	532	303	219	333	216	207	201	106	76	125
TGME49_216965	0	2	1	76	55	56	2	0	0	91	57	75	37	38	36	4	6	5
TGME49_216970	2080	1704	1161	1250	950	910	3375	3189	2847	1768	1428	1959	1113	1069	1274	462	369	678
TGME49_216980	347	288	212	295	228	263	508	473	487	429	328	362	135	96	112	96	72	142
TGME49_216990	191	133	99	69	54	73	300	281	260	132	118	165	167	102	114	70	71	89
TGME49_217000	487	429	255	228	159	177	845	931	832	361	307	409	392	314	389	173	154	246
TGME49_217010	505	456	435	323	212	230	780	764	809	368	280	508	333	288	342	208	157	252
TGME49_217020	297	274	227	217	200	213	1151	1065	986	551	469	646	197	176	227	107	61	120
TGME49_217030	255	223	160	126	94	103	366	419	327	189	159	255	169	185	225	87	82	110
TGME49_217040	20	13	18	29	21	44	22	20	23	82	25	41	4	5	14	17	1	13
TGME49_217050	959	828	616	465	373	381	1597	1643	1489	765	570	957	790	671	818	434	369	627
TGME49_217160	97	96	40	42	33	25	197	213	200	104	76	141	166	115	164	89	56	106
TGME49_217170	0	4	1	11	5	0	3	0	1	12	5	8	15	9	13	3	5	3
TGME49_217178	2	2	0	14	7	14	4	3	7	15	10	16	6	3	4	5	5	16
TGME49_217182	2109	1816	1459	1590	1161	1221	1221	1238	974	1004	904	1473	876	780	855	312	299	420
TGME49_217220	1036	1004	1054	652	487	614	1516	1463	1372	762	625	838	686	527	666	361	274	487
TGME49_217340	479	453	370	450	356	336	922	896	763	620	502	755	406	355	360	222	176	257
TGME49_217350	420	410	277	390	239	267	690	659	603	515	403	576	293	281	279	143	118	158
TGME49_217360	530	535	319	257	182	173	1132	1039	823	345	261	454	461	428	535	202	149	205
TGME49_217370	0	0	0	26	16	17	2	1	0	52	16	33	0	0	0	0	0	1
TGME49_217380	0	0	0	7	2	0	0	0	0	1	4	5	0	0	3	0	0	0
TGME49_217390	0	0	0	41	31	32	0	1	0	49	32	79	1	2	0	1	0	0
TGME49_217400	371	293	249	702	525	518	616	631	526	1067	764	1212	223	176	231	97	63	131
TGME49_217410	60	31	25	453	374	333	52	49	42	545	462	655	60	53	63	36	20	50
TGME49_217420	5	4	4	285	244	268	4	6	11	359	262	529	62	63	88	42	30	40
TGME49_217430	321	275	239	220	197	177	429	510	427	294	258	355	201	152	200	63	57	76
TGME49_217440	610	511	396	360	261	287	1269	1090	977	489	386	683	406	333	455	301	213	351
TGME49_217450	213	157	122	91	110	95	218	248	224	115	111	121	99	95	113	55	35	50
TGME49_217460	1730	1486	1135	1076	910	765	2758	2706	2224	1472	1209	1788	1067	921	1010	301	242	383
TGME49_217470	110	90	60	72	62	75	229	161	156	126	86	166	153	110	119	53	40	50
TGME49_217480	774	714	513	454	327	290	1396	1333	1140	631	478	735	512	400	469	210	133	264
TGME49_217490	19	19	9	155	117	109	15	21	19	188	134	166	170	151	198	90	55	76
TGME49_217500	555	463	393	293	245	256	749	713	628	441	309	440	394	281	363	131	112	189
TGME49_217510	5529	4605	3850	4145	3372	3159	7093	7312	5738	5653	4064	5134	2882	2620	2913	1058	758	1287
TGME49_217520	1717	1482	1274	689	492	546	2352	2604	2221	956	693	1001	1331	1098	1410	392	328	488
TGME49_217530	1173	917	885	1336	1023	976	1921	1808	1554	2095	1554	2324	1077	889	1023	335	266	412
TGME49_217540	1654	1383	1030	917	707	700	2604	2580	2160	1402	1049	1592	645	618	678	618	525	875
TGME49_217550	1432	1167	1050	884	750	561	1913	1972	1450	1108	760	1038	627	539	689	309	205	376
TGME49_217555	1613	1322	1205	965	812	774	2242	2438	1948	1538	1030	1501	870	776	860	549	423	681
TGME49_217560	440	370	297	276	204	183	513	546	405	343	222	310	231	244	309	131	77	134
TGME49_217570	7978	6504	8351	6180	4884	4956	10107	11177	8965	8374	6092	9704	2548	2325	2832	1547	1235	2007
TGME49_217580	422	349	309	274	240	235	519	538	493	363	231	308	157	184	199	121	85	127
TGME49_217590	203	167	117	131	109	100	300	335	252	169	107	181	168	125	178	85	90	102
TGME49_217600	1066	925	732	576	354	398	1901	1791	1665	726	621	848	694	645	684	335	235	383
TGME49_217610	55	49	46	204	161	153	85	100	54	277	181	320	395	377	392	229	180	305
TGME49_217620	84	86	63	73	92	61	120	164	106	149	92	145	38	41	45	39	21	63
TGME49_217630	4	7	2	17	13	24	2	8	11	28	21	35	29	26	40	10	9	21
TGME49_217640	576	458	468	297	291	283	776	757	693	458	304	463	424	336	408	126	102	161
TGME49_217650	0	0	0	57	49	34	0	0	0	61	34	58	2	1	3	0	0	0
TGME49_217660	130	110	81	114	135	133	201	214	151	215	166	205	454	374	462	221	161	186
TGME49_217665	273	220	183	242	181	144	331	405	319	330	169	302	817	765	922	481	340	515
TGME49_217670	202	177	170	129	116	87	358	343	344	134	133	204	178	143	177	128	111	152
TGME49_217680	3188	2675	1934	1684	1392	1488	5838	5657	4888	2672	2343	3873	3348	3092	3433	1520	1261	1696
TGME49_217688	413	317	295	261	232	273	689	698	595	430	387	603	169	137	127	98	74	146
TGME49_217692	250	226	129	158	130	140	373	393	367	255	225	321	104	81	83	80	53	110
TGME49_217700	335	291	143	142	94	86	684	682	452	234	188	284	118	129	140	62	50	104
TGME49_217710	1	0	0	27	28	12	0	0	0	36	27	27	0	0	0	0	0	0
TGME49_217720	85	67	39	74	47	36	181	203	133	96	86	118	47	41	45	10	13	16
TGME49_217722	1	0	1	0	0	0	1	1	0	0	0	0	2	0	0	0	0	0
TGME49_217724	4	2	3	0	2	0	0	2	6	5	4	4	4	0	5	0	0	0
TGME49_217726	43	37	28	22	15	12	53	62	53	23	26	45	17	16	20	12	9	16
TGME49_217728	16	14	11	3	5	8	24	21	25	11	11	18	2	0	3	6	4	0
TGME49_217730	312	302	222	294	242	236	667	729	552	383	344	482	210	185	235	147	168	215
TGME49_217740	860	811	457	253	263	243	1275	1389	1010	450	426	618	167	158	224	206	141	258
TGME49_217750	564	463	650	231	230	217	638	637	608	236	198	281	81	74	103	61	82	112
TGME49_217760	442	394	403	382	303	293	582	559	569	438	360	487	263	212	252	119	82	171
TGME49_217770	743	723	503	494	373	455	1175	1292	1081	723	578	999	702	631	640	299	205	367
TGME49_217780	348	293	182	278	229	179	659	677	624	337	359	482	278	214	267	219	175	317
TGME49_217790	288	287	122	131	116	141	578	649	487	225	248	360	241	209	249	110	102	162
TGME49_217800	0	0	0	226	161	175	1	6	0	262	206	337	4	1	5	5	12	12
TGME49_217810	30	18	9	19	11	9	54	51	52	27	29	45	11	14	28	6	6	10
TGME49_217820	2241	2132	1447	1484	1067	1187	3298	3359	2748	1907	1591	2268	901	812	955	582	433	810
TGME49_217830	948	984	707	551	442	465	1398	1548	1413	646	593	895	453	398	450	223	198	368
TGME49_217850	155	123	146	141	133	124	262	289	226	209	183	308	56	79	87	73	60	87
TGME49_217855	2	1	0	22	17	20	2	3	1	34	10	22	0	5	0	1	1	1
TGME49_217860	15	10	7	99	86	84	19	27	12	106	94	140	22	22	29	5	6	6
TGME49_217870	630	428	371	330	262	244	1268	1210	1025	639	449	787	509	436	479	248	206	308
TGME49_217875	30	29	14	27	17	14	117	98	97	63	65	64	28	15	42	31	8	14
TGME49_217880	182	164	82	103	73	97	445	405	354	199	208	327	91	87	96	50	51	51
TGME49_217890	3071	2668	2306	2887	2122	2319	3867	4407	3399	3554	2482	3636	1532	1416	1641	693	539	895
TGME49_217900	448	435	305	208	188	143	708	771	554	316	200	325	257	176	246	111	68	92
TGME49_217910	1402	1227	763	847	622	644	2597	2745	2306	1261	1107	1732	611	575	655	481	433	625
TGME49_217915	23	16	15	23	5	7	22	29	23	16	18	18	99	85	93	62	59	95
TGME49_217920	0	0	0	24	22	7	0	0	0	47	23	35	4	6	2	4	0	3
TGME49_217930	18	22	21	128	96	102	43	26	29	157	76	171	127	123	99	40	35	80
TGME49_217940	3	2	2	21	17	16	2	8	3	39	28	21	52	64	53	15	14	24
TGME49_217951	40	30	27	27	21	23	35	21	15	19	7	14	9	16	20	3	4	10
TGME49_217961	1	6	10	42	18	37	0	0	2	8	10	23	73	64	83	17	14	32
TGME49_218000	374	382	303	218	180	190	701	644	616	262	258	370	400	354	401	148	182	249
TGME49_218070	1191	1055	845	583	405	522	1797	1825	1771	698	679	1023	471	341	397	220	223	406
TGME49_218130	15	16	11	33	29	25	9	11	7	67	73	91	13	16	17	7	3	2
TGME49_218188	138	101	65	174	106	106	230	237	195	266	222	391	58	47	46	27	30	38
TGME49_218192	494	451	419	318	299	314	577	641	565	508	351	515	1099	1008	1197	452	381	622
TGME49_218195	91	86	62	28	33	32	251	257	194	91	70	95	81	52	45	43	30	85
TGME49_218200	687	574	299	297	220	214	1265	1234	1056	477	351	527	266	226	280	137	113	196
TGME49_218210	5	3	3	90	77	54	2	16	4	97	74	174	18	4	3	13	11	26
TGME49_218215	0	0	1	39	41	39	0	0	3	62	42	45	7	2	5	0	0	1
TGME49_218220	521	451	259	335	193	241	1335	1349	1128	469	420	688	852	712	765	333	301	445
TGME49_218230	281	249	187	172	171	157	446	444	356	265	203	341	174	99	185	165	155	264
TGME49_218240	2289	2068	1294	881	652	644	4173	4213	3265	1308	1105	1815	1200	1192	1265	820	663	954
TGME49_218250	582	485	499	460	376	316	862	835	780	644	442	708	231	199	240	154	120	199
TGME49_218260	6130	5221	4830	3501	2868	2742	8027	8413	6637	4188	2958	3938	4885	4631	5408	3237	2247	3739
TGME49_218270	821	682	433	175	167	117	1483	1411	1145	304	249	376	863	741	1007	298	175	339
TGME49_218280	1669	1385	1198	785	661	627	2837	2735	2230	1327	1038	1768	517	481	568	408	288	444
TGME49_218290	0	1	0	190	167	170	3	9	0	317	226	359	27	35	33	11	9	9
TGME49_218300	1165	953	632	691	520	599	2230	1949	1818	996	808	1395	1168	1110	1189	822	603	1048
TGME49_218310	1905	1574	1528	2033	1633	1688	2458	2419	1997	2716	2063	3189	1311	1213	1333	846	643	1089
TGME49_218340	7	11	4	284	160	208	43	55	33	463	354	592	52	42	50	125	91	140
TGME49_218350	0	0	0	0	0	0	0	0	0	0	1	0	0	0	1	0	0	1
TGME49_218358	284	260	233	248	206	212	386	389	303	332	250	386	134	127	145	68	53	83
TGME49_218362	531	478	336	355	273	271	822	858	763	429	361	545	283	237	267	126	119	176
TGME49_218370	409	335	345	314	250	269	504	551	417	390	319	405	174	147	163	79	56	97
TGME49_218380	0	0	0	0	0	0	0	2	0	1	0	0	0	0	0	0	0	0
TGME49_218390	292	241	103	118	88	105	411	436	305	158	160	285	44	26	53	17	18	45
TGME49_218400	283	254	73	95	61	91	754	630	540	197	200	316	96	69	69	78	55	51
TGME49_218410	8976	7689	8141	5387	4078	4110	12227	12960	10564	7010	5365	8432	2947	2632	3126	1460	1007	1805
TGME49_218420	979	969	827	805	561	596	1632	1623	1456	1031	846	1282	650	586	670	412	351	550
TGME49_218430	0	0	0	1	0	0	0	0	0	0	0	0	0	0	0	0	0	0
TGME49_218440	0	0	0	2	0	1	0	0	0	0	0	2	0	0	0	0	0	0
TGME49_218450	0	0	1	663	574	576	6	0	4	797	624	963	0	0	0	0	0	0
TGME49_218460	0	0	0	95	38	67	0	1	0	90	124	139	0	0	0	0	0	0
TGME49_218470	49	55	48	687	582	627	96	100	66	1014	752	1183	6	5	0	7	2	26
TGME49_218480	0	0	0	0	0	0	0	0	0	0	0	0	0	0	0	0	0	0
TGME49_218490	340	331	253	237	144	195	558	560	559	298	292	390	220	224	249	93	115	125
TGME49_218500	4	5	4	64	35	29	11	9	12	75	63	103	292	208	243	189	214	311
TGME49_218510	5	2	5	3	1	5	8	10	11	5	2	6	562	427	584	120	59	117
TGME49_218520	6306	5527	4846	2619	2105	2130	9571	9842	8414	3722	2660	4496	6189	5364	6360	1323	883	1467
TGME49_218530	731	640	581	364	315	276	1093	1071	922	520	450	575	301	331	398	215	158	282
TGME49_218540	841	723	473	672	501	535	1073	1147	895	915	692	1032	163	180	193	249	212	292
TGME49_218550	4084	3733	2565	2464	1766	2003	8491	8138	6715	3708	3135	5476	3829	3252	3738	1700	1388	2123
TGME49_218560	822	870	606	692	498	540	2073	1994	1695	1019	854	1340	1127	971	984	811	658	837
TGME49_218570	686	584	477	512	395	368	1078	1018	869	679	528	904	281	269	278	193	172	268
TGME49_218580	381	342	218	255	169	256	594	652	552	373	316	512	225	193	181	151	135	189
TGME49_218590	612	581	424	336	276	229	1189	1055	998	481	353	522	325	280	376	190	127	248
TGME49_218600	580	559	370	349	273	285	894	798	712	459	372	567	193	188	225	105	105	144
TGME49_218610	534	490	324	368	282	312	770	825	689	495	378	628	252	238	337	133	113	192
TGME49_218720	1355	1208	836	1040	844	888	2171	2246	1916	1106	1117	1664	1067	929	1080	265	196	279
TGME49_218730	1480	1312	1189	827	616	675	1855	2017	1636	1048	811	1214	594	568	656	416	289	513
TGME49_218740	626	546	487	443	359	383	955	819	732	588	406	587	615	543	582	152	118	181
TGME49_218750	30	29	39	67	43	53	34	31	44	66	57	77	51	31	53	14	15	19
TGME49_218760	982	816	645	437	342	387	1316	1283	1091	531	470	636	487	393	428	227	242	323
TGME49_218770	101	131	75	108	55	66	214	198	167	117	86	81	25	27	33	44	27	36
TGME49_218780	1798	1545	1223	1129	912	967	2558	2647	2180	1694	1161	1769	848	863	918	747	595	1027
TGME49_218790	454	443	374	486	328	388	733	743	665	477	486	721	421	382	399	180	169	249
TGME49_218800	335	280	235	207	187	187	586	569	546	361	321	472	216	150	164	133	79	110
TGME49_218810	540	535	380	413	322	362	784	782	636	650	386	559	218	183	202	148	110	177
TGME49_218820	3107	2690	2460	1711	1398	1354	4770	4910	3961	2370	1914	2961	1515	1333	1659	775	619	953
TGME49_218830	387	371	252	295	242	234	732	727	661	402	376	510	210	220	174	204	213	290
TGME49_218840	456	431	319	295	263	241	913	830	691	430	337	569	267	194	301	244	147	324
TGME49_218850	336	350	299	202	141	127	413	508	411	210	161	240	135	173	197	141	66	134
TGME49_218860	16	11	20	52	11	27	23	23	7	30	20	48	11	10	2	3	3	1
TGME49_218870	435	304	281	179	119	136	599	544	520	250	153	237	207	183	207	104	95	122
TGME49_218880	877	804	565	380	264	269	1738	1638	1300	577	461	629	673	626	660	254	218	336
TGME49_218890	8	8	9	146	104	102	11	16	7	162	136	167	1	1	10	20	14	18
TGME49_218900	0	0	0	2	3	1	0	0	0	0	5	4	0	0	0	0	0	0
TGME49_218910	315	275	302	629	487	531	406	438	348	744	536	930	270	287	315	149	151	163
TGME49_218920	1227	980	807	752	587	620	1821	1808	1441	988	763	1193	605	546	564	507	355	647
TGME49_218930	145	133	119	298	237	321	140	179	145	374	304	369	15	10	14	13	6	29
TGME49_218940	1018	847	697	584	483	428	1400	1365	1039	700	651	910	402	331	393	161	109	240
TGME49_218950	268	221	139	243	177	186	502	457	388	324	260	467	153	123	168	66	65	122
TGME49_218955	26	30	17	19	14	14	179	155	147	34	36	73	193	145	171	91	56	106
TGME49_218960	1997	1768	673	1080	770	856	5506	5090	4604	1863	1761	3006	3113	2767	3068	1484	1342	2000
TGME49_219070	1826	1651	1145	1047	760	868	3656	3752	3256	1508	1214	2170	990	879	860	409	334	488
TGME49_219080	395	336	237	228	183	171	692	575	484	330	256	338	214	198	215	141	121	187
TGME49_219090	2	8	0	1	3	1	4	14	0	7	0	9	1	5	1	4	3	9
TGME49_219100	385	316	198	217	129	141	605	584	480	244	166	249	161	123	157	97	88	103
TGME49_219110	6	1	1	3	2	1	4	0	3	9	7	2	0	0	5	0	0	2
TGME49_219120	1912	1794	1177	1584	1027	1255	3501	3286	3101	1923	1392	2410	1567	1395	1590	961	759	1112
TGME49_219125	30	16	5	21	8	22	25	42	48	40	22	48	79	51	54	63	38	60
TGME49_219130	482	474	365	348	288	310	853	746	648	553	390	702	328	295	354	322	264	427
TGME49_219140	1574	1379	1229	1030	863	855	1776	1814	1531	1290	904	1235	643	549	691	219	137	278
TGME49_219150	722	651	358	625	514	547	949	1007	788	864	651	970	414	372	375	213	157	319
TGME49_219160	19	17	14	16	19	13	17	14	18	17	15	25	4	8	9	2	0	7
TGME49_219170	635	510	497	393	294	244	951	962	855	520	391	602	310	283	307	138	87	194
TGME49_219175	80	46	27	36	16	27	130	109	115	80	60	79	62	36	62	23	8	25
TGME49_219180	247	211	132	147	91	130	435	407	340	251	147	235	138	120	142	76	65	79
TGME49_219190	671	565	548	447	390	353	927	1041	760	533	454	595	313	222	320	148	78	177
TGME49_219200	663	554	341	442	377	329	955	922	767	608	467	643	320	268	316	205	160	254
TGME49_219210	295	255	199	232	138	133	426	551	376	279	218	296	103	86	107	71	72	112
TGME49_219218	48	39	32	174	146	215	70	75	70	284	202	289	64	56	65	267	220	381
TGME49_219222	0	0	2	82	55	49	3	0	0	81	57	102	10	12	14	42	32	52
TGME49_219230	622	540	423	745	568	646	1148	1000	805	1148	836	1205	488	457	492	264	188	328
TGME49_219240	293	269	260	209	206	187	409	432	311	216	197	237	113	82	140	112	74	127
TGME49_219250	1350	1212	787	709	564	574	2240	1968	1857	1014	766	1317	1020	832	1054	393	362	492
TGME49_219260	1014	835	666	645	520	531	2299	2172	1910	985	860	1346	681	517	628	525	402	777
TGME49_219270	7911	7436	6111	4693	3447	4044	11958	12740	10067	5476	4346	7229	4894	4318	5422	1786	1470	2236
TGME49_219280	1213	1089	893	828	655	655	1659	1741	1351	1064	822	1411	586	568	599	274	233	340
TGME49_219290	563	462	408	222	199	239	852	827	712	358	345	470	209	173	210	136	72	141
TGME49_219300	552	492	347	286	240	229	745	752	591	462	295	627	300	233	287	122	146	175
TGME49_219310	3331	2816	1788	2174	1758	1605	5042	4906	3676	2899	2377	3917	1140	1046	1166	1026	798	1303
TGME49_219320	9068	8115	6549	4154	3152	3208	15532	15673	12689	5873	4716	7616	6703	6076	7048	2410	1764	2904
TGME49_219348	0	1	2	4	8	5	0	0	0	13	13	29	0	1	2	0	0	0
TGME49_219370	10	19	24	228	206	168	51	58	40	410	272	420	10	3	10	32	32	44
TGME49_219430	156	150	91	100	69	83	393	361	336	174	135	217	179	141	148	95	84	123
TGME49_219440	542	507	343	318	238	253	955	1032	994	484	458	658	514	403	418	208	167	298
TGME49_219450	3	0	2	180	174	141	9	11	5	331	290	464	1	0	0	1	0	6
TGME49_219460	252	218	124	224	120	169	501	445	497	293	255	500	258	250	263	113	94	163
TGME49_219470	16	29	10	22	14	14	84	79	65	56	34	66	47	55	43	24	6	21
TGME49_219485	731	620	411	701	576	675	1136	1080	819	960	838	1322	484	389	426	500	364	528
TGME49_219500	817	833	635	692	536	585	1262	1332	1112	904	682	1118	571	541	523	194	155	182
TGME49_219510	539	488	442	339	278	320	804	779	688	393	341	573	377	315	305	168	110	202
TGME49_219520	1230	1239	910	1000	792	931	2053	2032	1673	1591	1227	2032	534	473	555	377	330	561
TGME49_219530	322	272	233	179	182	166	370	417	357	295	211	289	146	135	151	74	72	94
TGME49_219540	4050	3423	2187	1668	1193	1289	6828	6506	5518	2588	2160	3479	1549	1337	1503	966	709	1130
TGME49_219550	1186	1089	935	734	603	561	1713	1717	1481	868	739	1123	594	491	705	280	287	367
TGME49_219560	0	0	0	0	0	0	0	0	0	0	0	0	0	0	0	0	0	0
TGME49_219570	11	12	4	10	3	6	6	17	5	13	8	20	89	79	100	88	43	86
TGME49_219580	0	0	0	1	0	0	0	0	1	0	2	0	0	0	0	0	0	0
TGME49_219590	1299	1046	833	1169	980	986	1747	1798	1513	1518	1140	1678	483	503	501	210	192	260
TGME49_219600	590	543	441	368	275	276	900	943	837	460	388	607	462	376	471	351	292	480
TGME49_219610	31	27	29	185	106	119	26	24	18	200	147	211	176	157	187	67	56	106
TGME49_219620	206	205	174	223	160	195	369	434	381	329	266	345	159	145	136	109	79	97
TGME49_219630	963	817	621	431	391	399	1552	1498	1292	653	569	846	864	689	816	266	199	320
TGME49_219640	244	214	129	359	237	265	382	380	289	451	347	556	131	126	123	119	74	130
TGME49_219650	4	9	8	544	420	459	17	12	17	744	505	832	746	627	668	321	262	359
TGME49_219660	0	0	0	19	16	28	1	4	1	48	23	60	11	7	7	9	2	12
TGME49_219670	2	0	0	409	285	347	9	3	2	502	320	522	1	0	0	0	0	2
TGME49_219678	207	189	129	88	106	62	376	406	344	134	126	168	118	83	113	88	57	89
TGME49_219682	479	474	410	500	338	433	852	820	768	654	425	760	248	223	249	129	139	208
TGME49_219690	3595	3217	3330	2801	2036	2177	4199	4921	3944	3136	2228	3512	1576	1710	1891	1009	748	1190
TGME49_219700	2038	1919	1048	835	647	613	3795	3589	2856	1344	1110	1812	969	849	872	620	487	774
TGME49_219710	899	873	593	549	496	477	1667	1556	1505	835	691	1157	908	782	811	456	381	597
TGME49_219720	921	801	522	480	323	428	1508	1453	1349	682	564	878	325	308	348	177	138	210
TGME49_219730	2812	2549	1882	1927	1526	1539	4152	4586	3807	2514	2050	3022	1905	1732	2037	574	441	748
TGME49_219738	274	302	247	260	192	270	482	524	453	425	277	444	598	523	542	174	180	251
TGME49_219742	4	2	2	95	95	90	3	0	4	129	121	167	6	2	0	3	1	3
TGME49_219750	1969	1630	1530	1271	1099	1042	2587	2539	2044	1926	1229	1537	798	659	791	339	163	326
TGME49_219760	380	320	354	295	144	207	493	554	373	274	198	365	124	137	145	76	62	117
TGME49_219770	221	206	156	100	85	91	295	332	349	166	139	173	90	104	118	49	42	110
TGME49_219780	10	7	0	11	4	3	9	11	13	14	7	14	5	0	3	1	2	1
TGME49_219790	776	718	477	493	360	390	1063	1005	863	626	510	788	383	328	413	223	152	214
TGME49_219800	2029	1695	1181	1107	892	970	3180	3286	2537	1823	1426	2190	870	740	854	659	515	823
TGME49_219810	3020	2732	2028	1895	1479	1662	4660	5108	4132	2403	2018	3301	2074	1932	2114	1243	985	1638
TGME49_219820	4301	3180	2395	2383	1876	1822	6410	6514	5040	3485	2335	4382	4098	3652	4084	2351	1838	2725
TGME49_219828	89	88	68	1339	1124	1050	97	108	83	1721	1113	1490	3	3	14	1	0	1
TGME49_219832	365	308	157	557	473	496	690	699	615	997	695	1065	244	247	244	241	229	317
TGME49_219840	27	21	2	16	22	3	56	43	61	36	12	43	12	10	15	13	12	30
TGME49_219850	2622	2261	1375	1357	1067	1111	4395	4040	3561	2170	1824	2748	1361	1186	1374	774	517	871
TGME49_219860	2990	2705	1588	1226	934	924	4928	4718	3759	1813	1563	2454	1182	1149	1088	801	656	1132
TGME49_220025	37	23	26	21	20	25	29	32	12	34	16	21	16	9	14	2	0	8
TGME49_220060	0	0	0	0	0	0	0	0	0	0	0	0	0	0	0	0	0	0
TGME49_220070	1	3	4	107	81	69	11	0	2	109	110	161	24	21	31	17	24	26
TGME49_220080	0	0	0	65	33	26	3	0	0	85	59	71	27	22	13	21	11	19
TGME49_220090	359	321	228	219	161	123	570	607	446	287	209	292	126	108	103	103	64	113
TGME49_220100	1480	1122	755	997	897	883	2042	2128	1572	1461	1177	1935	309	280	341	166	125	151
TGME49_220110	187	157	99	123	70	97	404	306	349	166	164	200	149	116	157	62	86	87
TGME49_220120	227	241	159	174	136	115	300	357	329	264	137	248	109	96	110	80	65	103
TGME49_220125	2	7	4	3	1	7	9	8	6	1	6	3	7	3	4	1	0	6
TGME49_220128	5	4	5	1	3	4	18	12	7	2	14	4	12	1	1	3	2	4
TGME49_220132	34	13	15	22	6	14	87	75	85	29	30	78	29	25	27	15	19	39
TGME49_220140	226	185	172	146	90	129	277	284	258	181	117	174	40	57	59	44	36	91
TGME49_220145	0	0	0	0	0	0	0	0	0	0	0	0	5	6	1	5	1	1
TGME49_220150	273	242	171	176	115	145	358	402	292	217	177	232	83	105	114	65	44	93
TGME49_220160	278	264	144	176	120	141	485	392	412	275	158	274	144	115	153	68	72	118
TGME49_220170	489	375	379	311	248	275	629	592	544	377	278	475	262	200	304	168	117	249
TGME49_220175	170	140	92	118	79	105	251	245	209	169	145	165	67	73	81	51	41	68
TGME49_220180	62	62	86	82	40	54	90	77	85	70	59	64	16	16	12	11	9	26
TGME49_220190	144	124	80	106	83	71	221	210	181	151	128	183	34	49	46	36	17	39
TGME49_220200	640	519	414	343	258	247	929	886	691	438	363	650	243	219	264	120	84	174
TGME49_220208	197	242	171	166	110	155	393	410	408	158	148	235	238	175	198	119	82	141
TGME49_220212	166	92	118	193	158	203	205	231	211	289	168	298	76	65	70	42	18	71
TGME49_220230	501	494	392	433	331	345	779	885	736	561	458	713	308	249	279	128	107	209
TGME49_220240	3076	2604	1738	1974	1567	1571	5066	4944	3629	2874	2071	3434	2781	2272	2658	586	476	701
TGME49_220250	359	328	300	220	173	222	525	547	389	293	246	386	173	197	172	115	74	156
TGME49_220260	219	206	128	132	76	122	325	279	362	214	117	226	324	303	342	107	87	92
TGME49_220270	4465	3740	2607	1804	1368	1390	7389	7846	6095	2687	2190	3356	2864	2652	2890	1034	790	1226
TGME49_220280	101	107	65	1475	1196	1172	197	195	133	1453	1116	1486	53	49	83	4	6	7
TGME49_220290	122	82	63	397	305	366	227	193	219	510	494	814	310	300	267	172	116	188
TGME49_220300	299	323	148	280	198	285	658	594	620	352	323	489	260	260	276	158	151	238
TGME49_220310	3	0	1	0	0	2	10	6	1	5	8	2	19	19	40	10	12	8
TGME49_220320	245	186	193	106	106	99	388	409	322	185	146	241	112	89	124	98	67	97
TGME49_220330	606	607	453	800	530	630	1044	1134	785	1003	839	1389	59	56	62	133	104	156
TGME49_220340	19	26	14	352	236	319	53	44	35	369	352	540	24	17	11	16	33	16
TGME49_220350	601	547	405	242	217	220	1033	1158	1021	398	327	511	193	211	211	181	183	249
TGME49_220360	841	791	610	532	365	373	1433	1521	1235	690	620	812	472	452	494	463	358	560
TGME49_220370	804	643	493	666	483	419	1412	1383	1139	880	664	994	382	324	358	288	230	355
TGME49_220380	513	463	345	217	179	195	809	911	810	381	266	500	818	678	728	209	165	254
TGME49_220390	795	801	401	571	364	471	1476	1475	1300	857	643	1151	648	569	666	624	423	729
TGME49_220400	8266	6861	6527	4121	3297	3356	10443	11877	9220	5345	4227	6298	3410	3231	3865	1171	730	1267
TGME49_220420	28	33	48	365	292	282	46	47	44	484	342	516	295	215	260	97	94	118
TGME49_220425	0	0	0	0	0	0	0	0	0	0	0	0	0	0	0	0	0	0
TGME49_220430	346	304	272	208	147	205	618	610	553	334	245	356	131	107	147	105	137	189
TGME49_220440	407	408	229	334	244	259	686	699	547	487	342	535	107	119	126	105	91	141
TGME49_220450	166	135	87	80	54	47	324	275	211	77	86	112	33	10	32	58	51	126
TGME49_220460	304	261	215	312	334	285	468	479	408	575	398	583	68	54	62	114	99	134
TGME49_220470	975	809	581	443	298	382	1783	1666	1535	698	589	900	1358	1168	1288	565	394	633
TGME49_220480	259	201	157	190	153	215	337	302	370	228	194	317	202	210	243	117	67	94
TGME49_220490	551	511	347	377	276	264	823	803	633	500	425	636	162	133	196	66	69	82
TGME49_220500	2019	1730	1517	1050	940	914	2616	2659	2316	1595	1229	1979	695	611	758	365	358	459
TGME49_220510	806	625	453	612	456	462	1390	1338	1149	897	667	1142	709	634	615	296	240	341
TGME49_220520	423	390	189	297	157	194	1242	1272	1103	405	417	731	949	681	786	475	416	611
TGME49_220525	57	68	20	31	32	44	113	124	94	42	38	60	81	68	64	45	42	45
TGME49_220530	590	439	335	371	291	292	815	839	803	388	369	525	417	361	435	234	160	319
TGME49_220540	170	174	142	140	121	125	191	190	146	166	106	210	66	62	64	45	20	33
TGME49_220550	0	0	0	0	2	0	0	0	0	0	0	0	0	7	3	1	0	0
TGME49_220560	2	10	5	805	669	682	7	7	9	1169	849	1192	2	4	9	7	2	9
TGME49_220570	546	462	374	369	275	328	805	795	715	450	370	498	331	297	359	180	171	280
TGME49_220580	5	6	0	0	0	1	17	14	5	9	5	6	4	2	2	3	7	2
TGME49_220585	12	8	14	43	31	45	10	10	19	64	35	91	21	20	25	16	14	21
TGME49_220600	1158	983	802	686	501	541	1992	1872	1782	984	774	1382	912	770	782	540	451	607
TGME49_220610	562	505	466	496	392	397	901	908	725	693	511	854	107	99	109	94	72	106
TGME49_220620	1	2	0	0	0	0	1	0	1	0	1	2	4	9	5	3	6	4
TGME49_220630	1703	1587	1329	2334	1774	1724	3116	3050	2232	2884	2223	3707	1139	1109	1171	2196	1664	2767
TGME49_220640	824	731	935	1552	1245	1317	889	963	735	1696	1101	1850	352	286	334	431	316	518
TGME49_220650	30	20	10	294	202	184	77	82	52	486	325	593	1	1	0	4	3	7
TGME49_220720	39	21	25	72	35	73	22	25	17	50	53	60	62	57	63	9	6	10
TGME49_220730	7	6	8	6	8	4	2	8	7	16	16	17	13	4	12	4	3	7
TGME49_220740	14	5	5	30	18	16	23	25	8	41	42	54	110	71	99	11	5	5
TGME49_220840	3	0	5	70	31	43	2	1	5	81	69	72	159	123	131	64	48	79
TGME49_220850	19	17	6	8	4	7	46	46	50	22	24	33	21	12	14	14	5	22
TGME49_220860	1181	1072	792	732	512	559	1849	1820	1654	1009	752	1225	556	570	556	346	305	476
TGME49_220870	326	257	228	163	166	186	476	489	354	267	220	276	161	176	177	90	49	68
TGME49_220880	585	459	402	424	289	237	764	779	665	475	303	443	313	257	290	219	131	189
TGME49_220890	784	570	523	554	448	497	1062	1105	939	709	563	872	875	838	946	278	187	290
TGME49_220900	5280	4575	3060	1637	1218	1214	9261	9392	7595	2349	1910	3202	3744	3441	3900	1576	1273	1776
TGME49_220910	1205	1120	873	715	541	598	1749	1984	1695	909	697	1172	627	597	655	286	231	406
TGME49_220920	204	177	132	168	108	124	385	357	339	184	161	261	133	114	155	86	80	113
TGME49_220930	1068	949	730	379	278	321	1923	2199	1745	596	483	861	951	781	890	357	266	379
TGME49_220940	303	246	198	197	143	155	485	465	393	248	200	324	142	109	153	118	85	175
TGME49_220950	2408	1918	1834	1605	1273	1283	4779	4638	4410	2560	2029	3021	3642	3237	3649	743	607	810
TGME49_221160	189	192	123	174	161	139	363	386	354	229	223	378	176	174	186	142	100	171
TGME49_221170	919	757	617	546	408	445	1248	1239	1115	627	503	780	333	302	423	266	156	323
TGME49_221180	1896	1644	1233	743	552	550	3290	3131	2739	975	727	1143	2187	1740	2181	504	368	666
TGME49_221190	282	193	146	166	119	118	439	415	370	302	162	343	284	196	244	136	101	135
TGME49_221200	1039	929	737	566	352	468	1692	1713	1698	659	602	1025	777	610	835	452	360	567
TGME49_221210	8519	6930	6707	3549	2945	2895	9566	9542	7212	3800	2533	3406	2265	2102	2422	1165	739	1337
TGME49_221220	75	69	54	732	485	588	123	131	102	875	657	1139	54	34	49	52	26	46
TGME49_221230	1013	872	702	463	330	386	1634	1628	1450	605	498	780	580	498	549	439	314	528
TGME49_221240	0	0	0	0	0	0	0	0	0	1	0	0	1	2	5	0	0	1
TGME49_221250	1346	1284	1094	475	337	312	2368	2320	2135	638	523	785	802	810	774	285	299	442
TGME49_221260	582	491	436	438	335	311	751	778	666	504	351	586	185	185	177	145	94	181
TGME49_221265	1	0	5	104	71	63	0	2	6	123	83	182	0	0	2	0	0	3
TGME49_221270	797	728	556	565	481	479	1147	1248	1014	741	552	830	578	462	561	362	232	347
TGME49_221275	0	1	0	0	0	0	0	0	3	0	0	0	16	16	19	46	31	59
TGME49_221280	584	532	295	357	284	298	1136	1045	1132	485	431	683	447	335	406	403	318	474
TGME49_221290	0	0	0	1	0	0	0	0	0	0	0	0	0	2	1	1	1	2
TGME49_221295	584	463	592	598	508	483	639	754	577	697	523	685	362	273	309	397	240	360
TGME49_221310	80	98	96	656	550	513	117	165	108	909	720	1004	173	128	175	292	216	345
TGME49_221320	1999	1934	1157	949	815	799	4707	4349	3982	1636	1510	2077	890	803	956	853	623	1104
TGME49_221330	859	785	604	559	464	513	1482	1531	1385	878	664	1110	742	564	706	298	204	391
TGME49_221340	276	261	244	429	286	268	582	597	482	540	393	761	255	204	278	100	68	127
TGME49_221350	450	351	268	288	203	246	667	649	486	407	300	537	109	78	114	147	103	131
TGME49_221360	459	457	351	272	186	212	811	802	807	425	252	446	478	453	496	339	266	501
TGME49_221370	460	352	323	165	144	152	672	569	560	230	204	278	167	171	168	81	65	118
TGME49_221380	6634	6162	4176	3798	2952	3053	9308	9451	7568	4874	3673	6025	2570	2480	3026	1484	1159	1832
TGME49_221390	542	448	378	312	295	264	925	919	755	474	386	567	268	200	223	149	108	188
TGME49_221400	1463	1322	729	965	629	697	3589	3313	2632	1278	968	1776	1527	1288	1393	2062	1569	2325
TGME49_221410	568	562	492	457	335	368	891	957	898	593	450	715	1940	1539	1785	364	334	549
TGME49_221415	3	0	1	19	3	11	1	1	0	15	11	24	7	7	6	6	1	4
TGME49_221420	5	5	1	56	34	27	0	6	0	38	34	58	16	11	6	31	24	69
TGME49_221430	104	63	42	64	41	41	145	132	126	78	70	76	46	41	53	29	14	41
TGME49_221440	301	308	230	181	133	126	653	638	625	251	212	335	231	250	240	133	122	155
TGME49_221450	352	379	335	220	212	177	563	503	503	255	227	334	206	158	192	86	80	114
TGME49_221455	35	19	11	15	7	15	44	66	51	22	26	28	6	7	3	3	2	2
TGME49_221460	1000	858	635	583	437	507	1407	1379	1194	754	623	927	439	403	461	233	230	312
TGME49_221470	2955	2685	2302	1803	1378	1395	4412	4656	3996	2363	1956	2838	1119	997	1122	938	708	1138
TGME49_221480	2581	2226	1456	1297	1083	1082	3934	3958	3328	1897	1378	2136	1811	1604	1749	410	286	390
TGME49_221490	268	277	217	195	157	163	407	396	335	284	188	274	176	166	186	82	61	116
TGME49_221500	375	320	245	241	158	179	680	639	581	334	271	442	329	355	337	194	202	294
TGME49_221510	1463	1318	1379	846	605	666	2258	2399	1946	1223	947	1423	822	681	844	287	218	371
TGME49_221518	75	70	27	32	32	25	187	230	181	71	77	103	55	57	88	73	48	50
TGME49_221522	1090	894	826	550	375	415	1442	1370	1158	657	553	828	405	412	430	276	238	400
TGME49_221530	711	662	557	277	252	243	1153	1190	1043	432	351	514	438	349	399	187	128	215
TGME49_221540	205	166	129	199	165	215	300	324	267	321	216	373	192	168	184	195	122	186
TGME49_221550	18	13	15	303	241	273	13	16	13	293	219	253	17	11	15	22	18	37
TGME49_221560	3	0	3	51	43	33	4	0	1	50	30	43	2	3	3	1	1	0
TGME49_221570	134	140	121	111	74	71	171	202	168	125	119	125	72	50	73	53	34	62
TGME49_221580	1194	1027	559	886	680	628	2568	2386	2072	1323	1086	1846	857	635	727	496	447	715
TGME49_221585	31	43	39	18	13	16	44	47	50	46	29	37	217	167	199	67	64	76
TGME49_221590	2466	1996	1609	796	665	569	3774	3573	2856	1061	720	1192	2492	2225	2466	1166	861	1205
TGME49_221600	253	236	197	308	219	219	400	482	433	348	318	440	155	113	117	66	92	93
TGME49_221610	758	642	487	376	312	295	1373	1271	1124	611	513	729	282	232	293	164	146	243
TGME49_221620	5009	4474	3313	2261	1660	1864	7539	8310	6672	2956	2452	3661	3352	2925	3428	1314	979	1606
TGME49_221630	503	383	281	350	350	312	825	780	661	608	463	788	239	191	245	103	72	89
TGME49_221640	570	508	323	265	226	240	1080	952	798	463	395	642	630	559	614	308	245	367
TGME49_221660	633	601	362	374	277	302	1156	1116	1133	509	449	748	498	429	455	238	230	329
TGME49_221665	4	3	6	171	132	99	6	7	1	231	162	265	14	7	8	6	2	6
TGME49_221670	1866	1712	1289	975	868	880	3367	3430	3035	1579	1415	2086	1009	915	898	770	682	1031
TGME49_221675	979	859	590	640	500	600	2036	1803	1568	841	799	1048	1277	1137	1131	1159	887	1279
TGME49_221685	4	10	26	30	37	24	23	12	13	53	14	23	141	120	173	89	72	94
TGME49_221690	511	501	416	302	291	309	961	915	806	452	418	642	280	311	354	149	152	246
TGME49_221700	777	760	546	462	359	349	1054	975	859	509	353	457	335	255	362	207	133	248
TGME49_221710	432	448	352	248	232	218	870	843	872	360	288	512	329	296	335	242	163	299
TGME49_221720	606	654	432	476	323	384	1346	1412	1247	645	628	957	580	552	588	324	282	472
TGME49_221818	95	81	80	90	63	62	130	154	131	133	115	158	30	29	45	38	34	27
TGME49_221830	31	27	25	242	170	166	68	53	50	362	362	531	9	14	18	41	34	29
TGME49_221840	1	5	5	382	362	363	1	1	7	436	346	579	4	5	3	383	286	521
TGME49_221850	203	172	136	128	123	105	270	305	257	168	108	247	118	113	125	81	53	107
TGME49_221855	20	12	18	66	48	57	27	29	22	45	36	59	4	16	12	1	4	3
TGME49_221860	7	17	6	6	6	7	26	9	33	13	12	3	6	6	7	1	0	0
TGME49_221865	17	22	28	13	1	5	20	11	25	13	9	9	10	2	10	2	6	7
TGME49_221870	936	926	514	582	418	542	1851	1772	1755	832	773	1220	857	783	899	543	482	722
TGME49_221880	211	193	194	871	692	726	241	230	239	988	746	1228	56	50	65	47	40	67
TGME49_221890	47	74	44	264	224	205	116	141	105	423	287	516	44	43	45	33	33	46
TGME49_221895	1	3	0	12	22	10	3	2	1	37	24	39	0	2	1	2	5	4
TGME49_221900	291	290	254	330	238	321	402	430	403	421	293	500	190	133	204	78	79	107
TGME49_221905	318	187	92	161	129	100	625	621	545	299	245	350	407	306	385	168	145	226
TGME49_221910	1572	1339	906	774	515	623	2182	2322	1913	1054	735	1224	1164	953	1202	489	404	621
TGME49_221922	429	349	318	195	175	197	621	577	481	314	228	379	132	125	157	81	70	102
TGME49_221930	1	0	0	1	0	2	2	0	0	2	5	0	0	0	0	0	3	0
TGME49_221940	454	447	391	345	230	341	807	880	852	454	411	628	286	247	313	175	126	239
TGME49_221950	852	727	511	439	341	335	1359	1344	1236	693	538	749	758	640	751	313	276	395
TGME49_221970	527	505	424	329	225	265	682	676	530	389	313	425	152	124	150	79	79	114
TGME49_221980	484	349	357	221	190	172	505	500	390	274	253	259	300	288	298	99	79	144
TGME49_221990	1208	989	828	364	252	292	1760	1960	1838	512	442	691	488	536	551	140	175	244
TGME49_222000	638	462	385	385	290	359	731	703	512	479	365	626	133	144	150	114	65	86
TGME49_222010	267	226	240	159	126	165	446	484	423	231	179	313	115	107	121	78	62	126
TGME49_222020	668	667	433	251	170	208	961	964	840	339	282	398	124	120	129	109	53	96
TGME49_222030	213	232	161	123	110	90	564	551	537	242	208	256	105	69	100	113	102	170
TGME49_222040	307	282	178	215	200	189	409	409	387	405	294	302	155	117	123	138	87	168
TGME49_222050	1088	1001	725	782	573	607	2164	2066	1939	1027	894	1491	846	791	921	251	208	259
TGME49_222060	320	278	256	187	170	166	453	494	430	277	233	299	237	222	241	121	124	154
TGME49_222070	114	136	101	175	112	129	216	164	212	198	140	260	122	107	100	60	71	70
TGME49_222075	2	0	3	3	4	5	0	0	1	12	6	11	8	6	14	1	3	4
TGME49_222080	0	1	0	29	25	27	3	4	0	43	24	65	0	0	0	0	2	0
TGME49_222090	435	381	380	386	311	317	634	667	483	380	277	483	193	155	229	136	58	130
TGME49_222100	571	468	296	165	119	116	1154	1045	788	217	154	209	808	630	768	189	132	233
TGME49_222110	656	585	415	548	469	370	1092	1016	843	792	555	749	341	348	424	176	160	243
TGME49_222120	510	498	451	301	231	204	710	774	696	352	284	462	238	169	266	138	92	171
TGME49_222130	535	470	371	259	207	191	782	775	700	315	257	389	619	626	694	236	199	299
TGME49_222140	1080	912	928	521	420	403	1603	1611	1384	819	669	1046	164	168	148	120	119	194
TGME49_222150	0	3	0	0	8	1	5	8	2	5	2	4	8	0	0	2	2	0
TGME49_222155	270	314	339	271	186	213	348	399	383	341	238	321	112	126	120	90	87	155
TGME49_222160	1347	1186	909	1239	906	922	1650	1778	1468	1511	1167	1742	702	588	642	713	525	969
TGME49_222170	2034	1734	1216	1334	1052	1099	3324	3420	2591	1763	1434	2275	1390	1195	1232	842	637	952
TGME49_222180	193	219	159	163	154	140	313	291	260	222	203	232	157	115	144	53	54	85
TGME49_222188	9	6	3	96	61	86	6	18	17	91	98	93	20	6	10	21	4	16
TGME49_222192	356	319	310	406	307	328	560	579	403	416	317	529	155	164	205	97	75	137
TGME49_222200	330	276	257	198	149	145	423	467	371	233	158	292	157	157	143	89	67	138
TGME49_222210	326	301	227	213	133	168	538	499	495	268	297	381	141	147	127	149	112	141
TGME49_222220	8670	7673	6267	4710	3551	3572	12352	12442	9876	6302	5101	8689	2881	2777	3127	2402	1842	2984
TGME49_222230	500	447	311	292	253	273	894	786	740	492	428	537	383	341	335	157	137	203
TGME49_222240	631	477	201	296	170	193	1301	1372	1028	467	339	709	826	760	747	339	332	449
TGME49_222245	899	734	661	388	319	313	1067	1066	891	462	331	565	554	435	508	275	197	262
TGME49_222250	81	80	64	77	55	58	150	228	161	132	107	116	42	47	40	43	35	67
TGME49_222260	5	0	11	32	21	18	2	10	4	37	11	28	7	4	2	10	2	3
TGME49_222270	746	689	648	376	351	418	1037	1188	946	532	514	787	272	189	230	189	151	235
TGME49_222280	241	205	227	125	120	78	372	383	411	153	150	191	199	153	204	62	57	85
TGME49_222290	506	442	395	279	169	224	705	816	644	355	264	418	278	230	257	152	94	220
TGME49_222300	530	507	339	321	224	293	840	974	819	388	374	591	90	87	117	269	208	370
TGME49_222305	3	0	3	2	6	9	4	7	1	9	8	10	76	66	87	22	34	51
TGME49_222310	344	322	283	238	163	208	650	631	609	278	276	362	231	257	278	105	80	133
TGME49_222330	171	137	105	244	145	170	283	264	290	302	269	367	178	149	144	91	81	89
TGME49_222340	123	105	80	116	95	87	189	195	145	174	105	225	28	30	23	26	24	31
TGME49_222350	1477	1264	1103	791	542	561	2499	2363	1978	1183	861	1320	867	759	812	391	303	543
TGME49_222360	1218	1122	780	642	573	581	1902	2003	1553	915	737	1143	579	480	564	288	270	306
TGME49_222370	523	525	349	929	753	761	785	832	680	1267	993	1711	29	15	15	1083	843	1373
TGME49_222380	1598	1414	1015	1047	788	848	2774	2468	2223	1569	1203	1916	967	896	984	562	457	730
TGME49_222385	1	1	1	105	83	59	1	3	2	121	103	165	21	15	7	18	10	12
TGME49_222390	165	172	119	150	108	121	394	318	289	258	176	226	68	66	89	129	96	122
TGME49_222400	1421	1438	1032	1253	885	1033	2129	2420	2192	1786	1464	2508	350	309	285	347	308	448
TGME49_222410	944	1021	821	599	525	526	1559	1581	1387	944	791	1054	326	288	285	269	236	412
TGME49_222420	12	17	4	58	43	57	82	64	70	169	104	221	49	37	51	23	9	27
TGME49_222430	622	570	285	369	301	271	1338	1133	1012	599	479	817	383	270	374	209	181	311
TGME49_222440	18	23	15	13	9	14	90	68	55	34	17	46	40	48	62	26	30	22
TGME49_222660	1619	1452	1105	1004	734	700	2374	2410	1990	1128	947	1337	888	855	899	409	304	490
TGME49_222680	0	0	0	0	0	0	0	0	0	0	0	0	0	0	0	0	0	0
TGME49_222690	0	0	0	0	0	0	0	0	0	0	0	0	0	0	0	0	0	0
TGME49_222700	2	0	0	14	17	17	1	1	2	25	30	36	1	1	3	0	0	0
TGME49_222710	1223	981	901	699	527	534	1884	1871	1388	907	674	1053	655	497	641	414	331	492
TGME49_222800	434	364	220	256	208	213	1310	1154	1107	523	480	674	683	580	663	323	302	434
TGME49_222840	2133	1910	1595	1039	803	789	2968	2867	2410	1425	1016	1582	837	766	879	511	455	639
TGME49_222850	868	762	656	569	458	431	1392	1390	1233	692	552	995	1066	950	1033	574	405	701
TGME49_222860	3202	2882	1980	1759	1495	1356	5258	5124	4279	2651	2011	3333	1490	1352	1514	825	649	995
TGME49_222870	663	583	459	385	323	386	854	1024	688	529	421	615	505	367	520	275	213	289
TGME49_222880	188	161	120	112	84	118	237	274	273	193	132	191	39	54	70	65	33	85
TGME49_222900	1308	1201	907	880	693	720	2743	2587	2272	1446	1191	1997	881	800	854	761	621	1021
TGME49_222910	930	786	617	700	494	515	1218	1373	1007	842	666	1049	312	287	310	239	221	324
TGME49_222920	437	358	234	329	243	212	602	636	414	421	267	372	288	223	290	136	87	189
TGME49_222930	164	124	88	189	124	149	171	203	146	239	162	233	118	114	111	55	55	62
TGME49_222935	0	0	0	0	1	0	0	0	0	0	0	2	5	6	3	0	0	6
TGME49_222940	166	125	107	1608	1270	1426	141	163	165	1946	1413	2124	73	95	80	58	63	81
TGME49_222948	659	636	511	434	304	320	982	900	811	562	357	564	374	321	365	247	132	287
TGME49_222952	406	325	134	247	172	171	961	849	754	433	386	604	430	429	431	300	230	361
TGME49_222960	417	386	331	295	265	262	798	717	615	470	365	573	176	178	195	171	86	184
TGME49_222970	442	441	393	424	327	341	653	599	542	584	433	635	236	202	223	173	118	179
TGME49_222975	0	0	0	244	198	208	2	1	0	316	212	366	1	0	0	4	0	6
TGME49_222980	0	0	0	84	56	85	0	1	3	88	92	143	0	0	0	1	3	8
TGME49_222990	574	570	457	375	288	317	1009	1032	878	519	362	672	310	264	290	178	184	294
TGME49_223000	796	704	488	495	383	322	1117	1303	859	655	537	639	396	332	399	252	194	347
TGME49_223010	666	520	614	369	288	319	720	760	603	396	266	384	208	135	221	129	107	186
TGME49_223020	910	802	613	625	470	474	1351	1332	942	854	572	971	376	271	377	86	72	74
TGME49_223025	1	1	0	1	2	1	0	0	4	10	8	4	14	8	20	10	7	7
TGME49_223030	0	0	0	0	2	4	0	0	0	0	4	1	4	4	2	4	4	3
TGME49_223040	1213	1165	890	750	584	631	1751	1779	1447	1062	835	1287	442	555	512	373	297	431
TGME49_223045	0	1	0	0	0	1	0	0	11	6	0	0	20	11	22	7	10	21
TGME49_223050	7029	5756	6595	4675	3552	3726	7966	8650	6609	5410	3765	6091	1993	1768	2017	910	707	1198
TGME49_223060	262	227	162	1071	822	906	470	418	385	1338	1190	1804	263	235	230	208	138	235
TGME49_223070	1966	1690	1574	1426	1125	1107	3018	3119	2546	1942	1482	2192	945	804	936	622	389	713
TGME49_223080	3237	2790	1975	1871	1359	1403	6312	5728	4884	2437	1907	3211	2398	2034	2341	1900	1659	2129
TGME49_223095	63	49	31	61	60	39	104	98	79	99	76	127	29	26	17	37	40	60
TGME49_223110	2075	1837	1710	2316	1759	1915	2938	2960	2334	3080	2182	3129	1165	1051	1177	916	662	1131
TGME49_223120	6	3	13	54	31	42	9	9	4	53	43	61	44	48	58	43	18	46
TGME49_223125	681	614	491	529	355	381	1006	1121	846	700	581	715	282	319	328	245	177	238
TGME49_223130	261	239	215	176	157	104	427	378	355	213	175	236	89	79	107	58	44	88
TGME49_223140	1336	1134	797	530	437	465	1831	1900	1408	822	680	869	557	483	573	206	150	274
TGME49_223150	313	290	290	231	205	222	387	389	400	302	274	320	114	123	131	70	62	99
TGME49_223258	8	4	9	43	49	40	12	23	7	61	57	74	29	22	22	34	17	37
TGME49_223262	4	8	9	45	25	26	3	7	3	44	17	50	107	100	91	89	77	115
TGME49_223270	330	316	271	257	169	195	551	663	517	297	248	445	133	118	138	103	101	145
TGME49_223390	1545	1416	963	881	813	835	2735	2752	2240	1323	1206	1939	1221	1010	1108	742	552	979
TGME49_223400	0	0	1	0	1	0	0	0	0	0	0	1	3	3	6	1	0	5
TGME49_223410	2002	1822	1408	1152	901	910	2963	3147	2565	1589	1189	1928	875	713	960	590	451	657
TGME49_223420	327	277	234	223	171	182	466	474	372	289	237	343	183	154	193	112	87	120
TGME49_223430	14	7	20	77	62	64	7	20	12	97	59	120	8	2	0	25	22	25
TGME49_223440	320	282	194	241	171	184	621	633	494	368	291	382	224	230	212	150	129	201
TGME49_223450	525	477	370	342	263	372	1319	1301	1398	439	493	765	1093	847	960	1005	794	1305
TGME49_223470	2	5	6	4	3	0	2	5	1	9	5	6	2	1	0	0	0	0
TGME49_223480	360	401	232	822	630	653	767	775	777	1093	1108	1788	166	192	153	58	60	79
TGME49_223485	734	733	561	402	334	328	996	985	875	458	365	593	465	393	421	233	150	295
TGME49_223490	508	441	275	265	264	203	649	622	519	362	273	435	103	79	107	111	85	110
TGME49_223500	368	302	219	196	131	171	589	618	518	274	234	412	136	140	142	91	69	164
TGME49_223510	504	432	335	312	224	238	835	855	830	424	306	567	349	333	344	176	133	216
TGME49_223520	27	22	17	10	3	13	30	23	35	15	21	18	43	45	73	26	19	34
TGME49_223530	558	532	444	459	350	468	897	1023	776	647	541	727	320	335	369	268	211	357
TGME49_223540	868	874	633	485	408	417	1582	1715	1484	674	668	1111	402	418	458	306	303	500
TGME49_223550	158	148	150	303	272	285	229	244	214	405	381	505	33	17	27	48	42	38
TGME49_223560	94	105	60	179	138	107	158	155	109	219	204	266	100	66	62	51	37	65
TGME49_223570	557	489	277	231	186	218	885	912	750	289	281	375	283	259	315	391	403	542
TGME49_223580	277	273	231	238	166	159	386	392	348	249	252	360	136	139	129	87	58	100
TGME49_223590	2394	2069	1559	1213	993	952	3214	3462	2904	1551	1276	1989	873	861	1035	480	301	606
TGME49_223600	397	430	292	384	256	299	732	806	581	396	441	685	181	183	212	128	110	158
TGME49_223610	630	583	265	325	259	231	1167	1125	849	570	419	898	445	422	485	133	152	145
TGME49_223620	407	340	329	217	184	199	688	723	536	346	273	391	252	238	247	106	71	141
TGME49_223630	280	208	230	119	107	91	447	407	368	218	158	262	220	149	242	86	68	95
TGME49_223640	239	230	122	309	191	223	526	543	469	441	419	696	120	111	123	194	165	237
TGME49_223650	22	30	9	27	17	31	98	101	79	41	60	87	22	24	31	42	30	39
TGME49_223660	2402	1969	2207	1564	1398	1307	3018	3286	2942	2011	1582	1965	286	171	236	161	128	214
TGME49_223668	215	200	168	212	169	161	238	262	188	301	188	267	26	32	25	35	12	37
TGME49_223672	337	323	275	314	223	187	461	524	403	404	254	333	135	156	128	121	97	160
TGME49_223680	1870	1574	992	1008	798	717	2659	2603	2090	1409	1038	1533	663	580	746	325	272	427
TGME49_223685	185	168	130	141	104	95	182	250	183	181	115	174	55	75	110	57	31	78
TGME49_223690	675	586	561	290	249	246	833	859	748	377	279	446	279	283	341	129	80	150
TGME49_223700	2	0	0	74	35	63	1	1	0	70	65	88	1	5	6	1	0	4
TGME49_223710	655	529	419	409	319	308	1011	973	786	612	439	672	199	178	215	97	96	125
TGME49_223725	29	12	12	145	148	145	47	48	50	251	186	362	358	273	359	109	56	142
TGME49_223750	537	456	305	525	354	381	903	943	695	784	578	950	438	361	410	193	121	213
TGME49_223760	513	441	344	301	253	248	747	973	757	534	364	557	285	224	284	179	123	196
TGME49_223770	0	0	0	0	1	0	0	0	0	1	0	0	0	2	3	0	0	2
TGME49_223780	794	745	557	388	343	297	1253	1262	1230	526	440	770	541	440	429	329	238	392
TGME49_223790	1119	844	666	535	502	380	1902	1831	1492	769	599	977	807	686	732	373	229	445
TGME49_223800	387	344	220	232	217	155	655	669	548	461	331	463	188	165	180	120	107	153
TGME49_223810	517	478	337	261	165	220	999	982	928	419	292	426	405	417	442	190	156	276
TGME49_223830	4	5	8	238	211	189	2	2	7	338	216	381	10	5	7	6	3	6
TGME49_223840	1062	965	451	505	443	359	2313	2232	2003	916	718	1180	904	898	948	558	404	627
TGME49_223845	14	7	23	26	38	34	42	30	51	36	32	62	27	30	44	38	27	33
TGME49_223855	440	421	304	490	432	354	518	513	426	572	418	682	175	127	160	154	125	200
TGME49_223870	92	60	42	198	150	149	110	156	100	204	144	299	31	24	42	27	17	17
TGME49_223880	820	815	350	573	378	521	2246	2111	2030	939	881	1438	1479	1184	1259	987	829	1173
TGME49_223900	91	81	57	226	204	200	191	171	138	359	293	494	110	77	78	204	160	225
TGME49_223910	827	807	636	589	443	520	1187	1345	1096	788	703	985	440	428	439	228	195	335
TGME49_223915	0	0	0	0	0	0	0	0	0	0	0	0	0	0	0	0	0	0
TGME49_223920	6457	5249	3563	2288	1937	1826	10831	10411	9176	3397	2631	4118	4707	4135	4473	1277	1033	1564
TGME49_223930	1458	1388	1025	825	619	680	2577	2431	2121	1127	895	1428	1032	844	1047	786	605	954
TGME49_223940	7048	6324	5377	3340	2698	2654	10328	10524	8587	4577	3712	5736	4362	3759	4480	2610	2026	3143
TGME49_223950	885	828	584	537	349	347	1446	1475	1231	605	506	898	427	355	383	197	191	340
TGME49_223960	885	809	623	402	282	376	1297	1332	1201	620	483	744	368	303	398	250	206	324
TGME49_223970	264	314	159	153	128	127	459	495	453	229	173	289	157	149	143	104	93	117
TGME49_223985	981	859	660	573	455	517	1967	1759	1712	782	642	1026	885	686	942	339	275	326
TGME49_224000	1349	1232	758	384	315	331	2366	2260	1898	626	492	793	786	658	799	327	288	391
TGME49_224010	0	0	0	59	31	48	0	0	0	107	66	84	1	0	0	0	1	0
TGME49_224020	555	389	396	325	292	287	753	779	562	440	345	434	277	256	289	158	140	245
TGME49_224030	863	682	669	1394	1010	973	1198	1137	1082	1646	1299	2022	378	324	338	507	416	604
TGME49_224040	12	9	17	12	10	14	8	24	14	11	11	13	18	21	27	9	7	11
TGME49_224050	1020	921	645	573	373	410	1682	1688	1393	777	639	972	680	585	691	297	283	437
TGME49_224060	2313	1849	1068	982	759	828	4435	4526	3374	1606	1273	1943	1734	1548	1612	944	744	1082
TGME49_224070	559	555	462	268	258	304	904	890	880	442	345	581	296	241	287	137	128	212
TGME49_224080	15	15	9	339	274	327	28	35	33	576	598	865	9	3	2	3	2	4
TGME49_224090	819	702	638	657	434	510	1387	1314	1080	809	587	972	599	529	582	195	189	264
TGME49_224100	12	4	0	36	25	23	18	23	15	25	20	31	8	12	13	4	0	5
TGME49_224110	1023	913	974	691	604	600	1338	1270	1216	992	705	1085	402	333	445	325	262	478
TGME49_224120	0	0	0	0	0	0	0	0	0	0	0	0	0	0	0	0	0	0
TGME49_224130	7513	6724	6827	3905	3106	3119	10156	11081	9017	5029	3918	5620	4072	3627	4521	1607	1088	2046
TGME49_224140	28	28	26	330	195	241	32	27	34	401	317	441	324	281	352	105	74	142
TGME49_224150	188	165	95	114	56	86	300	266	327	167	141	172	88	77	62	36	33	41
TGME49_224160	204	217	184	166	110	143	543	476	517	246	293	389	150	132	142	173	147	195
TGME49_224170	659	616	404	639	542	486	851	840	691	741	585	858	163	208	230	552	461	751
TGME49_224180	31	27	33	803	596	649	44	47	37	735	580	1015	108	88	101	228	222	292
TGME49_224190	793	752	495	408	300	268	1382	1337	1146	541	416	697	479	425	436	242	186	322
TGME49_224200	281	231	172	151	104	144	421	469	397	236	136	265	122	86	121	85	59	89
TGME49_224205	1082	956	767	558	516	476	1951	1809	1538	817	730	1040	752	695	736	431	375	582
TGME49_224210	711	622	412	563	415	465	1460	1360	1266	826	750	1120	333	269	311	219	193	354
TGME49_224220	768	718	590	507	358	385	1354	1292	1204	654	488	892	377	335	432	289	204	370
TGME49_224230	219	128	79	164	106	107	405	342	276	317	233	350	120	112	118	81	60	96
TGME49_224235	360	312	222	250	194	157	595	598	441	303	235	400	98	107	126	82	65	160
TGME49_224240	724	695	500	555	448	450	1283	1203	1242	714	631	946	578	520	522	307	216	379
TGME49_224250	10	9	8	12	12	7	37	27	24	17	10	11	39	14	31	28	14	18
TGME49_224260	1577	1406	774	746	549	696	3598	3496	3041	1245	1060	1897	1962	1689	1849	1043	910	1295
TGME49_224270	533	526	416	412	323	354	1098	901	865	498	430	699	731	629	726	300	244	321
TGME49_224275	4	1	0	2	6	0	3	2	3	7	4	5	34	53	43	52	32	59
TGME49_224280	477	465	283	290	204	275	1094	995	921	496	449	552	427	400	384	210	197	319
TGME49_224290	1872	1641	1367	856	564	575	2909	2799	2283	1099	833	1234	517	467	597	148	118	210
TGME49_224310	508	421	400	392	338	352	722	720	658	566	436	600	250	221	287	165	114	156
TGME49_224320	143	122	99	107	51	73	239	237	189	114	116	184	58	82	90	44	66	63
TGME49_224330	868	783	746	651	435	548	1365	1431	1235	863	628	1096	524	425	507	326	276	407
TGME49_224340	626	565	513	390	299	262	887	878	781	476	321	532	135	140	177	134	80	148
TGME49_224350	2722	2360	1787	1686	1286	1377	4420	4391	3453	2403	1802	3198	925	923	964	706	632	962
TGME49_224460	13194	11552	7840	7341	5807	6515	18359	19265	15419	9376	7531	12191	6224	5470	5997	2375	1822	2534
TGME49_224470	190	197	135	216	156	178	321	406	359	275	231	435	412	365	446	239	186	273
TGME49_224480	742	736	564	506	388	425	1396	1418	1233	730	620	910	597	520	586	366	269	467
TGME49_224490	275	301	270	219	165	208	588	479	448	280	224	335	119	115	135	94	83	121
TGME49_224500	0	0	0	0	0	0	0	0	0	0	0	0	3	5	3	3	2	0
TGME49_224510	362	325	174	260	165	169	803	629	566	365	290	412	293	209	264	175	145	227
TGME49_224520	1468	1374	1276	829	667	699	2275	2298	1990	1049	801	1235	825	676	842	212	173	303
TGME49_224530	1494	1462	1036	697	593	665	2482	2422	2168	929	843	1237	892	830	900	326	217	375
TGME49_224540	524	441	285	316	233	288	1048	1078	889	501	408	640	567	521	571	276	212	319
TGME49_224560	32	26	33	9	23	20	32	22	27	18	17	8	14	9	8	0	1	4
TGME49_224570	463	449	339	276	236	210	872	822	639	430	304	513	264	238	313	88	85	190
TGME49_224575	4	2	0	5	2	4	2	5	1	4	3	2	17	20	11	12	10	9
TGME49_224580	791	696	654	480	371	415	1169	1271	1004	697	560	857	414	330	458	219	192	291
TGME49_224590	430	363	228	252	163	217	680	638	578	335	309	455	250	255	243	122	104	189
TGME49_224600	385	294	221	236	173	231	532	563	437	334	291	399	186	171	196	103	73	126
TGME49_224610	636	549	393	335	297	286	1023	1008	865	506	417	589	251	232	227	189	170	270
TGME49_224620	359	316	264	252	183	180	606	607	481	294	261	274	261	230	266	155	95	172
TGME49_224630	192	142	89	404	288	325	349	326	238	328	246	431	132	138	140	314	209	374
TGME49_224650	387	323	310	191	139	120	614	636	653	299	249	304	230	229	275	108	81	201
TGME49_224660	507	528	389	260	240	211	971	1063	844	444	358	620	342	313	340	298	271	428
TGME49_224670	386	328	203	252	144	213	684	654	565	344	317	545	196	184	251	169	127	213
TGME49_224675	0	0	0	10	10	8	1	0	0	11	8	12	64	46	59	12	8	12
TGME49_224680	4	4	12	99	92	51	17	5	9	170	126	117	194	181	232	22	26	42
TGME49_224700	1017	867	745	529	426	414	1919	1939	1815	815	657	1029	897	802	915	383	316	425
TGME49_224710	51	32	46	571	423	482	82	83	51	717	551	824	15	6	14	34	21	34
TGME49_224720	469	405	381	277	204	270	766	747	705	367	299	571	283	230	294	202	131	216
TGME49_224730	412	326	339	261	209	205	521	502	458	294	262	298	181	165	164	102	76	144
TGME49_224740	363	318	288	324	260	238	501	552	479	329	315	364	238	195	225	122	105	141
TGME49_224750	3	10	14	364	287	288	7	9	19	487	339	520	6	3	0	0	0	0
TGME49_224760	3	7	21	153	118	146	12	10	16	235	152	245	3	4	2	6	2	2
TGME49_224770	5	8	14	384	316	328	6	9	3	468	331	658	5	7	7	13	1	3
TGME49_224780	0	0	0	4	0	1	0	0	0	0	0	2	0	0	0	0	0	0
TGME49_224790	0	0	2	0	4	1	5	0	1	7	3	4	1	0	0	0	0	0
TGME49_224800	337	258	234	151	127	140	501	550	461	251	190	250	246	155	208	93	70	89
TGME49_224810	19	16	18	136	108	121	25	27	30	224	131	219	7	11	7	48	25	72
TGME49_224820	392	371	309	245	177	171	565	575	405	236	164	252	178	189	186	183	137	203
TGME49_224830	125	118	74	155	175	155	179	183	168	172	160	199	65	67	64	74	61	68
TGME49_224840	653	572	497	438	391	351	1135	1110	1013	636	589	817	508	406	492	393	254	459
TGME49_224845	14	6	4	24	25	26	13	29	11	51	21	44	55	36	50	95	49	68
TGME49_224850	4029	3480	2825	2157	1607	1735	7044	7155	5399	3268	2650	4340	1898	1674	1922	1036	866	1298
TGME49_224860	306	315	238	176	157	141	462	475	410	239	171	266	129	68	140	86	47	108
TGME49_224870	761	752	575	455	326	382	1490	1537	1359	741	647	962	743	625	742	444	404	550
TGME49_224880	437	340	251	158	119	100	996	982	788	286	169	327	433	295	391	192	118	236
TGME49_224890	783	725	592	584	518	495	1344	1345	1188	845	620	1011	377	315	369	266	240	381
TGME49_224900	1746	1434	1062	1044	865	749	2760	2685	2124	1592	1286	1886	986	908	983	527	373	558
TGME49_224905	0	0	0	0	2	0	0	0	0	0	1	1	0	0	0	0	0	3
TGME49_224910	355	428	317	278	222	195	754	711	576	420	314	550	161	133	173	91	97	111
TGME49_224920	564	545	364	487	304	393	1092	1029	1022	591	612	813	318	289	309	221	206	289
TGME49_224928	137	124	85	67	51	62	213	196	217	114	96	86	71	52	49	61	38	41
TGME49_224932	10	13	11	462	376	348	16	17	7	554	407	585	31	22	43	69	52	72
TGME49_224935	484	420	319	508	437	366	1026	1035	851	713	533	851	307	224	346	632	499	703
TGME49_224940	95	128	97	186	180	186	217	184	210	258	209	294	69	40	62	99	76	130
TGME49_224950	1201	1090	891	574	502	505	2090	2096	1795	959	723	1250	518	470	506	484	327	595
TGME49_224960	558	428	376	268	226	265	769	835	648	343	313	449	277	197	286	142	121	195
TGME49_224970	883	856	569	468	401	386	1840	1722	1405	728	493	906	694	664	683	306	288	412
TGME49_224980	882	775	669	471	361	427	1146	1138	1102	530	440	699	218	225	272	318	243	418
TGME49_224990	433	375	316	263	211	171	546	526	525	279	205	284	310	272	370	196	173	266
TGME49_225000	784	787	286	433	286	360	1826	1580	1209	759	523	1134	759	742	775	290	255	310
TGME49_225005	11	1	5	8	2	4	4	2	10	5	5	1	8	8	11	2	3	6
TGME49_225010	1329	952	804	485	361	400	2082	1899	1808	762	570	844	655	525	659	341	286	446
TGME49_225020	972	856	750	459	269	296	1567	1517	1429	537	437	681	468	412	462	228	216	276
TGME49_225024	0	0	0	0	0	0	0	0	0	0	0	0	0	0	0	0	0	0
TGME49_225028	4	3	3	276	172	199	13	5	1	266	171	323	38	6	29	14	8	17
TGME49_225032	0	0	0	13	12	10	0	0	5	17	15	12	1	0	0	0	1	1
TGME49_225050	1524	1385	1179	1012	760	739	2324	2298	1804	1235	1096	1771	471	535	546	501	458	588
TGME49_225060	832	863	621	430	437	451	1201	1301	931	645	472	619	336	293	400	175	150	244
TGME49_225070	7	5	9	86	90	72	5	11	6	90	82	127	40	38	57	13	15	27
TGME49_225080	9097	8038	9282	6305	5273	5052	10868	11377	9461	8197	5841	9511	2748	2365	3021	1700	1217	2058
TGME49_225090	890	832	577	619	478	504	1605	1504	1232	953	748	1280	519	445	416	347	315	439
TGME49_225098	13	22	7	18	21	18	45	15	15	33	20	26	57	55	49	19	12	11
TGME49_225102	9	7	9	16	13	10	20	17	5	16	16	29	50	30	38	16	11	6
TGME49_225105	587	477	471	517	343	338	732	714	581	608	366	584	206	224	221	166	121	183
TGME49_225108	272	293	184	132	103	121	477	473	382	204	152	201	188	144	148	94	81	114
TGME49_225110	818	806	875	656	506	532	1486	1729	1869	885	859	1253	595	467	606	196	187	254
TGME49_225120	4308	3487	2833	2270	1851	1835	5583	4915	4118	2622	1787	2564	2177	1804	2035	488	333	540
TGME49_225125	1110	960	631	631	450	471	2065	2074	1804	889	779	1179	495	467	577	346	294	449
TGME49_225130	322	342	184	267	185	213	528	595	448	345	277	353	176	128	142	141	148	201
TGME49_225140	2	2	0	484	374	354	0	0	2	616	416	714	0	2	0	2	0	0
TGME49_225150	4927	4160	3244	2207	1715	1699	7285	7599	6295	2753	2119	3101	2710	2250	2759	756	506	833
TGME49_225160	1323	1130	1023	1128	879	814	1616	1600	1281	1453	915	1348	733	630	747	162	74	152
TGME49_225170	199	173	171	196	126	116	210	217	216	220	123	221	432	398	422	120	81	94
TGME49_225190	144	136	80	115	78	66	295	256	253	101	126	141	107	111	176	63	56	62
TGME49_225200	2342	2142	1622	806	616	784	4141	4036	3622	1356	966	1529	2511	2261	2433	703	563	965
TGME49_225210	82	71	43	40	26	22	243	192	199	61	69	85	180	134	147	47	49	58
TGME49_225220	1639	1466	1335	776	672	670	2620	2418	2374	1128	909	1313	1151	995	1110	332	310	485
TGME49_225230	717	575	302	459	253	265	1606	1515	1201	582	514	858	490	398	472	343	286	314
TGME49_225240	639	556	493	468	375	375	955	898	826	586	474	630	271	263	292	200	120	185
TGME49_225250	357	334	216	268	168	193	490	488	422	351	274	412	137	128	156	91	74	115
TGME49_225260	1100	942	668	655	538	594	2239	2045	1801	1082	782	1462	955	918	882	524	407	608
TGME49_225270	594	605	392	320	242	278	1154	1167	1061	486	413	630	577	499	580	295	244	311
TGME49_225280	4	4	1	22	2	4	0	1	2	17	16	22	4	0	1	4	2	7
TGME49_225290	11	8	8	392	337	358	13	11	15	379	293	439	94	83	124	1053	743	1183
TGME49_225300	1043	872	750	492	443	402	1401	1362	1302	650	495	676	534	484	556	324	246	412
TGME49_225310	991	952	653	527	445	467	1732	1616	1365	832	588	1012	358	366	374	322	227	350
TGME49_225315	43	40	40	34	18	10	46	71	48	21	11	20	44	18	49	19	10	31
TGME49_225320	1002	852	649	263	169	157	1498	1443	1167	341	246	339	535	479	548	127	90	157
TGME49_225330	851	728	492	292	246	257	1332	1234	1109	454	404	523	570	542	616	219	187	274
TGME49_225340	1268	1063	674	556	470	479	2203	1959	1806	876	716	1139	817	624	844	387	313	455
TGME49_225350	279	279	244	218	181	213	399	492	409	319	239	366	103	103	106	121	70	136
TGME49_225360	329	241	113	232	154	172	435	407	349	373	202	394	32	22	36	55	49	69
TGME49_225370	1	0	0	44	26	21	1	2	0	54	57	68	0	0	0	0	0	2
TGME49_225380	217	184	154	149	103	110	305	354	264	184	139	209	51	77	77	54	31	52
TGME49_225400	0	1	0	5	3	10	0	6	2	7	15	19	29	32	27	9	5	5
TGME49_225410	302	247	186	106	83	112	479	454	388	196	157	171	148	123	151	69	38	76
TGME49_225413	32	51	37	352	351	338	48	37	24	465	288	369	13	6	5	44	29	48
TGME49_225420	317	264	204	170	109	132	429	418	326	255	153	279	121	98	138	65	54	75
TGME49_225430	82	73	41	47	47	34	113	167	95	68	81	82	78	59	45	34	30	47
TGME49_225435	6	10	10	9	7	11	5	9	11	4	6	5	21	13	21	12	11	18
TGME49_225440	249	229	153	169	110	134	343	367	369	204	162	255	109	101	124	71	59	67
TGME49_225450	373	287	228	186	182	185	462	499	394	246	144	229	174	141	142	81	68	100
TGME49_225460	3	0	1	3	1	0	1	4	5	0	0	0	18	23	25	17	10	14
TGME49_225470	472	433	291	264	190	247	756	799	635	470	308	478	397	372	406	200	117	191
TGME49_225480	629	585	448	388	245	290	1137	1002	959	536	360	646	252	216	251	141	78	164
TGME49_225490	2018	1810	1521	865	622	668	3858	3561	3558	1351	1043	1517	2172	1834	2173	903	600	1027
TGME49_225500	514	430	317	448	415	373	835	823	633	727	477	715	281	295	272	226	165	225
TGME49_225510	563	566	523	432	286	327	862	862	672	530	432	686	357	265	358	199	171	237
TGME49_225520	16	11	10	12	9	9	46	46	63	25	20	27	46	14	30	31	22	21
TGME49_225530	1225	1094	695	833	623	676	2125	2283	1723	1179	887	1555	481	452	511	439	323	434
TGME49_225540	1587	1324	941	1424	1129	1092	2001	1978	1545	1293	859	1216	1303	1105	1159	2060	1364	2198
TGME49_225550	989	969	582	654	504	546	1866	1838	1676	945	828	1286	727	697	736	407	275	418
TGME49_225555	2060	1622	1700	1104	933	952	2316	2567	2264	1452	1039	1584	1051	960	1138	615	417	671
TGME49_225560	5833	4758	3731	744	496	483	9583	9242	7702	932	686	1077	3552	2979	3375	1246	1008	1478
TGME49_225570	0	2	0	4	1	9	0	0	1	8	6	4	4	0	0	3	0	1
TGME49_225580	508	429	374	348	247	257	637	753	585	448	324	558	231	214	175	162	99	190
TGME49_225590	0	0	0	40	26	16	0	0	0	47	32	29	15	23	29	91	74	108
TGME49_225680	136	88	54	303	250	148	157	165	81	408	263	435	363	313	393	192	113	209
TGME49_225690	1534	1228	923	578	476	512	2704	2683	2234	861	655	1127	975	928	1050	507	346	517
TGME49_225710	139	89	55	74	78	80	242	224	241	162	166	151	167	151	187	65	68	84
TGME49_225720	172	168	126	148	83	118	261	313	200	166	101	228	110	94	114	104	89	144
TGME49_225730	944	785	693	605	487	514	1227	1357	1199	860	596	736	698	595	623	596	500	711
TGME49_225745	333	279	216	315	237	228	640	532	532	394	360	577	273	233	264	281	227	271
TGME49_225770	410	401	308	324	275	301	715	665	578	530	437	637	177	173	177	119	119	202
TGME49_225780	685	582	422	371	294	323	1198	1185	964	512	422	738	464	336	367	140	105	132
TGME49_225790	1372	1195	1235	1804	1499	1373	1849	1870	1621	2543	1740	2603	1154	1011	1198	408	293	442
TGME49_225800	452	459	319	404	254	307	805	795	680	474	450	702	281	239	256	147	97	163
TGME49_225810	833	614	552	544	429	425	1086	1015	902	704	470	781	348	304	373	246	180	297
TGME49_225820	274	237	180	163	150	151	379	410	343	242	187	231	175	125	180	249	190	340
TGME49_225830	658	608	302	400	309	291	1355	1327	947	592	537	822	481	478	530	217	181	267
TGME49_225840	546	531	442	348	240	311	927	976	884	432	325	564	444	362	415	290	240	327
TGME49_225850	839	761	615	775	576	586	1537	1450	1430	1172	838	1348	446	363	470	422	342	479
TGME49_225860	741	652	512	377	271	310	1376	1494	1194	619	469	743	679	600	750	328	256	338
TGME49_225870	1505	1411	1072	935	627	669	3034	2919	2459	1278	981	1572	1354	1225	1252	589	471	552
TGME49_225880	353	369	313	395	244	273	595	604	509	443	370	500	101	75	91	75	50	99
TGME49_225890	637	533	373	372	240	249	1060	1078	897	486	429	655	371	327	417	351	335	525
TGME49_225900	508	454	209	216	177	235	1124	1083	790	362	361	610	322	289	281	194	169	235
TGME49_225905	21	19	3	14	11	12	66	73	57	29	23	47	24	32	20	15	17	18
TGME49_225910	461	491	354	262	215	201	752	831	753	336	290	470	410	357	405	153	132	245
TGME49_225920	402	396	262	351	292	330	654	718	603	520	348	622	242	209	209	156	105	152
TGME49_225930	1983	1696	1597	1533	1227	1239	2591	2729	2185	1769	1427	2138	576	546	645	461	346	557
TGME49_225940	887	789	520	728	533	564	1171	1309	1093	920	667	1144	304	235	264	344	232	358
TGME49_225950	1	3	2	262	179	207	1	12	0	317	260	375	3	10	20	13	15	24
TGME49_225953	1	2	2	86	72	106	3	3	2	112	94	118	8	11	10	19	5	19
TGME49_225955	0	1	1	3	6	9	1	0	0	8	9	4	10	2	1	1	0	1
[truncated: 6,921 more rows]

## Sheet: TPM
Geneid	MORC_UT1	MORC_UT2	MORC_UT3	MORC_IAA1	MORC_IAA2	MORC_IAA3	MORC-KD-BFD1-KO_UT1	MORC-KD-BFD1-KO_UT2	MORC-KD-BFD1-KO_UT3	MORC-KD-BFD1-KO_IAA1	MORC-KD-BFD1-KO_IAA2	MORC-KD-BFD1-KO_IAA3	DD-BFD1-Ty_UT1	DD-BFD1-Ty_UT2	DD-BFD1-Ty_UT3	DD-BFD1-Ty_Shield1	DD-BFD1-Ty_Shield2	DD-BFD1-Ty_Shield3
TGME49_300780	0	0	0	0	0.96106	0	0	0	0	0.571954	0	0	0	0	0	0	0	0
TGME49_300790	0.275006	1.61435	0	0	2.69866	1.04243	1.28318	1.92834	1.29579	1.76665	4.73509	0.839159	5.62837	0.86235	0.74231	0	3.994	2.43285
TGME49_300380	41.969	54.111	41.3296	85.1749	86.2969	85.9019	52.7336	61.1688	54.613	90.5464	100.982	91.9626	28.3652	25.1026	28.1756	53.5846	43.5989	44.0884
TGME49_300370	0.333421	0	0	27.9616	22.9032	10.7427	0.478693	0	1.14257	10.9043	8.8723	9.49582	0.620356	2.09105	0	2.48791	0	0
TGME49_300360	38.606	34.7171	37.8929	45.0884	43.9298	34.0547	38.6954	37.942	39.9348	34.7785	30.054	30.0774	34.9595	35.2015	38.2463	29.8794	29.3267	29.6718
TGME49_300350	41.6352	42.3968	42.3614	44.5169	39.5361	45.5692	45.1816	54.5813	46.5644	37.5706	42.7208	45.2288	40.0713	37.7458	36.0831	41.3883	37.9752	39.5565
TGME49_300340	27.0725	19.756	20.2843	28.7124	16.7374	21.3701	28.3498	27.2909	22.8007	26.2059	30.4607	26.8961	20.2334	18.0673	27.0879	30.7497	43.2251	27.1734
TGME49_300330	32.9503	29.1171	20.4388	23.0499	22.769	25.1981	39.2311	33.2118	35.758	27.9222	35.5184	31.8247	37.9376	37.0804	40.603	34.9366	41.4649	44.0119
TGME49_300320	15.928	19.1211	17.8095	17.1021	19.6006	18.6369	18.8604	18.818	21.982	17.1085	22.2062	17.3991	11.7207	17.1305	15.2067	27.1331	33.2238	20.9926
TGME49_300310	154.115	152.692	146.056	101.675	121.029	106.867	173.242	164.735	163.655	119.506	134.186	123.712	176.075	163.04	172.311	182.307	169.671	181.06
TGME49_300300	2.64637	2.86797	8.85982	4.03513	2.39715	2.3149	2.63035	0.808869	1.2789	3.96281	1.69942	2.62272	60.0954	69.5077	75.3398	59.7462	55.5161	65.6315
TGME49_300290	86.5247	72.7171	84.8607	62.8413	43.4304	53.2574	54.2953	71.7546	76.6334	45.676	53.8812	52.3998	91.4941	112.591	107.242	80.3758	92.3908	83.2079
TGME49_300285	385.488	479.833	553.212	405.642	446.364	487.401	338.508	363.576	323.321	332.359	344.975	415.972	292.618	260.079	248.751	223.808	184.346	223.811
TGME49_300280	452.951	472.434	439.589	397.226	412.736	469.475	409.583	443.803	373.318	308.219	462.642	479.911	342.367	315.631	269.876	227.584	277.361	265.347
TGME49_300270	90.4131	87.5008	89.0398	61.3416	59.9656	53.1756	81.2845	89.7832	88.2124	49.7839	51.0285	50.1969	85.175	85.1881	90.1177	90.4439	103.255	92.7576
TGME49_300260	241.752	235.464	191.625	165.705	178.868	175.036	245.555	250.424	237.93	180.318	202.163	224.507	163.437	150.089	157.79	115.927	122.695	106.205
TGME49_300250	99.9578	96.6926	97.0912	82.1313	87.3983	87.4319	111.324	99.9805	108.772	86.2734	83.8363	87.8386	156.14	127.097	137.373	113.698	134.992	137.832
TGME49_300240	52.282	57.4122	66.2787	73.6429	77.9644	78.722	56.9027	58.504	58.9097	70.3738	68.323	71.8458	46.3908	47.2016	39.6533	37.1646	34.4875	42.0144
TGME49_300230	32.8655	30.1032	32.1352	37.0254	35.8229	39.4328	29.4419	32.3778	29.8313	38.9583	39.7947	46.3032	13.1394	8.17651	15.0542	10.3363	17.62	16.0191
TGME49_300220	87.2177	91.2795	70.4977	63.7142	69.6038	72.6898	116.415	105.813	119.989	86.8836	90.3468	91.0486	97.9643	93.639	94.1947	113.766	115.529	114.005
TGME49_300200	741.836	729.459	789.62	528.155	538.129	491.085	717.243	741.415	772.109	544.561	531.428	527.61	703.608	689.8	701.875	486.617	458.191	452.793
TGME49_300190	1027.78	989.846	1876.75	1282.89	1315.94	1317.09	678.189	763.609	784.951	1125.9	1098.01	990.23	488.619	486.987	482.784	547.403	480.806	544.578
TGME49_300180	37.281	37.7468	27.9482	36.477	35.388	27.0502	43.9716	40.4232	46.7331	34.8238	39.8312	34.097	52.1649	33.9775	41.9524	43.2054	39.5879	28.3077
TGME49_300160	29.0266	27.639	32.1612	28.9816	29.5765	26.2459	28.7504	24.6184	27.4492	33.3324	30.5166	32.5622	21.3701	17.3696	18.2255	32.2149	31.5482	30.1864
TGME49_300150	55.9006	59.0726	57.0719	83.903	69.0106	74.3748	58.2923	57.5193	63.4512	77.0916	85.4479	98.6014	56.3863	62.339	48.068	73.0227	83.2319	67.1686
TGME49_300140	763.938	750.509	847.559	717.55	692.579	688.829	756.83	758.938	730.671	737.312	722.979	774.545	377.847	393.61	375.643	392.412	410.41	409.908
TGME49_300130	5.41288	5.75631	9.72018	81.6971	77.3662	85.8627	6.92657	6.87594	5.71251	73.8059	72.1409	75.1643	7.37087	6.47779	8.32883	20.9265	22.9763	21.8607
TGME49_300120	134.732	148.678	116.915	149.174	121.054	142.784	158.89	141.206	152.524	136.022	162.932	144.871	206.327	220.924	202.235	364.448	439.483	374.458
TGME49_300110	28.1732	30.6579	31.3789	28.9498	36.8257	27.2256	30.6959	26.7045	32.9127	26.0131	32.9436	27.2403	25.484	24.0938	23.2448	34.8984	32.8844	32.6731
TGME49_300100	343.891	352.194	278.394	164.888	173.225	166.435	416.113	383.144	408.53	196.243	217.79	216.805	577.631	569.829	535.199	246.221	259.702	233.73
TGME49_300090	45.3657	58.7626	14.1883	31.1764	33.8586	34.7152	159.16	140.086	164.947	50.4999	79.3449	73.4394	347.533	277.387	280.168	136.675	159.818	116.191
TGME49_300080	0.651055	0	0	18.8616	29.3888	28.3804	0.311573	0	0	14.9553	25.8169	13.0236	84.7937	92.0965	99.5839	31.5771	25.2147	32.6376
TGME49_300070	0.36204	1.06263	1.0853	2.48414	3.55273	6.51859	0	0	0.23262	0.211433	3.96688	1.84123	7.91485	8.51451	10.261	2.36378	3.50536	5.6049
TGME49_300060	128.548	117.939	114.307	97.8933	104.601	109.362	132.144	125.282	119.717	103.836	102.077	98.3573	76.8579	86.6577	88.8901	91.6084	92.9976	119.257
TGME49_300055	230.348	203.405	261.131	218.606	230.737	217.246	189.987	171.282	176.577	185.778	174.756	174.266	262.664	233.639	239.293	180.395	205.6	180.743
TGME49_300052	42.4497	37.0654	26.147	51.5534	42.0749	41.541	47.4698	42.5172	47.2401	44.2871	45.6607	45.2928	84.7359	77.7042	83.7777	68.8413	68.9315	70.6089
TGME49_300048	99.519	99.8644	63.7796	132.975	111.848	117.145	122.074	116.685	114.607	135.79	128.556	140.907	230.605	230.102	225.145	213.348	203.686	188.41
TGME49_300040	311.108	305.066	169.083	181.712	213.767	216.831	483.073	448.408	476.959	262.212	316.765	311.684	468.562	456.896	422.267	479.518	537.306	472.364
TGME49_300030	54.1703	53.5565	45.4471	57.7562	53.0579	52.3953	55.0765	53.7278	59.1873	58.9899	63.9128	58.1541	48.4048	42.1468	47.0907	79.0177	81.8282	80.4704
TGME49_300020	54.4651	53.3568	43.0739	32.121	37.357	30.4005	65.5808	57.4364	70.4484	39.7598	42.4036	38.0322	80.7111	82.9354	77.6126	45.8802	51.4229	48.2458
TGME49_300010	30.2895	36.7354	28.9342	22.8745	23.274	24.3709	38.1534	46.1849	50.674	27.3682	31.3097	21.6533	48.9127	54.9572	65.3044	32.516	44.9588	35.3906
TGME49_300000	665.582	661.554	893.85	708.786	648.724	722.728	505.216	541.659	538.955	577.122	582.708	579.012	369.083	364.259	378.571	409.131	400.116	402.173
TGME49_299995	31.2507	17.7123	28.7146	20.5389	19.0344	15.3178	32.4896	34.3808	28.1572	21.3972	15.1809	26.854	37.092	47.3076	56.2356	8.04086	7.82524	7.94425
TGME49_299990	39.1953	42.864	49.3199	28.554	40.8844	36.0425	38.8177	43.2106	41.8489	47.476	45.6731	39.5718	51.8584	55.5356	59.691	52.2648	63.2496	55.2219
TGME49_299980	132.736	134.083	136.383	102.972	99.3812	98.6946	137.397	129.659	135.151	97.0503	96.5564	96.6097	151.462	161.996	154.693	106.106	114.415	100.667
TGME49_299970	143.698	138.205	115.232	81.2296	88.5268	77.6302	177.876	179.477	177.554	114.315	120.412	124.426	207.685	204.424	194.623	189.757	195.218	171.693
TGME49_299900	15.763	17.1276	16.1012	51.6519	48.8316	50.0265	17.5279	17.8799	20.1503	42.2017	46.7348	49.8601	16.2743	14.2148	17.6311	32.7491	24.5391	32.0822
TGME49_299825	7.16161	8.40806	19.0833	7.27991	0	22.6221	3.42731	16.7391	20.4512	8.36483	14.9466	19.425	8.88315	14.9713	25.7747	35.6255	46.2269	84.4739
TGME49_299820	14.7565	20.0748	18.3499	22.7147	19.3076	22.463	20.547	20.0705	23.3976	25.7716	26.4713	24.444	12.464	12.4374	14.331	26.9157	27.6681	28.3191
TGME49_299810	123.823	130.684	123.606	116.73	110.231	118.042	121.553	119.774	121.245	113.071	116.567	124.484	83.0308	84.0882	97.4003	113.763	145.149	133.646
TGME49_299800	0	0	0.544912	1.71496	1.20404	1.93788	0.146797	0.286785	0.350383	2.62738	0.960283	0.416002	2.66336	4.70248	6.43983	4.95917	9.89987	3.01513
TGME49_299790	72.6207	84.9176	122.66	62.258	61.4372	74.8064	63.3664	67.3503	77.7052	45.7605	46.5645	40.2453	269.871	235.545	255.064	80.1574	60.2414	63.9288
TGME49_299780	158.856	155.861	142.398	129.902	132.758	127.883	173.455	163.417	175.609	137.845	135.906	143.871	313.357	307.629	309.498	136.311	130.851	115.618
TGME49_299670	215.869	226.729	197.378	193.734	200.708	192.819	193.43	200.604	202.548	168.268	172.498	187.51	241.884	254.078	248.362	208.677	213.693	229.35
TGME49_307750	0	0	0	7.27991	4.68517	13.5733	0	0	0	13.9414	0	0	0	4.99045	0	0	0	7.03949
TGME49_307760	113.92	122.33	104.617	98.1029	92.8569	107.955	132.819	139.414	144.351	110.927	117.193	126.584	60.8552	55.0378	48.6906	45.1692	50.0516	49.415
TGME49_307770	29.6002	25.5012	25.4665	31.9316	34.5152	32.4225	31.5501	31.3016	33.9824	36.3929	36.4378	35.0442	26.0874	31.0648	26.471	39.1216	39.8855	34.4551
TGME49_307780	0	0	0.80593	39.1336	47.6573	49.4615	0	0.060594	0	42.6947	41.2554	52.8254	3.3764	3.97429	2.79906	4.19123	6.69348	4.33199
TGME49_307790	4.74702	6.43064	8.17333	28.5072	23.8648	26.5755	4.61343	4.71127	4.16062	28.4905	27.7213	25.8133	10.9383	7.93892	10.9078	8.31034	11.6672	11.4139
TGME49_307800	29.6119	32.5254	28.4206	32.9414	30.0282	28.2229	47.1126	43.1048	51.5545	40.9949	39.6838	37.0168	37.9137	35.4753	39.0606	50.8532	45.3654	45.5194
TGME49_307810	154.056	149.3	133.686	150.269	142.098	157.678	154.86	157.149	159.136	150.549	154.454	156.383	140.103	126.991	119.967	171.186	172.866	156.218
TGME49_307815	33.7938	50.7111	14.9088	48.1156	40.8488	35.6298	54.7834	52.1005	60.5866	51.496	56.7505	56.9091	96.6043	94.5066	95.0441	99.3617	92.0926	83.154
TGME49_307820	61.439	64.8895	54.9946	63.8558	61.8163	63.3075	61.3135	62.5995	64.4507	59.4593	65.4738	57.2887	82.2113	93.8385	81.6787	90.753	81.5816	101.605
TGME49_307830	350.904	332.98	311.868	268.91	274.335	248.049	365.976	370.907	330.194	329.571	291.317	335.42	189.758	190.418	220.147	88.5742	104.084	91.0818
TGME49_307840	4.58343	6.35955	3.05332	49.874	42.5243	37.5115	6.72999	4.67477	3.21269	46.9647	43.3724	52.9772	22.4825	19.1633	32.6167	33.4232	13.1116	22.7312
TGME49_307850	88.1101	86.0545	92.042	123.931	116.788	137.467	84.2415	90.1673	92.6046	129.686	130.722	131.768	39.3208	45.5147	36.0769	86.9463	88.0921	115.038
TGME49_307860	36.8631	36.5113	32.1725	38.4261	33.9638	41.4743	55.3324	47.7993	54.0938	41.6844	45.1906	45.3414	65.8604	59.0373	60.7129	83.7662	90.695	89.1341
TGME49_307980	26.4162	26.0679	23.1112	28.4143	32.4882	29.213	31.9487	31.4857	35.1562	32.1279	40.6507	26.3649	26.2806	33.7762	22.6532	26.4418	28.5519	32.2988
TGME49_307990	41.5662	43.1416	43.6693	33.4621	35.1689	34.2847	41.969	39.3653	49.1638	31.4612	33.8185	26.5323	41.781	37.2234	31.9398	65.1626	53.5323	61.3697
TGME49_308000	51.8437	58.197	58.4903	39.3994	43.0802	47.2864	54.3453	57.1986	60.7347	42.3069	41.0137	44.4856	56.7227	62.0098	59.2496	47.0953	60.3121	52.9683
TGME49_308010	66.6576	67.5311	53.5666	43.9707	45.1681	50.8979	77.7787	78.2119	94.1233	44.0295	56.4842	60.9949	111.689	99.3953	104.121	62.6351	59.9808	58.64
TGME49_308020	388.259	386.899	391.688	391.557	395.975	405.455	349.515	354.878	369.775	351.442	361.017	387.294	443.571	461.458	454.833	199.917	178.947	177.161
TGME49_308030	25.5064	30.3131	16.512	42.9	32.4311	35.7076	35.968	36.9114	37.7505	43.5726	49.1345	44.3747	44.4287	52.6669	42.3508	45.0703	55.9066	41.4371
TGME49_308040	81.5395	74.8854	93.9306	152.594	148.688	144.968	72.8113	67.216	76.769	155.082	138.147	134.839	72.8521	73.9088	71.2102	64.6892	70.0755	60.6492
TGME49_308050	118.695	137.591	111.078	107.964	93.8326	116.524	121.454	131.659	108.321	101.809	108.358	97.9823	101.599	110.024	99.6857	79.0149	70.3924	84.5904
TGME49_308060	47.4659	51.8926	56.2263	42.6583	38.1233	45.286	50.2695	50.309	54.8753	37.5209	44.0271	51.0989	65.8857	60.9111	57.4976	58.7627	78.0176	76.5429
TGME49_308070	45.1139	50.6664	39.9511	45.9793	42.879	45.1197	60.2614	50.8369	59.6226	46.7773	48.5222	54.5082	50.702	47.7907	41.9889	52.6613	48.7153	49.7881
TGME49_308075	150.578	144.741	211.554	109.527	125.957	108.003	109.152	112.051	131.212	96.9314	95.6937	84.3173	374.179	372.228	369.529	132.105	150.882	150.367
TGME49_308090	253.964	224.052	182.367	257.629	270.479	245.404	293.203	270.918	285.305	347.977	322.195	355.053	1426.47	1390.43	1288.36	492.798	479.583	464.76
TGME49_308093	33.9151	35.2954	37.4878	72.0152	92.2014	73.7221	40.5767	40.1641	47.1339	79.5198	91.6241	82.5786	77.436	62.3217	74.442	144.498	109.255	131.001
TGME49_308096	9.86349	11.4655	7.15622	34.2486	47.7248	31.0951	12.7589	9.58694	13.2189	39.4668	47.9991	52.2488	3.99742	2.2457	2.46031	19.3106	10.8738	16.9908
TGME49_219860	213.591	227.095	155.918	137.335	132.855	127.656	242.723	226.616	219.843	150.282	159.202	165.583	146.974	152.186	132.488	187.559	215.019	222.422
TGME49_219850	211.469	223.156	166.261	176.077	168.151	179.307	238.813	221.788	242.782	199.25	216.637	216.357	198.505	190.089	194.395	206.863	207.616	198.85
TGME49_219840	20.7374	21.0606	6.61064	15.519	18.3523	14.4674	34.202	31.9369	33.4061	23.1813	25.1913	28.4689	30.7721	38.2983	27.2437	57.9079	86.2263	58.5252
TGME49_219832	21.7795	21.5113	11.7242	49.6455	57.2398	53.3102	29.87	29.0451	32.3898	66.368	63.0169	60.4487	26.4302	31.9301	25.2798	48.5429	66.7919	58.9417
TGME49_219828	94.3307	111.428	86.3566	2163.68	2378.36	2182.69	75.1931	83.5941	76.8468	2102.19	1898.68	1648.77	5.38373	6.04903	24.9936	4.31824	0	1.70654
TGME49_219820	435.371	371.48	344.41	365.073	352.36	360.744	443.129	448.336	421.538	389.933	356.044	427.535	729.267	758.929	690.687	807.058	853.267	781.635
TGME49_219810	203.943	210.251	180.259	198.137	193.001	202.834	206.366	213.26	212.248	182.711	193.004	199.709	300.075	294.98	295.283	313.056	323.661	309.325
TGME49_219800	206.089	200.706	160.176	169.194	169.383	182.136	224.867	230.86	213.755	214.701	224.416	226.821	157.857	151.182	151.973	235.449	248.894	241.566
TGME49_219790	63.4556	70.6693	53.6746	59.6972	60.1351	62.015	63.3038	57.3596	56.955	58.1004	66.3902	68.0542	57.7124	50.4125	55.3074	62.6264	62.0343	54.3793
TGME49_219780	47.7755	62.0647	25.2351	40.5184	37.7279	27.8609	72.6499	67.5951	62.2415	58.4437	56.6399	67.2845	68.9029	66.1891	52.3972	93.8685	68.4279	37.5131
TGME49_219770	28.9037	30.8044	29.4428	18.7198	22.4429	21.6729	27.4464	30.9913	36.121	22.6158	27.6726	22.8343	21.4066	27.2784	25.5011	20.1539	26.4908	41.375
TGME49_219760	65.4113	70.1433	85.5601	76.3948	51.507	70.8415	59.3723	62.0383	53.6533	53.1788	51.1937	57.8368	44.3901	44.4724	44.0063	46.7314	39.9439	58.3353
TGME49_219750	801.744	743.001	849.146	777.765	883.768	783.438	739.379	705.463	678.075	876.093	740.944	617.859	591.121	542.316	541.748	505.041	298.723	367.697
TGME49_219742	0.724081	0.212526	0.241179	28.0156	36.4155	32.4214	0.779672	0	0.62032	25.372	33.7185	32.4057	5.89404	6.43319	2.28022	4.72755	3.94353	2.669
TGME49_219738	20.4694	24.6014	24.6875	65.4729	62.8185	69.7779	24.7027	25.2067	24.7203	62.3556	60.0325	67.3731	213.471	202.045	203.773	102.152	108.192	108.03
TGME49_219730	316.437	327.062	284.601	330.22	323.505	325.045	330.077	355.342	356.327	330.531	351.115	341.062	390.536	397.2	402.878	228.534	229.63	247.395
TGME49_219720	86.9353	87.5148	65.1082	71.8804	64.0262	79.9504	99.7106	93.7355	105.687	76.0008	81.758	84.7335	55.0147	58.7596	56.9525	60.278	60.4295	57.0411
TGME49_219710	27.2257	30.4639	20.3689	25.0932	27.9555	25.7558	34.8815	32.6738	36.969	29.8522	33.4195	34.0488	50.6265	45.9688	41.8415	52.6775	54.3959	53.7679
TGME49_219700	131.361	147.614	88.6359	80.4242	77.8928	75.4821	171.338	159.129	151.954	93.8824	108.081	111.83	109.383	104.92	97.836	141.5	146.819	144.74
TGME49_219690	947.202	967.539	1242.06	1142.28	1023.49	1108.56	722.906	845.247	790.294	876.906	852.17	880.244	668.934	795.45	785.676	829.936	848.615	852.571
TGME49_219682	45.662	52.7663	52.9931	77.6523	63.878	74.84	57.0015	55.109	60.3182	75.4162	61.21	70.446	42.6569	43.6258	41.3428	46.4292	56.5381	53.4931
TGME49_219678	13.3866	15.3458	10.9788	12.1795	17.8456	12.566	17.066	18.9726	18.5819	19.3233	21.794	21.3553	14.2744	10.2962	12.4991	20.4958	18.9527	16.1996
TGME49_219670	0.21812	0	0	69.9259	67.9587	75.8586	0.704599	0.535311	0.280295	67.5767	58.1268	57.7388	0.202915	0	0	0.81378	0.527972	0.964803
TGME49_219660	0	0.0548985	0	1.85377	2.24842	2.12697	0.0503502	0.114759	0.0200297	2.30754	2.03111	2.7348	0.696007	0.391009	0.420725	0.872283	0.226371	1.13758
TGME49_219650	0.28708	0.337044	0.601048	38.6768	38.7558	38.3199	0.48576	0.474494	0.474315	39.5189	36.4946	38.2521	78.4032	70.8165	70.0731	60.5914	65.8162	57.1423
TGME49_219640	11.7982	13.6227	9.2561	32.5226	27.1263	30.1688	13.7889	13.3495	11.9662	28.5574	31.9367	30.497	12.7899	12.8417	12.3262	21.1904	16.8753	18.4738
TGME49_219630	69.2882	64.0995	67.2365	52.2322	57.458	57.8292	74.1769	70.0793	72.9133	51.1892	56.4391	62.4297	96.5228	88.0009	92.7824	61.662	62.9149	62.7957
TGME49_219620	13.12	15.1326	14.8011	26.3886	21.156	26.9903	17.3692	19.6246	20.7854	26.8752	29.6181	24.2086	17.4187	19.5713	17.9147	26.0734	23.6188	19.4416
TGME49_219610	9.51202	8.97645	11.3898	51.0384	48.0299	43.5865	7.26037	7.80963	7.06586	52.7028	49.9443	49.6	43.4045	42.7273	39.3797	37.2851	27.1047	32.9315
TGME49_219600	37.4322	42.6759	36.1057	38.4436	35.0325	36.2931	42.771	40.7378	45.1074	37.8675	40.1428	41.3148	54.853	52.2542	53.5534	82.1772	90.0076	89.7649
TGME49_219590	142.768	137.365	134.016	228.266	238.989	232.315	134.365	135.636	137.963	214.935	210.481	202.86	95.9957	106.305	99.532	89.4296	98.9505	83.104
TGME49_219580	0	0	0	3.63995	0	0	0	0	2.04512	0	14.9466	2.42812	0	0	4.29578	17.8127	0	0
TGME49_219570	2.86266	3.36089	1.27133	4.36491	1.40458	2.71277	1.02748	3.3455	1.63496	4.17951	3.36066	4.85287	41.7218	41.392	43.7865	77.4317	50.8143	72.4564
TGME49_219560	0	0	0	0	0	0	0	0	0	0	0	0	4.44158	0	8.59155	0	11.5567	14.079
TGME49_219550	145.839	158.49	160.987	132.163	134.064	130.443	145.889	133.298	137.327	112.01	127.707	134.082	115.428	114.116	135.533	105.959	163.203	135.086
TGME49_219540	268.594	267.437	206.212	167.876	155.721	168.112	310.357	286.192	292.92	190.499	210.934	226.742	178.163	172.601	168.036	211.321	222.594	218.931
TGME49_219530	29.9	27.9633	29.3208	27.397	33.8061	30.7103	25.8298	27.412	27.5246	30.5852	31.0318	29.468	109.189	101.33	96.4148	94.0582	110.81	96.2482
TGME49_219520	184.021	216.693	177.125	228.75	216.175	249.292	212.743	210.83	206.443	264.441	276.765	295.545	143.426	147.885	144.921	213.071	249.17	238.637
TGME49_219510	39.1902	43.7355	39.8709	39.8966	37.2785	39.9667	39.0407	38.5702	42.0757	33.9573	39.8037	40.2957	82.3645	82.4944	73.8711	58.717	56.1103	55.6682
TGME49_219500	70.8661	82.0715	74.3345	92.5329	86.3481	94.7298	73.2019	73.8631	75.608	90.1717	88.6996	92.834	84.2974	93.0705	75.3978	59.6596	57.7425	46.51
TGME49_219485	31.7957	29.5245	23.356	56.295	56.811	65.9241	35.3233	31.438	28.9853	57.3357	67.3915	70.2559	35.5244	33.0483	31.4387	75.2946	72.4134	64.1795
TGME49_219470	2.74859	5.91612	1.58688	8.38198	6.29351	5.90393	11.3781	10.0863	9.88982	12.6275	12.4768	13.8853	18.4103	24.516	15.8275	21.5348	6.65312	12.9683
TGME49_219460	25.7015	26.822	15.9919	36.3315	22.5063	31.0367	35.9387	31.3819	41.017	34.2932	41.4175	51.6487	47.2384	50.0911	46.009	42.6174	45.3628	46.3159
TGME49_219450	0.129671	0	0.287941	12.7199	14.4638	11.6737	0.294767	0.515244	0.240693	16.9884	19.4515	20.3775	0.0804208	0.090359	0.233343	0.483786	0	0.637298
TGME49_219440	29.8316	31.9304	25.3647	29.0284	26.8554	28.8871	40.3685	40.4652	48.0554	33.3545	40.132	39.7368	55.2404	46.9647	42.0076	44.2867	44.8478	48.1196
TGME49_219430	12.469	13.259	8.83778	14.7234	10.7116	12.8107	21.3675	19.665	22.0117	15.9369	16.8232	18.96	24.4493	22.2047	18.2072	24.9048	36.584	26.2459
TGME49_219370	3.47376	4.33325	4.53177	56.4982	58.3762	56.099	5.45483	6.64771	6.32393	73.9627	63.8898	62.2744	7.67504	4.84126	5.2092	19.1703	21.0211	24.3285
TGME49_219320	1044	1089.41	1007.36	732.503	701.077	710.572	1250.31	1237.24	1218.56	770.868	831.417	875.317	1395.95	1407.13	1408.71	946.888	952.382	977.46
TGME49_219310	296.137	290.954	214.509	291.855	290.829	264.01	298.923	287.318	270.511	291.566	311.996	347.249	175.137	181.881	176.883	313.205	335.164	333.392
TGME49_219300	91.4737	93.827	78.0026	76.9565	73.7786	78.8997	83.4547	76.8331	80.6914	87.2462	74.7513	104.371	86.9103	74.5111	75.1631	76.3589	109.866	84.7818
TGME49_219290	62.8174	58.1023	60.6856	39.0552	43.6735	49.7533	59.6948	59.4481	60.8653	49.749	60.5021	50.1015	45.0687	38.6449	40.6694	53.4022	36.4703	43.2338
TGME49_219280	130.525	138.814	130.059	128.951	132.029	135.116	130.156	124.116	116.811	133.134	133.927	154.386	118.338	127.117	115.816	103.219	125.757	111.124
TGME49_219270	1271.52	1395.07	1331.48	1171.68	1065.55	1241.72	1363.85	1423.52	1353.64	1021.34	1081.67	1164.68	1451.97	1433.11	1521.79	1036.47	1129.33	1047.43
TGME49_219260	31.3475	29.7588	26.8411	30.312	29.1382	30.955	50.4301	47.029	48.9787	35.8773	41.1459	41.4817	38.6308	32.2678	34.7138	55.8617	60.472	68.8745
TGME49_219250	105.37	108.11	84.9794	91.0476	87.6491	88.1352	121.729	104.15	120.7	94.5472	96.532	105.262	138.892	129.645	133.434	113.323	122.136	105.083
TGME49_219240	31.1951	35.5799	39.4877	32.9821	42.9987	38.7832	30.4167	34.5851	30.4882	30.5258	36.7307	26.696	23.2784	20.5753	27.4174	45.4337	44.4173	39.6817
TGME49_219230	71.4531	76.1389	68.488	128.149	125.84	130.79	88.6761	74.1902	78.4941	145.212	141.6	134.725	105.764	110.017	106.582	106.724	98.8321	109.768
TGME49_219222	0.941801	0	0.627395	58.1595	44.8236	45.5169	1.01411	0.330196	0.40342	52.5265	49.3853	54.3633	31.5413	33.4702	30.0822	66.7612	91.1873	65.9591
TGME49_219218	2.73954	2.7875	2.38465	53.0503	55.2363	60.7486	2.53033	2.88145	3.77079	52.9674	60.0915	60.4856	24.3642	23.1753	22.4142	61.1209	65.4279	68.7209
TGME49_219210	31.6497	31.598	29.2405	39.1001	30.6047	28.8979	32.3798	40.1333	33.5465	35.5505	39.2349	33.8371	21.9213	19.1971	20.786	27.7965	38.5845	33.3808
TGME49_219200	62.7599	59.2135	40.8611	60.7127	64.8429	53.3647	59.752	55.7404	54.741	61.7881	63.6613	53.3732	50.2709	47.9612	49.3884	64.7272	64.942	66.2559
TGME49_219190	93.1409	91.5559	100.793	93.7034	108.361	98.0134	88.7216	96.9559	92.897	88.6017	95.5487	78.4828	78.4808	63.0876	75.9046	77.5345	47.8133	73.2152
TGME49_219180	23.0472	24.0404	16.6523	23.518	17.6582	24.7805	29.7163	26.9759	26.4273	28.3688	21.1596	21.7742	25.8935	23.2562	25.4423	24.8037	26.177	25.0938
TGME49_219175	83.3351	60.6399	40.4797	49.6357	36.6295	51.8251	91.291	77.6086	106.718	83.1413	82.2065	79.9073	110.636	93.4575	102.318	82.5864	56.733	79.3543
TGME49_219170	122.347	114.416	122.622	124.454	125.627	102.221	125.936	130.14	138.907	127.969	131.471	127.975	107.596	107.086	107.72	104.56	86.4875	110.856
TGME49_219160	33.9264	42.6008	46.3985	53.4431	57.5449	53.0155	25.8056	30.2485	32.4332	45.6621	48.8843	39.7641	31.1433	33.5828	26.0779	32.6916	29.3677	47.7029
TGME49_219150	67.9409	71.8172	45.7998	97.997	98.2521	103.465	65.4392	64.1556	64.9445	95.7279	100.302	94.6139	71.0554	72.3608	63.0603	70.7964	76.6302	91.3864
TGME49_219140	356.884	392.708	377.55	376.985	427.045	362.344	291.22	303.091	283.252	322.147	330.921	301.742	285.602	292.809	292.344	179.76	159.987	191.717
TGME49_219130	66.5134	75.8827	66.1951	79.442	75.8997	77.0282	87.5891	70.0531	76.9987	86.0531	87.2977	101.981	85.7779	84.7753	89.2448	145.619	157.749	180.563
TGME49_219125	35.1699	21.9775	7.55773	30.2729	28.946	43.0044	32.1692	40.9694	45.681	54.9925	52.3872	53.0821	121.374	96.0538	104.119	258.197	145.546	168.948
TGME49_219120	78.6156	86.4729	64.1251	100.533	81.0999	99.533	102.297	95.457	108.702	93.5392	88.3232	99.2827	117.652	114.972	115.54	142.913	152.581	136.953
TGME49_219110	6.68355	3.13872	5.63964	21.2311	28.6393	24.701	5.43749	2.26515	6.96639	19.2559	27.7234	20.0544	4.97411	4.65732	5.41218	7.48066	17.2564	10.1829
TGME49_219100	64.5996	55.7318	41.7769	58.5467	48.1496	50.3494	65.4431	61.0242	62.4935	48.239	46.1275	46.1425	43.7555	38.9963	44.6703	56.8684	63.2496	53.0816
TGME49_219090	13.6966	17.9722	1.43124	29.0741	26.3541	17.8149	32.7736	28.0589	23.0076	21.644	23.1206	28.6822	35.9768	38.7384	33.8292	55.1082	37.7038	64.1474
TGME49_219080	70.5227	78.0473	86.5302	71.771	71.1359	70.7674	69.6581	66.0492	72.266	71.1329	68.2867	61.6669	48.8234	53.4854	50.0737	64.0443	65.1058	65.2899
TGME49_219070	76.6642	79.6988	63.3724	72.462	64.0117	73.3883	104.278	105.875	110.847	78.2316	83.7473	92.7559	68.2837	69.2391	60.3209	57.1108	62.893	58.0545
TGME49_218960	106.771	112.711	47.2313	89.5356	77.2516	86.5654	211.758	190.599	205.465	117.799	147.016	161.983	298.56	299.436	283.948	270.616	339.88	307.333
TGME49_218955	16.1834	19.9828	13.7548	20.4216	16.9761	16.9225	74.11	62.6086	68.6044	19.2282	30.5727	40.5843	208.696	165.657	184.774	188.422	144.534	172.787
TGME49_218950	18.9114	18.866	14.3216	27.3355	24.1003	24.7927	25.7909	23.6597	24.7859	27.0256	27.5484	35.0243	24.6777	23.6901	27.015	19.4403	30.5174	30.301
TGME49_218940	313.529	313.832	295.732	273.599	280.075	267.135	310.602	298.716	276.129	263.98	311.679	282.616	229.872	204.639	217.582	176.379	133.576	245.13
TGME49_218930	21.1063	25.4071	26.4595	85.6841	80.0508	107.348	14.7037	18.4217	20.7521	76.3496	85.4514	74.0062	5.96506	5.02665	4.00642	7.64195	9.48489	15.4942
TGME49_218920	167.349	160.105	150.547	158.356	150.014	151.918	175.465	164.25	169.492	153.614	160.031	172.028	154.855	158.774	133.761	246.545	223.194	257.834
TGME49_218910	31.421	31.9878	40.5794	103.329	96.5457	95.668	29.6258	29.314	29.0278	86.0293	82.9489	92.5575	59.2579	65.6856	64.826	64.705	80.8503	57.2981
TGME49_218900	0	0	0	2.27398	2.92696	1.64881	0	0	0	2.17739	3.30706	3.47627	0	0	0	0	0	0
TGME49_218890	0.807785	0.843001	1.61435	29.6975	26.599	25.6864	1.03088	1.69926	1.26872	28.1477	27.6766	24.6489	1.33595	2.06394	3.95705	10.883	10.211	11.1161
TGME49_218880	96.8356	104.438	86.4488	56.4141	55.8193	56.821	132.973	126.738	123.674	70.1782	72.0779	69.3163	136.187	141.434	133.378	103.814	119.21	108.92
TGME49_218870	43.4052	36.5201	34.5479	25.1606	21.121	23.4072	42.5992	38.8443	43.9902	28.3117	21.5777	23.9772	39.3783	37.2811	35.4113	34.9882	55.0753	34.6056
TGME49_218860	37.1413	44.5448	58.4679	49.4879	39.9236	35.5215	29.041	36.7014	31.819	28.6985	28.2634	35.5694	31.2564	43.7195	28.7908	61.3971	35.4078	36.3957
TGME49_218850	85.3383	101.038	102.97	83.5713	70.2972	64.4682	77.9125	92.7089	88.4521	65.4211	62.2741	63.6949	65.3005	92.4664	89.7607	125.561	77.3896	93.9255
TGME49_218840	23.4639	26.9337	23.2483	29.2888	36.1127	30.5032	32.2707	28.8385	30.3662	33.1539	34.0858	36.6818	24.8139	18.885	25.1971	43.1054	37.5186	49.6328
TGME49_218830	31.7878	33.6606	31.7759	34.9841	35.6397	35.8595	40.2517	37.8187	41.8891	35.6466	40.1119	37.9365	29.6055	32.279	27.0683	46.7895	67.9073	66.6955
TGME49_218820	743.531	739.44	806.76	603.36	634.26	615.22	780.424	784.313	764.749	629.249	685.901	697.838	642.037	624.043	648.1	644.831	633.913	627.554
TGME49_218810	87.407	101.375	82.4527	101.822	101.136	107.401	87.7378	83.0158	85.2197	118.282	91.2539	87.8271	63.1092	54.3741	53.848	82.7431	78.5506	86.7981
TGME49_218800	26.8547	27.0388	27.2874	28.0542	33.0244	31.4886	34.895	33.5196	39.4604	36.9252	40.7716	41.4912	31.3073	26.5598	23.7038	40.9011	30.4446	26.4386
TGME49_218790	42.1777	46.1337	51.4051	60.784	55.605	63.6135	43.4102	44.2004	46.6231	51.2595	61.7303	58.7938	64.6342	63.1717	55.6592	58.4291	64.2715	62.87
TGME49_218780	233.528	242.203	221.743	231.185	227.168	239.742	222.319	225.921	228.618	256.564	224.825	229.037	203.603	228.764	195.09	333.227	350.129	370.443
TGME49_218770	17.4577	23.0115	14.8014	22.6262	15.8854	18.4987	21.1904	16.6927	18.491	19.4639	16.8926	12.107	6.34862	8.79204	12.2804	22.2043	21.5128	13.806
TGME49_218760	84.1231	81.0275	72.9784	61.9946	56.9511	57.9699	76.8626	74.7905	77.019	52.3103	61.6387	53.9085	75.1868	64.2862	63.2111	66.0663	99.1147	77.4141
TGME49_218750	9.67104	7.96411	9.0989	79.3219	73.4035	82.091	10.101	8.25974	12.2118	80.4094	78.9182	87.0394	17.8232	13.7976	15.671	22.4013	22.6327	29.4645
TGME49_218740	205.299	205.458	215.298	234.357	236.06	225.873	216.052	197.264	204.354	209.55	215.289	200.04	365.576	385.8	350.602	203.476	200.909	177.612
TGME49_218730	242.829	256.784	269.481	214.133	206.076	211.82	221.797	230.248	228.619	206.75	209.239	205.233	175.962	202.475	190.415	256.807	227.936	250.539
TGME49_218720	83.5605	85.3809	67.5125	97.1848	97.8204	109.206	102.241	99.605	102.64	79.2086	109.342	108.805	132.709	126.375	117.685	62.689	57.3977	48.9919
TGME49_218610	32.7438	34.3077	27.3647	36.9002	36.2723	36.4156	33.9936	36.3594	36.8345	36.6158	35.861	38.4125	30.299	31.4918	40.5367	33.8258	28.0231	36.7099
TGME49_218600	52.6821	56.1698	42.3329	48.6565	46.1424	45.5109	54.5311	47.2483	51.6641	48.256	50.3064	50.1489	31.6821	33.2113	35.9818	35.4268	43.317	37.4243
TGME49_218590	54.3683	60.9039	47.269	48.2484	48.0828	37.9824	76.8864	68.0434	74.1377	52.5269	51.8567	48.473	57.1793	57.2294	59.4435	63.321	58.2575	73.0929
TGME49_218580	14.5366	15.5634	10.3361	16.5664	12.7128	19.8781	16.5718	16.5308	18.2125	18.2985	19.4529	21.7765	15.1348	14.2103	11.6223	19.811	24.4302	21.8773
TGME49_218570	81.4799	78.4034	67.7755	89.4015	85.6837	80.1352	88.2098	81.0683	85.6513	85.5238	92.4661	102.252	58.284	64.5657	61.8196	82.5708	97.8138	90.4266
TGME49_218560	19.9311	23.8058	19.2211	24.3397	22.2091	23.6306	34.0551	31.9548	34.2158	27.7204	31.9393	31.5093	45.3241	46.6434	40.8187	66.0028	72.1342	56.9618
TGME49_218550	243.81	256.814	202.888	220.462	195.37	220.373	354.483	327.444	338.458	258.906	284.231	315.426	403.446	382.852	379.492	344.185	386.515	362.166
TGME49_218540	136.088	134.957	116.912	166.928	154.039	175.568	123.625	121.998	118.823	159.346	163.849	169	48.2589	55.6309	57.4342	141.385	158.589	130.622
TGME49_218530	151.111	141.04	154.704	111.794	121.602	110.906	152.129	145.865	157.275	112.573	129.671	109.47	96.4931	127.846	121.612	148.115	131.089	168.835
TGME49_218520	435.917	448.313	455.731	273.921	282.973	274.906	470.562	468.697	486.365	293.507	288.997	309.894	849.059	814.89	853.321	366.582	323.755	331.447
TGME49_218510	1.35241	0.577377	1.47424	10.6855	7.72148	13.282	1.2356	1.55178	2.31721	9.33414	5.96582	9.37901	254.142	211.784	247.127	114.216	78.5659	83.0237
TGME49_218500	0.292124	0.428709	0.0973015	8.79713	7.02327	6.50547	1.07472	0.48649	0.65694	11.0891	10.1168	11.2539	44.7724	35.0381	37.126	53.9491	74.0691	73.5445
TGME49_218490	14.2801	14.9652	14.6077	14.175	11.662	15.6576	16.6079	15.833	19.2127	14.6196	18.722	16.806	17.8317	20.8767	19.8333	15.0893	24.312	15.3178
TGME49_218470	5.44122	6.88928	8.24454	112.33	122.495	127.594	7.23756	8.19187	6.16963	125.239	124.583	129.301	1.19104	1.11518	0	2.78635	1.80776	9.59573
TGME49_218460	0	0	0	96.8981	56.222	83.6237	0	0.461768	0	71.9183	125.242	96.1202	0	0	0	0	0	0
TGME49_218450	0	0	0.225282	191.304	204.424	206.383	1.09242	0	0.724292	169.354	181.168	177.061	0	0	1.2171	0	0.818577	0
TGME49_218440	0	0	0	7.27991	0	13.5733	0	0	0	0	0	4.85624	0	0	0	0	0	0
TGME49_218430	0	0	0	3.63995	0	0	0	3.34782	8.18047	0	0	0	0	4.99045	0	0	0	0
TGME49_218420	96.8472	114.138	104.764	119.573	106.936	106.579	114.299	112.762	116.674	114.046	124.408	128.345	117.928	116.893	118.344	146.98	174.825	150.367
TGME49_218410	1593.05	1543.1	1851.7	1411.5	1325.41	1333.78	1510.46	1543.68	1502.65	1400.68	1452.94	1460.66	937.018	911.371	945.584	919.713	840.628	921.24
TGME49_218400	20.993	21.8748	8.96494	9.53988	9.76935	12.1563	34.7862	33.4552	30.4239	19.0736	22.3584	23.5141	9.77391	9.17201	8.9574	17.5436	14.4776	12.7639
TGME49_218390	136.523	129.028	72.0766	83.4618	75.6594	95.265	140.048	136.8	125.353	89.8053	119.017	133.664	35.2684	24.0432	40.6262	42.9095	31.9636	55.8972
TGME49_218380	9.41801	0	3.13698	10.7703	4.62099	49.0868	0	4.95294	0	8.25024	7.37094	33.528	30.6651	0	16.9477	17.5687	0	0
TGME49_218370	72.4627	76.7983	86.4617	89.6245	93.7938	99.2206	62.5101	68.8383	65.9865	81.8522	84.3791	69.8034	60.564	51.7947	48.8755	52.6002	41.1525	56.248
TGME49_218362	30.4064	34.5148	26.3006	33.9834	31.6607	34.1447	35.3122	34.9397	39.0738	32.7878	37.835	35.9743	28.5336	27.2341	26.2601	24.4506	33.2679	30.5139
TGME49_218358	49.9428	58.3032	57.3753	72.5596	74.901	75.7244	51.2067	50.9441	49.1636	75.0633	73.7498	75.2398	51.3703	58.3095	46.9709	53.0867	52.0052	44.4599
TGME49_218350	0	0	0	0	0	1.02504	0	0	0	0.758046	0.507941	1.76035	3.22007	0.226125	5.06085	4.84274	2.09461	1.27588
TGME49_218340	0.819848	1.1324	1.09231	35.9583	25.6501	35.0985	2.80416	3.55072	2.76814	43.6548	45.2928	46.9437	13.8182	13.812	12.5836	40.4835	39.9232	43.6591
TGME49_218310	124.155	121.555	133.672	194.474	202.843	210.866	113.132	102.563	107.175	201.054	195.478	205.136	158.067	164.958	152.878	193.139	187.298	214.425
TGME49_218300	50.6092	49.0123	37.8014	46.9304	42.9339	50.1254	70.4429	59.4875	67.9899	48.854	54.015	60.4504	102.78	110.116	99.9475	142.66	136.286	145.277
TGME49_218290	0.0871374	0.102303	0	26.3073	27.0208	27.0846	0.218931	0.855413	0	29.1083	29.7341	29.4698	16.4558	19.7645	19.8357	14.4669	16.2409	15.8027
TGME49_218280	176.727	167.643	174.021	128.589	134.977	126.713	205.814	192.147	189.313	154.995	165.359	184.974	96.8086	101.583	102.862	143.857	132.085	130.991
TGME49_218270	179.2	177.33	122.603	59.2506	68.5275	47.3907	240.621	222.325	215.18	81.6968	83.5679	86.1522	359.401	345.42	397.869	238.686	197.388	213.897
TGME49_218260	1103.1	1105.2	1160.87	963.138	1006.86	950.848	1036.99	1060.87	1020.46	883.661	840.318	714.856	1616.26	1725.9	1745.38	2137.53	1960.76	1975.54
TGME49_218250	72.8711	74.8499	87.0107	84.3382	84.4324	72.3196	72.8178	77.2853	81.2904	87.7173	81.9275	76.5932	68.3566	64.6621	68.3003	63.244	81.7371	64.1271
TGME49_218240	150.722	154.622	108.298	86.7772	78.4296	77.2041	194.411	188.297	176.29	97.5058	110.24	117.504	142.028	159.45	142.765	191.212	208.582	179.406
TGME49_218230	27.6427	30.0198	26.8328	29.8054	34.8764	33.1184	32.9541	32.4321	31.378	32.1717	35.5422	34.8947	52.9928	41.0702	56.2276	77.7172	88.6568	92.7223
TGME49_218220	76.7613	83.6676	47.8662	69.7474	52.5938	78.5094	138.181	136.903	139.26	75.4411	95.5697	99.743	221.171	212.797	204.195	166.266	219.545	196.543
TGME49_218215	0.261811	0	0.174409	13.3733	14.1304	11.9089	0	0.091791	0.224293	14.5254	12.0894	10.7851	3.65339	0.547315	1.76673	0.488392	1.26745	0.386019
TGME49_218210	1.36007	0.465728	1.05704	31.7983	32.5876	24.8105	0.366122	1.43052	1.26227	28.9253	33.3527	35.3339	3.58489	2.84322	1.22372	6.55425	8.77899	9.85946
TGME49_218200	108.067	104.777	59.941	83.8589	74.2419	79.5253	142.892	139.836	141.742	94.4796	86.3743	91.148	78.4109	79.0794	82.6111	80.4999	87.5644	94.7624
TGME49_218195	25.9975	24.5244	19.5118	14.3675	17.6019	18.7193	46.289	42.2701	43.5715	31.9565	33.7632	27.0205	44.1459	34.4123	35.5466	46.5908	52.7609	69.6324
TGME49_218192	63.8654	65.1533	69.6415	71.6645	75.4495	77.0914	54.1248	55.3912	62.0972	76.5508	71.8215	66.5369	252.997	263.522	266.227	206.119	208.921	235.869
TGME49_218188	13.3142	13.238	7.53907	30.5788	26.6207	26.4171	17.144	15.3168	17.7867	33.8724	40.1833	39.1462	43.5062	49.3174	48.8914	37.7211	34.2421	41.2247
TGME49_218130	7.52619	9.05161	7.74472	23.3247	22.697	24.8174	7.37927	5.23447	7.18157	26.3005	26.2431	26.1397	18.1015	19.0593	19.9297	11.1861	9.47906	9.92395
TGME49_218070	60.5002	61.4119	56.3579	45.9516	41.4205	50.1067	61.2028	62.2976	71.233	40.5275	53.069	49.6268	42.7292	34.3467	34.0577	40.8936	52.7331	57.6171
TGME49_218000	13.6867	14.8593	15.0588	11.8932	10.9758	12.4959	16.3011	15.1387	18.2689	11.2075	13.2919	12.3645	25.6295	25.4125	22.696	20.7548	29.3534	24.433
TGME49_217340	46.3583	50.6694	47.5932	68.1744	67.7066	62.5291	64.3268	60.2938	61.2057	71.1331	74.7004	71.4235	69.5279	70.4457	61.2325	78.8404	79.2895	74.944
TGME49_217350	30.1931	32.0337	26.6005	46.7852	39.4409	45.3336	36.9446	35.9273	36.7001	59.8832	61.6335	60.6237	37.1471	39.2101	34.2225	32.4287	36.5421	33.629
TGME49_217360	22.7569	25.8359	17.9617	17.4069	17.9095	19.0387	33.0495	30.8348	30.4181	21.0098	21.4844	23.1852	33.9217	35.2483	38.3157	30.4728	29.6329	24.3068
TGME49_217370	0.294061	0.17262	0.783573	13.4513	10.3883	13.9332	0.527729	0.309294	1.00769	19.2341	7.82493	10.4686	1.09425	0	0	0	0	0.86714
TGME49_217380	0.0922591	0	0	0.984722	1.26749	0	0	0	0	0.215519	0.866471	0.469202	0	0	0.498061	0.344208	0	0
TGME49_217390	0	0	0	9.19567	8.80129	10.6974	0	0.0542157	0	10.837	7.1405	11.7965	0.719284	0.646536	0	0.576931	0	0
TGME49_217400	34.778	34.0929	35.4217	98.9519	100.603	92.9675	40.8108	41.1025	39.3335	111.837	106.879	111.311	35.776	37.4284	36.8966	32.3924	28.496	36.3064
TGME49_217410	6.22749	4.04936	4.40383	78.959	72.3929	68.0932	3.57632	3.96364	3.7756	71.115	76.4078	67.0454	9.80415	10.8154	12.4132	13.583	10.2039	16.81
TGME49_217420	0.760862	1.07194	1.31784	92.8115	93.778	97.4823	0.655421	0.693572	2.08586	88.1584	87.536	109.043	31.7104	38.6511	43.4028	39.1738	36.8342	26.2508
TGME49_217430	40.2903	39.38	41.0753	45.9996	52.4566	46.2682	38.7531	44.3026	46.6457	45.1276	50.1213	46.7007	48.006	40.2463	47.6206	35.5432	40.3551	30.0438
TGME49_217440	57.8856	57.357	47.1964	53.5141	48.5839	47.0943	83.3415	71.2367	74.1254	52.4162	55.8881	63.5424	67.9986	60.3582	70.3979	98.991	94.0144	91.4885
TGME49_217450	50.1368	43.8341	40.861	38.0204	56.0039	38.6664	35.6078	40.205	45.3512	32.8623	38.6131	32.0083	41.1836	43.2067	52.3092	40.2963	32.2763	40.5003
TGME49_217460	173.117	171.964	154.842	159.396	183.404	154.36	191.277	184.84	182.619	159.951	186.044	174.934	190.995	185.902	166.03	110.056	116.747	113.814
TGME49_217470	7.10977	6.46907	5.6046	14.3189	13.6631	15.7208	10.2713	8.0597	8.80648	16.4701	16.0441	20.1883	18.1338	14.2437	14.9797	13.4839	13.9111	13.6276
TGME49_217480	44.5485	45.7429	39.3208	38.7782	35.1348	31.7655	53.0603	49.4452	51.2123	39.0957	40.6068	39.852	53.6906	45.2949	50.3109	46.581	37.3944	45.699
TGME49_217490	12.9326	11.5101	11.6723	113.227	121.587	95.6716	8.68473	10.0922	12.3303	97.9415	95.9922	80.1988	147.478	142.155	167.41	141.637	109.06	104.567
TGME49_217500	105.99	101.089	111.224	84.6376	104.438	95.6772	101.42	94.1646	98.9457	100.952	99.7139	92.4693	134.179	116.04	123.876	96.2092	103.68	111.486
TGME49_217510	1125.88	1091.47	1025.7	1257.19	1314.5	1230.58	1014.58	1021.06	974.185	1316.93	1253.77	1052.97	1056.17	1069.88	1007.08	729.787	733.412	739.184
TGME49_217520	369.073	379.838	462.759	362.364	376.081	355.946	322.631	346.744	352.348	331.056	288.663	257.925	426.279	417.678	437.57	308.88	305.801	281.818
TGME49_217530	151.58	140.646	156.114	241.523	240.466	222.374	164.461	159.175	168.367	283.153	284.556	271.013	222.597	212.605	206.795	163.397	168.093	154.976
TGME49_217540	191.755	185.562	178.332	233.755	235.636	219.495	225.46	210	214.278	273.624	278.871	262.744	206.07	200.712	197.445	242.044	274.209	271.152
TGME49_217550	294.425	255.038	298.261	275.134	296.142	222.43	273.434	258.72	235.908	258.94	235.433	201.57	230.925	199.954	229.422	184.953	168.169	209.495
TGME49_217555	333.348	321.875	360.271	289.207	337.807	318.876	310.891	343.402	320.006	361.502	327.963	315.546	328.351	329.201	297.752	399.206	387.915	399.764
TGME49_217560	145.682	132.98	129.565	136.786	115.403	107.514	107.96	116.689	97.5198	108.302	100.595	102.365	126.936	158.381	157.361	143.439	118.608	126.711
TGME49_217570	2422.94	2282.31	3452.21	2826.44	2809.62	2815.17	2081.16	2251.51	2171.64	2824.73	2714.92	2856.02	1332.97	1384.23	1462.76	1603.75	1644.62	1731.08
TGME49_217580	56.0926	52.4212	51.2796	51.122	59.2059	55.2029	48.2504	45.6164	51.962	56.1705	43.5874	41.7529	37.6666	43.4922	46.6536	49.2587	42.9987	48.3719
TGME49_217590	17.976	17.4249	13.9401	17.9216	19.0874	18.2578	18.0327	19.3274	19.8227	16.3663	15.0068	16.8777	29.4152	23.0291	28.9472	30.2659	42.3963	27.1839
TGME49_217600	68.0516	68.2483	63.372	53.41	43.3417	49.4529	82.6294	78.2115	87.8135	51.1909	56.903	53.46	76.1082	80.4706	73.8544	71.6172	70.5602	69.2288
TGME49_217610	21.6574	19.8045	21.4399	66.5059	64.6045	66.3127	22.5149	22.4465	25.1328	67.4225	64.5586	70.8251	143.522	144.753	137.413	140.517	144.111	135.489
TGME49_217620	8.98924	11.8253	9.3793	12.8809	21.4685	13.5476	9.83488	13.8596	10.2063	19.3545	16.4441	17.3503	11.1837	11.7733	13.9349	18.3852	14.1564	25.8691
TGME49_217630	3.06926	3.92275	4.34809	23.6367	24.9339	27.6865	3.51408	4.71298	6.88979	24.2323	24.5687	27.425	17.8547	16.4874	18.1774	8.697	14.1063	14.2063
TGME49_217640	72.8802	66.2062	79.2622	57.5241	71.7122	68.5017	70.0717	68.1691	73.3417	65.7887	61.4269	55.8151	95.2263	86.3122	90.2014	56.104	68.3292	63.793
TGME49_217650	0	0	0	16.3023	22.1239	11.0128	0	0	0	18.596	10.7325	13.4753	8.00024	4.13003	9.61975	2.16788	2.2504	6.85386
TGME49_217660	25.1289	26.9958	27.9	42.3229	57.6994	47.9376	30.4184	30.5767	28.915	64.8404	48.8461	46.8594	307.876	303.347	320.675	339.166	289.42	248.215
TGME49_217665	26.9841	25.8658	22.2537	35.2074	41.161	34.7639	26.6284	29.2921	27.1263	42.3295	34.8596	32.936	158.689	158.806	170.752	179.175	162.051	140.208
TGME49_217670	17.7349	17.4031	17.6334	17.1534	21.2131	16.1374	23.0552	21.5924	25.2847	13.449	19.4736	19.3402	31.1093	27.1144	28.6591	36.7045	47.8405	37.8571
TGME49_217680	123.187	118.975	99.5195	98.112	102.358	107.239	161.999	153.144	161.642	118.236	137.201	149.543	233.674	246.17	233.513	217.424	234.487	194.365
TGME49_217692	22.2614	23.0462	14.5998	22.7607	20.7446	23.1399	24.1254	25.0179	27.9048	25.5984	29.7807	29.313	19.9068	18.6691	18.9428	25.7534	27.7779	29.515
TGME49_217688	33.4703	29.9292	32.0362	31.2319	35.3208	40.3681	38.9168	38.1443	40.309	40.5672	48.9057	49.5186	27.1327	22.0304	20.6999	27.4113	26.9457	32.8266
TGME49_217700	22.9943	22.1113	11.4208	13.6429	11.4818	9.54624	32.3168	30.975	25.6224	17.5762	18.0208	19.4745	13.6788	16.4156	15.5943	15.1736	14.8424	19.5578
TGME49_217710	0.317412	0.558984	0	12.5835	11.8362	8.42218	0	0	0.135964	7.97091	12.6694	8.07132	0	0	0	0	0	0
TGME49_217720	12.4022	10.8588	8.77535	16.1327	11.8266	8.76479	17.3028	19.7512	15.3671	15.8771	18.3162	16.3208	12.5154	11.1324	12.1045	4.18269	8.81948	7.02514
TGME49_217722	0.936668	0	0.623976	0	0	0	0.672387	0.656793	0	0	0	0	3.48549	0	0	0	0	0
TGME49_217724	0.962905	1.69574	1.28291	0	1.88982	0	0	1.35038	5.77445	3.93639	3.76806	2.93823	4.4789	2.01295	5.19825	0	0	0
TGME49_217726	48.7764	28.1783	37.135	27.1521	33.4293	24.9454	38.9046	44.517	51.0727	19.8947	43.628	44.1	51.8584	33.989	30.651	31.7741	18.7406	45.6616
TGME49_217728	12.0893	7.40526	11.2049	3.20583	3.09479	15.9392	14.3381	7.73992	15.7605	7.98112	12.3413	13.9004	2.93389	0	1.89172	11.7662	10.1784	0
TGME49_217730	16.5892	20.5747	17.74	30.3822	28.4578	26.0039	29.346	30.7426	29.3856	26.3692	31.0918	31.1779	22.917	23.2719	24.5776	35.5996	46.6462	36.965
TGME49_217740	229.323	251.573	155.501	107.055	141.077	116.651	238.039	256.281	222.761	137.21	176.029	178.225	77.4743	92.7668	102.552	185.404	165.534	192.699
TGME49_217750	306.021	296.166	490.368	191.533	233.85	234.644	259.383	239.231	281.876	145.812	168.301	152.216	78.8664	77.806	93.9516	124.395	223.974	190.543
TGME49_217760	68.398	68.3711	90.1868	99.3062	95.0427	96.4713	60.4545	58.5567	75.0248	78.1348	79.1211	77.66	67.7403	65.9509	69.3332	64.6204	58.1817	71.1405
TGME49_217770	45.1088	47.5602	41.2897	45.7859	43.8721	50.1205	50.789	52.461	53.6261	50.0328	52.276	60.5142	72.5854	74.4002	65.824	59.1578	60.3222	63.1583
TGME49_217780	24.2316	24.0063	17.071	28.7485	30.8146	23.9694	32.2636	33.5635	34.3807	27.0233	39.4362	34.0331	34.0298	34.6961	33.3906	55.234	59.1361	60.3944
TGME49_217790	15.4949	16.9846	8.92039	10.537	10.9347	15.3181	22.143	23.4068	22.1446	12.9033	20.2865	18.7764	25.0033	24.3441	24.828	23.1952	28.1297	25.6665
TGME49_217800	0	0	0	35.6703	29.1133	31.6171	0.139653	0.409241	0	34.7091	31.7457	34.0349	3.16717	1.93179	1.57536	5.26217	5.17992	5.88019
TGME49_217810	113.321	140.559	48.6426	113.145	113.064	107.388	182.437	196.159	179.338	139.006	177.009	174.584	141.15	139.76	174.486	214.048	167.564	220.914
TGME49_217820	292.678	312.882	267.465	298.607	264.16	302.927	303.192	295.169	296.457	289.107	302.748	294.615	197.586	202.166	214.957	246.812	258.356	295.096
TGME49_217830	55.1426	64.7732	53.6028	45.5992	47.9761	49.601	58.4115	61.9173	68.9583	43.0923	53.8522	50.7352	50.6406	51.9894	47.6036	48.3451	53.9656	60.4875
TGME49_217850	15.2642	14.7294	20.1976	20.7238	20.3138	22.8863	17.1866	17.631	18.2717	20.4541	25.202	27.436	19.7439	19.8889	23.2348	31.9849	29.3558	32.5255
TGME49_217855	0	0.44843	0	18.0542	20.2399	19.5455	0.548369	0.803477	0.327219	18.7372	10.1637	13.5975	0	7.98472	0	2.85004	1.84908	2.25264
TGME49_217860	0.624625	0.500817	0.771314	7.57286	8.52151	7.21853	0.699922	0.854611	0.678685	8.02525	7.67866	8.08886	1.64404	1.8472	1.97388	2.44408	2.06509	0.898499
TGME49_217870	48.3267	39.8854	38.2487	38.0666	37.858	34.2985	68.556	63.736	67.6871	56.398	54.207	60.2411	74.0752	70.332	63.6503	74.4222	81.4363	69.3741
TGME49_217875	41.8431	47.6142	21.4419	46.1333	36.6391	32.9418	110.906	78.0907	97.6142	69.9262	113.863	66.1322	64.6773	36.335	78.772	110.479	56.0955	68.3384
TGME49_217880	58.6801	63.8442	33.2686	58.3803	47.1013	52.3211	102.57	90.8532	98.0468	82.7976	100.971	100.323	54.7185	53.3604	53.9208	63.6601	81.2608	54.4069
TGME49_217890	429.73	441	429.091	625.779	591.496	626.072	391.273	436.017	405.732	577.797	548.267	525.923	402.549	417.851	416.665	381.467	374.192	376.284
TGME49_217900	56.485	66.1579	52.1146	41.3697	46.1139	35.0895	67.0319	69.065	62.7522	47.1025	38.1482	42.6619	61.3783	49.6817	57.304	54.7569	43.6738	38.1175
TGME49_217910	72.9052	72.0073	49.8017	63.5535	60.2096	63.0078	94.5033	99.2766	99.8757	74.1906	82.9845	87.2553	57.6097	63.1889	61.3204	86.7956	104.916	98.1032
TGME49_217915	4.44131	3.12858	3.19534	7.17833	2.09198	2.35691	3.37949	4.60909	3.34829	3.83874	5.28346	3.61395	33.8799	32.6816	31.1694	41.7564	49.452	50.8153
TGME49_217920	0	0.294374	0.167031	20.8361	13.7787	13.3059	0.53997	0.175816	0.644413	17.5716	20.6048	21.9328	5.36488	10.7453	6.54237	5.61277	9.71068	4.80595
TGME49_217930	3.62298	4.37865	6.24672	49.2308	49.5646	47.864	6.5019	3.66122	4.92958	42.0679	30.3566	46.0636	44.212	55.4673	35.2824	29.4192	43.8482	49.0189
TGME49_217940	1.65158	1.53786	2.42809	7.81541	8.383	7.12393	1.67618	2.35612	1.31733	9.9114	9.00364	8.34154	14.4108	16.0726	12.4005	10.8364	15.7153	10.7482
TGME49_200010	238.228	234.166	245.747	273.592	264.713	251.403	256.772	269.299	246.21	294.769	270.626	311.499	469.269	450.968	432.066	202.722	213.235	199.688
TGME49_245428	21.2292	21.4941	42.0372	52.8608	49.3097	57.9535	19.4337	26.7674	27.1972	58.2362	59.1429	61.8078	220.685	221.491	226.058	196.193	184.803	211.352
TGME49_245432	62.8608	70.6831	74.5506	114.929	112.367	95.5348	5.50817	3.7663	7.33208	13.0988	12.2879	11.1067	224.8	225.434	210.729	274.825	273.742	287.884
TGME49_245435	48.8559	58.2805	73.7189	108.002	90.4943	98.9174	51.5505	55.3078	52.1085	81.3565	98.8935	81.0261	84.6942	68.0889	54.3739	106.144	87.3878	58.4374
TGME49_245440	17.8118	20.7787	27.5101	33.0407	44.3096	41.4992	16.7768	15.5127	21.9658	28.8876	31.6099	24.8101	55.0931	38.4215	48.1808	48.2531	50.5292	42.4879
TGME49_245450	248.467	254.768	255.894	285.161	283.732	299.033	223.645	231.364	242.617	290.038	279.03	244.423	207.672	188.034	186.165	215.968	243.589	249.045
TGME49_245460	1647.2	1582.23	1978.17	1731.22	1628.91	1728.34	1279.64	1379.71	1303.58	1495.81	1441.04	1527.37	777.798	768.222	802.976	862.356	857.162	992.606
TGME49_245470	142.015	147.759	130.561	181.749	176.595	149.832	144.264	131.218	140.271	173.047	183.744	178.309	89.4796	91.8888	86.5424	102.495	109.526	94.1634
TGME49_245475	211.85	251.851	234.325	195.711	155.155	168.35	216.478	203.983	195.57	173.262	141.124	163.531	319.794	250.683	255.749	313.173	251.56	231.812
TGME49_245480	62.1345	60.9485	46.4091	48.8061	38.5372	37.4698	89.11	83.837	69.246	67.2328	50.7343	45.1426	148.386	153.509	143.273	106.375	105.475	113.822
TGME49_245485	96.0529	114.014	105.681	106.252	104.13	124.643	89.0213	101.66	108.236	100.192	110.898	86.3891	212.21	167.591	218.013	175.032	107.663	105.553
TGME49_245490	383.229	383.548	377.929	242.503	245.332	237.553	482.971	458.252	481.163	299.365	281.983	270.477	614.719	614.701	624.302	433.724	403.124	359.114
TGME49_245500	22.1213	23.2329	19.5149	19.542	18.9512	18.6338	28.5187	26.6438	28.7492	20.5355	25.1255	23.776	25.6656	22.3882	22.3408	24.6098	20.3984	25.5899
TGME49_245510	32.3012	34.9643	28.5609	30.1558	30.7927	30.2022	50.2137	46.5815	50.2106	30.5666	35.5512	35.387	49.2056	50.9173	50.1344	39.9031	44.2637	38.8799
TGME49_245520	38.2317	48.0644	34.1039	32.6501	38.3222	42.2941	41.0492	36.3578	37.6028	38.1388	34.6733	35.3822	20.3019	29.1566	26.2791	26.3238	23.8306	29.2735
TGME49_245530	19.0976	22.022	18.1314	68.9948	68.7306	71.8748	23.2992	21.0253	26.0376	68.4021	74.1651	72.6014	115.418	103.413	98.3641	191.159	185.896	185.736
TGME49_245540	106.753	123.796	138.219	95.6091	96.9862	110.902	111.355	104.091	104.577	89.3692	86.9819	83.1516	175.728	179.246	188.216	191.694	172.374	196.677
TGME49_245550	132.991	146.379	77.9151	111.349	108.366	88.3316	168.986	163.193	173.952	105.405	107.802	111.417	251.858	239.542	239.317	161.699	155.207	202.212
TGME49_245560	35.2076	37.5158	35.2306	30.6926	30.7885	32.0408	46.1327	44.8232	49.1634	35.0325	44.4368	46.7207	48.6186	43.5088	41.5157	126.922	151.746	125.506
TGME49_245570	67.472	62.824	55.1813	49.9804	48.295	50.9744	72.6355	64.599	71.5241	52.5205	56.863	63.7367	44.3072	39.9236	35.6266	63.2374	89.063	70.9112
TGME49_245580	22.613	29.9465	17.3514	25.6916	24.5971	34.2585	27.4654	28.6686	31.3912	25.8679	33.6683	30.31	24.4591	21.2265	28.4669	33.1244	38.4696	36.1618
TGME49_245590	20.2085	21.9275	21.1994	23.029	26.7194	24.9963	22.2028	21.3598	24.5293	26.7343	33.7631	28.4307	12.1901	11.9178	12.2493	21.7457	22.4498	22.9585
TGME49_245600	1.0684	1.72473	4.62625	29.3233	38.7919	31.133	1.34216	2.62207	4.00443	30.4175	28.0119	38.5783	60.3806	59.4666	69.4534	38.3659	38.1453	29.5363
TGME49_245610	57.9348	53.9163	48.8787	51.9575	53.8732	53.8187	71.4619	63.9913	71.0517	68.0877	63.3004	71.0122	57.0236	56.0871	51.7451	66.6101	64.9424	61.7914
TGME49_245620	1419.91	1298.08	1944.11	1328.63	1324.12	1360.71	1027.51	1053.99	1039.12	1125.08	1045.88	975.233	550.642	568.644	576.696	660.592	686.867	695.161
TGME49_245630	140.758	149.414	143.377	145.827	138.21	147.694	129.498	132.586	133.882	145.1	145.345	154.151	101.21	97.1448	105.021	108.869	100.846	94.7533
TGME49_245640	110.79	116.806	103.482	74.002	75.5386	77.5419	122.233	123.132	126.997	78.0268	78.6788	81.0712	160.138	157.663	138.287	177.84	175.848	159.968
TGME49_245650	33.0495	34.6002	37.7225	44.7761	46.0656	45.283	25.9913	29.5215	32.3712	42.5361	41.5174	42.1806	28.004	27.9441	38.2595	38.0907	48.4066	45.3148
TGME49_245660	57.5392	52.6795	67.1665	67.2899	78.8421	60.7295	60.3653	62.0005	77.7396	68.7478	69.0777	62.6062	73.6625	76.5856	69.4396	106.351	117.555	124.843
TGME49_245670	98.726	103.834	79.9954	57.8546	65.8298	70.1565	117.43	110.743	112.123	70.1834	72.2998	72.7573	30.7726	36.2218	36.0151	92.8183	107.879	92.8985
TGME49_245680	2852.16	2610.1	3111.46	2553.7	2543.99	2524.19	2428.76	2495.25	2501.99	2577.72	2557.21	2561.52	1467.69	1448.47	1508.08	1117.44	1057.06	1203.61
TGME49_245700	0	0	0	0	0	0	0	0	0	0	0	0	0	0	0	0	0	0
TGME49_245710	122.4	136.372	145.945	110.785	105.312	117.445	121.94	127.535	137.683	117.808	111.906	128.858	70.4964	75.8893	75.9908	98.9134	90.6889	117.66
TGME49_245720	30.8206	34.9338	27.5763	38.1569	33.8726	38.3101	42.1283	38.7059	43.3059	42.2783	49.8099	50.398	27.2753	28.047	30.5926	62.7646	81.7546	70.223
TGME49_245730	18.0306	20.4198	19.9519	23.8577	18.8798	24.6912	25.3443	27.8996	31.3539	25.5504	30.8247	26.8777	30.4238	29.1647	27.7635	31.6308	35.7606	35.5949
TGME49_245740	41.3769	47.8219	58.4658	43.6612	48.8928	57.798	39.5689	46.8332	51.2089	49.1647	51.9926	44.4161	32.7652	32.6239	38.6459	40.062	36.3885	41.375
TGME49_245746	33.3363	30.0607	23.8963	38.9443	47.6395	43.002	41.7191	37.5963	37.9523	52.4097	52.7762	46.1558	40.4459	36.4347	38.5479	38.3053	32.2156	41.1156
TGME49_245748	27.2728	25.7134	22.5174	31.1357	30.3526	37.9115	26.8239	26.3966	28.1644	37.3713	32.3978	36.5474	7.32286	7.9374	11.082	13.1292	13.4496	11.4695
TGME49_245752	17.1593	18.0098	21.436	34.0515	31.0166	41.1761	13.3422	14.6837	13.3862	36.2094	33.616	41.2569	4.18161	3.87801	3.65917	6.92102	8.46245	6.83786
TGME49_245760	3.63878	3.51819	2.13885	16.8082	19.1141	20.4866	2.30479	1.50089	1.65036	25.3757	15.412	13.6072	27.4791	34.0071	29.0808	26.7524	25.3874	24.9319
TGME49_245770	13.3349	11.3608	10.1411	88.5285	78.9772	77.9448	20.5003	22.3004	20.9272	106.339	108.983	135.215	290.153	308.123	273.514	409.455	387.62	407.319
TGME49_245980	2.82492	1.55465	0.940931	39.9105	38.2899	43.334	3.32697	3.28076	3.40328	66.1453	58.7962	71.609	48.1251	53.5185	52.0259	32.1123	30.1294	21.6066
TGME49_245990	26.7899	24.4631	21.751	26.2966	28.3067	25.8233	25.6855	27.048	31.6791	28.7818	26.3708	24.4711	31.1172	33.1022	30.4271	27.1341	26.1465	27.4189
TGME49_245995	38.3401	36.1329	28.8421	40.5642	31.225	31.1423	57.8534	52.671	60.7763	46.3048	34.7016	46.4254	107.245	94.8716	91.9909	101.2	65.6576	69.989
TGME49_246000	36.8311	41.5725	40.8066	23.646	27.3924	34.5352	40.4474	41.6841	50.5959	31.5473	26.9039	29.7071	54.8217	42.1449	49.7664	59.7865	81.3315	59.8304
TGME49_246010	10.4629	14.1444	9.94894	18.5684	17.0839	21.229	16.6422	13.9883	16.6812	22.5147	23.8187	25.2368	33.5222	36.621	31.5233	44.1382	38.357	35.7824
TGME49_246020	46.0223	48.8782	47.3337	37.5472	38.8571	39.0667	57.0167	49.3747	59.4523	40.3074	43.8691	40.3942	82.058	84.6013	72.4585	73.5409	70.9354	79.8158
TGME49_246030	19.5573	19.79	18.586	21.0099	19.7286	22.2918	29.7965	30.2563	25.0735	22.0444	28.6326	28.6912	22.2017	23.7302	20.8576	40.565	39.3945	39.5231
TGME49_246040	34.2586	37.5353	35.2364	28.0751	28.4167	29.2923	37.3093	32.8055	34.7507	28.4467	35.1965	35.5552	27.7179	34.8173	32.1796	28.4148	39.7066	33.4824
TGME49_246050	24.1079	32.1425	26.593	27.0857	30.3618	26.7303	28.5161	28.8471	32.0669	26.0492	27.8053	34.5976	57.5665	51.5198	44.1726	31.6806	44.4156	37.7038
TGME49_246060	14.6835	14.5084	12.9587	17.553	16.6453	14.1595	19.7318	19.3401	19.503	17.4797	21.6967	17.8505	32.434	31.2851	27.6489	32.6064	35.0303	30.7598
TGME49_246070	3.04946	2.21322	4.72773	5.83332	8.92298	12.61	4.53731	3.22687	2.80247	11.9158	11.2823	10.1511	10.2128	10.6635	12.1723	17.9966	15.2996	14.2243
TGME49_246080	114	116.362	108.543	115.214	106.934	110.074	109.171	106.163	115.412	94.5035	106.841	106.373	111.178	106.142	102.931	112.734	126.958	110.997
TGME49_246090	83.3772	97.1749	111.086	97.7325	103.296	105.76	79.5537	76.9779	93.9369	92.6682	98.9695	102.121	81.7663	75.8024	81.7392	153.753	183.529	173.131
TGME49_246100	97.1537	97.3239	94.5279	80.1697	70.1208	73.162	92.8003	95.1923	98.9703	73.4569	73.7432	62.7077	44.6662	36.2847	44.5183	71.9051	81.2987	66.8036
TGME49_246110	0.889411	1.30526	1.48124	24.9193	24.2198	38.1386	0.558656	0.311828	0.666714	21.9455	20.0126	13.796	2.68908	0	1.20037	2.48871	0	1.31137
TGME49_246120	34.2128	29.8386	38.7815	28.7332	29.6298	22.3348	33.4869	32.0248	37.824	28.3532	28.2215	23.0338	96.5948	85.9398	87.4628	83.4751	67.8286	57.4903
TGME49_246130	470.224	453.185	479.331	364.976	334.314	371.021	393.332	415.799	431.903	318.039	331.768	374.493	573.609	575.278	556.244	288.229	298.236	282.498
TGME49_246140	29.2999	30.1501	24.3983	43.7561	60.8027	51.3667	32.4774	27.0411	35.6217	49.4718	60.0263	62.6722	31.5865	29.0945	31.4026	45.3334	39.633	42.6922
TGME49_246150	10.1695	11.9394	2.67166	7.4255	6.74664	17.1023	24.7794	23.7026	24.5414	12.7145	25.3345	19.5221	29.5809	43.1175	24.4859	48.0944	39.524	30.833
TGME49_246160	23.2284	25.1734	11.9798	20.3896	17.534	29.8229	38.7279	40.2951	49.7741	28.4101	40.6897	36.3486	55.4437	60.7289	55.5944	58.0617	78.967	51.8401
TGME49_246170	41.2081	42.0273	39.6191	46.4785	38.3493	49.9781	54.3977	49.696	58.6151	44.8168	51.9671	54.5364	60.9429	63.5219	58.2067	84.924	109.788	92.2275
TGME49_246178	107.347	114.887	124.826	81.3198	100.516	96.5497	104.903	108.742	113.259	76.41	84.0147	77.1674	110.028	125.766	112.438	122.8	111.738	128.674
TGME49_246182	91.5094	96.5369	54.4226	49.746	68.1952	49.2659	183.551	157.162	151.339	99.7583	104.211	101.711	241.819	241.205	226.244	294.9	273.509	261.243
TGME49_246190	10.3536	10.9019	6.97452	13.1321	8.04148	12.3633	14.1397	13.6327	14.3191	11.2661	11.7732	17.1425	19.566	16.1361	15.352	16.9322	24.7243	17.6272
TGME49_246200	29.8574	35.9425	21.4781	36.1206	30.0049	30.7684	42.2415	43.7561	40.0054	38.1887	40.812	49.1911	28.0224	29.2703	25.1277	40.3787	27.846	33.1423
TGME49_246210	12.9436	13.4293	33.2871	34.4234	36.628	39.9353	18.5831	13.2975	13.1518	31.9944	39.5785	41.9457	22.9624	20.7659	24.917	30.3222	8.74344	27.5169
TGME49_246220	68.991	66.6026	34.364	60.4957	51.5887	53.9591	96.6223	88.1057	91.8869	63.9554	72.1409	80.9255	103.451	95.4631	90.4174	157.488	159.321	143.803
TGME49_246230	16.9348	29.0235	6.61323	25.2282	12.0339	15.6792	50.9322	41.5615	45.6921	28.1922	34.4297	37.915	73.8821	82.6052	63.0501	81.7006	123.446	97.5803
TGME49_246330	118.336	130.583	138.856	100.008	101.752	105.301	111.727	113.601	128.382	106.917	85.6374	106.223	80.0718	87.6372	83.0773	87.3094	91.4547	87.0037
TGME49_246340	151.985	148.545	123.83	123.013	116.219	119.377	182.004	176.441	178.502	142.091	152.881	165.415	137.316	125.308	137.088	166.184	182.646	161.537
TGME49_246450	106.641	122.91	120.195	94.1341	78.8826	92.1258	98.4455	104.14	120.948	73.1308	71.238	65.6021	101.838	102.037	118.727	85.9031	111.792	87.7496
TGME49_246460	35.3367	45.6307	38.0155	39.7459	35.8029	38.2818	37.2408	42.1915	45.027	38.1943	45.0618	43.4251	28.9571	26.8462	26.8587	33.4749	43.0246	47.5244
TGME49_246475	31.2091	29.173	23.9608	25.0494	28.111	24.2844	34.5906	38.1202	35.7928	30.3058	35.9579	34.5833	17.1136	20.6633	22.6455	41.1457	50.2883	41.0225
TGME49_246485	191.206	206.656	114.04	181.033	112.444	119.052	277.488	282.185	277.939	139.481	146.945	204.313	392.999	411.261	431.027	182.849	126.985	209.658
TGME49_246490	236.119	220.16	265.908	162.698	162.393	161.155	220.202	227.85	224.368	157.472	162.14	165.309	236.34	239.035	219.977	137.482	134.11	126.443
TGME49_246500	97.8393	96.8939	62.1879	84.1838	85.7361	75.2904	102.856	90.9695	97.6129	88.1229	86.627	100.367	96.5847	86.9082	93.2559	105.7	141.627	125.187
TGME49_246510	59.0658	52.7519	51.9845	68.2273	63.6558	70.1427	67.579	62.4646	67.6814	66.8172	63.5774	68.515	64.3601	66.0929	61.0426	62.1692	81.9299	61.861
TGME49_246520	24.7027	22.184	23.0962	27.6879	26.5375	35.2371	25.8215	25.4961	26.2493	23.1836	32.358	28.8289	32.6567	37.0547	35.406	36.0567	34.6177	35.1442
TGME49_246530	26.4961	21.0673	13.3698	24.3459	20.3738	19.6748	33.9596	36.7423	34.9382	28.9846	32.1888	35.9505	48.4703	53.4267	54.3514	60.4926	58.6312	68.8036
TGME49_246535	45.7599	52.4139	42.8258	51.3942	32.857	41.8832	72.9082	73.2521	74.7716	63.8768	82.1094	75.152	60.6362	82.5952	66.6794	61.6275	76.7246	78.3303
TGME49_246540	206.745	231.207	218.25	176.54	191.862	179.556	223.973	228.372	218.346	200.866	211.509	215.136	151.601	166.686	141.446	116.529	139.099	142.05
TGME49_246550	478.93	445.458	429.384	275.374	306.933	285.177	515.443	482.177	506.142	341.156	323.947	299.142	735.004	713.727	729.849	385.824	371.46	327.98
TGME49_246555	0	0	0	41.178	45.572	48.7919	0	1.23884	0	46.5777	44.2473	46.4659	3.75675	1.05525	0.908358	0	4.88742	6.69837
TGME49_246560	173.084	189.762	188.038	166.024	170.219	168.092	165.791	167.124	162.935	152.877	160.409	157.35	120.15	144.135	111.596	141.409	123.663	130.211
TGME49_246570	67.3453	65.3819	73.9502	85.3371	105.303	81.7025	59.7658	77.4503	63.8764	75.2024	61.1058	68.3115	103.787	106.749	110.701	118.726	101.659	122.21
TGME49_246580	111.07	126.112	110.3	113.024	118.997	107.99	116.615	118.662	110.449	107.157	109.387	104.643	113.907	122.809	109.425	115.194	111.534	132.401
TGME49_246590	48.6943	54.095	48.3979	49.9517	42.6449	50.7908	53.6726	52.3497	54.9855	40.9321	43.3428	46.9222	60.8489	59.633	56.8463	49.6794	36.1424	45.6734
TGME49_246600	32.172	32.601	27.4956	32.1415	25.242	34.1194	45.7396	44.2136	47.941	32.1106	38.5619	38.5147	69.5949	71.6082	64.6909	83.5946	83.9398	77.9717
TGME49_246610	36.2805	39.699	45.599	27.8949	28.6433	31.2317	36.0042	36.1541	43.3498	34.7731	27.8317	31.9891	50.2924	52.4251	53.1419	39.1121	43.4535	40.006
TGME49_246620	86.9391	94.3705	91.3226	68.6594	75.5034	79.2794	96.341	83.7313	87.3624	66.7006	71.1095	67.3592	77.9766	83.5999	81.7497	53.7118	69.3081	65.0948
TGME49_246630	72.9873	71.4087	67.3612	63.0971	63.3097	56.6088	62.9975	67.058	61.5978	58.7361	53.7229	60.2635	35.7684	38.8262	42.6076	43.9662	46.7965	40.5154
TGME49_246635	0.379842	0.445952	0	29.9723	15.8416	16.7378	0.340837	0.266346	0	21.1847	20.9583	17.9654	4.94708	3.9703	5.46822	10.2743	7.35544	5.60048
TGME49_246640	1.69339	0	2.25615	99.4084	126.846	98.4228	1.2156	1.1874	0	103.839	92.3304	74.0637	0	0	1.01575	14.7416	23.2273	10.8193
TGME49_246650	0	0.17426	0	10.0712	9.32179	9.98654	0.106548	0	0.381473	12.1355	10.5711	8.60537	0	0.620574	1.33547	4.43011	3.95204	6.34648
TGME49_246660	0	0	0.459684	6.40067	1.80573	4.35942	0.412791	0	0.0985269	3.42541	4.50049	4.3867	2.35378	1.44254	1.24174	1.28724	2.50544	3.39139
TGME49_246670	28.7098	30.9163	24.3818	26.5266	22.8557	25.4048	36.2028	34.33	35.5498	27.9815	31.5467	29.0085	28.3887	26.8292	28.1411	20.394	30.835	34.9015
TGME49_246680	0	0	9.67602	0	0	0	3.47558	6.78995	0	11.3102	0	7.38696	0	0	13.0688	0	35.1585	42.8318
TGME49_246690	20.8445	21.4465	19.9167	15.8179	20.9291	20.211	21.1613	22.6811	22.7704	21.2986	23.147	22.9386	14.0865	12.4598	10.7254	19.7126	20.1197	23.8459
TGME49_246700	27.8108	29.2084	35.7929	19.4718	29.1476	25.6375	16.6367	16.7815	20.1788	15.6892	23.2467	21.36	20.5921	20.3683	17.1926	17.2932	14.6542	22.5946
TGME49_246710	59.4917	54.6493	49.9122	61.6762	61.5552	59.6791	59.0559	52.5809	59.1766	64.3989	71.1074	67.2208	85.3323	75.3229	81.2994	69.1872	56.3359	69.7322
TGME49_246720	78.6778	76.2933	65.777	54.929	52.5557	67.6148	110.171	103.427	113.435	75.6464	73.8647	77.4535	123.179	105.214	111.365	78.2658	61.4403	63.7895
TGME49_246730	174.945	163.679	157.872	146.301	140.762	132.4	167.532	156.606	156.004	152.164	137.954	145.473	103.578	99.5367	105.046	121.343	123.692	128.528
TGME49_246740	69.7715	73.8312	62.5841	62.1363	54.6538	62.0583	73.4074	71.4904	70.7404	69.1625	56.8416	66.6098	61.9659	50.1118	48.7348	70.0247	74.0727	85.8776
TGME49_246750	9.72789	9.46117	7.05557	14.1307	11.975	13.4187	7.18977	11.14	11.5885	15.3962	18.2003	15.1054	4.92649	5.41496	5.28268	12.6706	7.52387	6.7896
TGME49_246760	9.0629	9.85789	10.632	66.3257	65.23	63.6865	8.65846	8.24738	8.76326	60.4583	59.2737	65.1547	5.98237	4.63202	3.86732	25.4216	23.0664	21.2229
TGME49_246763	21.8055	16.0632	19.3681	118.652	154.401	143.431	23.3262	17.6885	37.3616	137.832	155.936	138.294	16.7056	12.5134	10.0021	47.8551	72.4451	44.1281
TGME49_246770	136.562	157.382	132.344	140.155	131.428	130.394	137.747	145.537	145.404	140.417	142.88	151.796	69.5655	66.9128	66.995	148.864	163.059	149.397
TGME49_246780	27.7324	30.5955	26.5844	37.5412	34.5805	34.1312	26.5808	29.319	29.4897	39.2516	40.0606	35.0916	23.2301	20.0838	20.7877	21.9122	22.7839	19.1543
TGME49_246800	68.2014	72.8608	64.7915	62.549	64.4079	64.0223	82.5186	77.5516	78.4933	72.6468	74.2549	65.5476	50.2289	57.3942	44.4561	63.2709	92.7496	87.0419
TGME49_246910	18.3036	18.664	11.8532	25.0179	21.0385	19.9021	17.0653	21.9874	13.6191	20.8677	26.824	20.7683	6.91959	10.3662	11.679	14.6915	10.9438	11.612
TGME49_246920	54.1547	58.3071	43.1531	52.547	59.3298	42.3976	63.2416	54.1438	60.0833	54.6782	60.7029	47.352	42.7463	42.6119	48.6481	44.7915	51.4303	44.0623
TGME49_246930	107.776	109.994	94.7906	73.7896	67.4664	62.4815	130.564	129.116	121.902	91.7388	85.1223	75.4469	173.003	154.475	174.93	132.72	148.343	129.411
TGME49_246940	614.362	615.917	505.993	394.24	456.291	387.275	682.534	639.118	655.087	518.547	486.792	463.448	823.617	803.827	804.877	871.754	871.664	848.908
TGME49_246950	93.1432	85.5491	77.6863	64.1855	58.5477	64.0251	92.085	95.4096	102.226	66.4792	68.8939	58.1601	99.1787	98.9308	96.9385	94.7362	100.71	91.6289
TGME49_246960	34.4381	35.6142	27.1975	28.5916	24.8743	30.3214	35.6092	38.6077	38.0025	30.0315	38.864	33.3377	45.5191	40.5027	52.3438	56.1998	48.029	59.4304
TGME49_246970	39.2382	33.9859	31.6544	37.6046	37.4178	36.797	38.4212	35.67	38.1358	35.2072	39.1513	37.687	22.2923	20.1717	26.8063	28.6043	29.9189	27.0786
TGME49_246978	15.5436	17.0232	14.6046	12.204	10.1877	12.2565	22.087	20.5173	23.527	15.1066	17.6576	14.2762	31.1862	24.0673	29.7972	38.4085	46.0475	42.1586
TGME49_246982	48.0173	46.4216	32.8065	39.8641	28.9577	32.1343	47.3371	56.3357	57.6021	32.3507	34.8961	35.7746	40.9976	47.2139	39.3607	34.5256	48.0892	33.2043
TGME49_246990	38.0111	39.1548	34.9122	38.8496	49.9036	41.6154	35.4276	41.3237	46.0512	44.8812	55.7695	42.5605	34.1087	39.4064	31.6844	63.952	80.9771	71.6208
TGME49_246995	14.946	16.9524	16.6054	25.3772	22.4225	26.9344	16.7481	17.7452	19.1412	22.6645	30.8097	25.0707	2.35662	3.33628	2.87187	25.7071	25.5082	26.5934
TGME49_247000	80.3151	81.0053	75.5861	77.6879	73.3809	76.0434	112.718	100.078	110.264	103.263	92.9159	105.18	70.2177	62.7789	62.6789	136.88	150.98	137.742
TGME49_247010	0.250005	1.17407	0.666179	38.5014	38.2719	42.4078	0.358933	1.22713	0.642539	34.457	39.5243	39.6693	0.465154	0	0.449885	0	0	0.737227
TGME49_247015	40.2931	40.8907	37.7621	36.7138	41.8505	37.0467	49.3022	45.106	49.4761	40.4729	44.6429	42.8364	42.7328	35.2904	44.128	68.286	61.5084	72.8366
TGME49_247020	98.3397	96.7502	85.1166	65.3396	79.1729	88.6538	105.974	101.92	110.941	82.5941	67.4441	64.6612	121.784	108.778	114.962	154.312	150.459	151.822
TGME49_247025	15.8703	18.5153	23.2058	22.5246	27.1315	28.4707	16.8022	11.7232	14.2374	25.3568	18.5922	20.7617	183.111	191.758	183.476	92.167	91.5679	98.6019
TGME49_247030	460.144	475.656	392.897	333.96	341.91	330.257	551.728	509.29	545.591	379.046	360.192	387.903	661.744	642.741	611.007	651.03	663.488	627.038
TGME49_247040	51.7528	60.9187	54.7294	49.4999	43.6251	52.2442	69.9365	73.4783	81.6697	46.0065	55.3096	59.0996	80.5769	77.5403	73.4943	124.773	115.458	131.692
TGME49_247050	19.6581	21.6275	15.4589	17.4437	16.544	19.9242	21.6464	22.2854	24.9689	18.3231	20.1996	19.6475	29.2483	28.4402	28.3468	33.9997	41.2812	35.6547
TGME49_247195	101.711	107.437	100.549	63.4121	61.806	71.7811	120.354	118.394	125.468	63.9111	77.5975	73.6048	103.137	103.926	102.011	89.3222	99.6947	95.2292
TGME49_247220	382.848	345.781	350.337	278.001	293.292	271.352	359.139	350.935	388.675	281.964	286.882	268.854	533.655	546.953	528.273	249.601	239.513	247.086
TGME49_247230	157.691	152.353	175.662	184.225	201.3	176.581	129.416	133.638	134.475	166.874	157.01	154.971	131.65	129.405	130.256	86.9846	82.2459	102.328
TGME49_247240	84.3412	91.3941	78.0273	73.8122	78.0093	75.1373	85.0433	88.6018	89.0381	79.664	70.1245	73.1496	60.7166	58.197	68.3717	60.5868	58.151	64.4576
TGME49_247250	87.0377	83.579	75.3342	94.3508	98.4484	105.48	78.0625	78.306	82.7657	98.9116	94.1556	102.096	51.4823	48.2218	46.2156	122.163	141.297	121.389
TGME49_247260	4.23424	3.68236	2.92517	14.5864	11.6958	6.53894	2.8144	4.61853	4.16487	11.3566	11.5373	13.5585	45.2263	53.4379	41.484	162.655	142.73	147.521
TGME49_247270	7.22839	8.71686	6.31872	27.23	25.6128	27.2137	7.20811	8.85277	8.21005	28.1555	31.4861	32.6695	17.2828	14.4272	16.5389	26.2361	36.4185	31.4426
TGME49_247280	16.7164	18.3372	13.4494	40.0029	35.7038	42.5955	21.0547	19.3299	20.5488	32.1983	39.6011	44.5481	19.6188	22.9837	19.3634	26.1149	24.8266	29.6083
TGME49_247290	15.8889	18.9076	13.1231	18.417	16.9325	24.8452	21.9	23.1229	23.6312	23.7929	25.6585	28.8125	21.8487	29.4584	24.754	26.6446	35.8497	32.9321
TGME49_247300	91.5929	95.667	93.557	66.7763	64.642	70.5417	107.426	106.076	118.188	75.965	74.9529	85.8005	158.98	163.763	147.018	99.153	119.432	103.377
TGME49_247305	0	0	0.755773	0	0	1.07511	0	0	0.485969	2.31896	6.21543	3.17339	21.1085	17.1948	18.374	15.8727	6.86538	15.8911
TGME49_247310	14.7236	14.8297	20.8557	17.0149	22.8133	14.8339	12.4051	11.6283	15.3356	13.2148	17.5882	15.6854	18.311	19.6018	21.8934	23.9966	16.1315	20.7947
TGME49_247320	30.0844	28.4142	33.2153	24.1746	23.5297	24.4212	24.934	24.9843	32.8285	18.9108	27.3599	23.3632	20.847	21.4323	20.3643	34.2785	26.5789	30.7278
TGME49_247330	25.7382	23.332	19.9551	23.4657	19.0261	19.3838	31.0545	29.2637	30.7079	21.3437	29.5518	29.4333	32.6467	33.6919	25.9055	29.4769	39.3046	32.5889
TGME49_247340	2.53364	4.31797	2.72229	48.7266	40.7429	29.2764	3.63754	1.89121	3.22084	44.4851	31.3432	31.3404	36.9519	44.4228	50.4463	39.3354	23.3442	39.2846
TGME49_247350	484.305	484.066	480.898	347.097	358.98	364.746	493.047	492.335	477.514	352.113	362.038	340.495	372.925	367.093	384.915	421.868	432.094	453.964
TGME49_247360	78.3305	70.6496	71.6378	53.0829	51.3491	54.6472	88.5031	87.4614	102.1	53.3228	54.1589	51.3775	204.354	205.943	204.083	192.437	163.884	175.561
TGME49_247370	26.5127	32.1931	23.7104	40.9798	37.6001	44.8283	38.9768	34.8577	43.7934	39.5042	48.393	45.8534	32.0976	25.5296	30.3904	37.2628	48.791	45.5168
TGME49_247380	23.118	24.6741	17.0338	19.7078	16.6363	18.1235	29.3937	25.8138	32.2884	18.3695	27.1945	24.9393	23.3312	19.5509	20.7374	23.7842	28.3183	26.4422
TGME49_247390	3.90507	4.1442	2.31443	7.22575	5.67311	8.05967	5.41696	5.84678	4.08362	8.94376	8.74465	12.1422	15.8242	20.1619	17.7305	11.3548	14.7337	10.6549
TGME49_247400	175.59	157.255	152.91	111.181	113.298	112.537	164.626	149.098	159.436	121.69	122.956	124.775	186.685	207.312	193.171	179.737	150.048	146.52
TGME49_247410	232.761	214.704	229.839	188.37	181.874	189.528	218.644	213.132	207.502	187.042	195.795	198.651	226.445	228.566	230.246	236.118	188.266	210.439
TGME49_247420	103.866	105.705	115.528	103.807	117.605	125.404	100.514	105.786	103.534	87.8699	84.8105	93.2854	167.642	177.972	158.333	161.692	157.478	139.481
TGME49_247440	300.086	276.566	218.507	221.337	220.654	219.868	293.533	290.963	275.974	170.184	153.794	173.718	495.781	521.667	478.476	748.741	732.128	682.575
TGME49_247450	59.0827	66.4857	56.9584	61.0527	50.2682	56.4769	83.4951	79.9467	84.3309	63.9798	66.4878	67.9826	73.4449	72.2641	69.7992	83.2696	84.4624	80.9411
TGME49_247460	298.838	309.202	286.871	242.986	257.472	245.619	285.989	303.999	293.227	276.889	253.653	262.684	209.041	207.552	204.254	217.782	203.9	180.067
TGME49_247470	216.633	218.68	172.266	245.983	238.732	239.661	222.476	227.62	211.83	268.561	279.487	299.339	128.996	117.896	114.613	168.905	167.318	170.575
TGME49_247485	35.4143	37.9625	34.7944	49.9018	44.6181	48.8666	37.9057	37.5135	44.9272	48.0996	39.7912	33.6875	28.6483	26.0664	29.4464	28.9485	35.6628	42.3779
TGME49_247500	1.97039	1.60153	3.63491	246.978	253.544	253.942	1.23311	1.02737	1.7746	244.778	254.251	225.905	6.20411	4.64719	7.09144	2.26194	4.40256	4.17155
TGME49_247510	276.483	300.359	309.001	352.181	318.938	328.468	257.485	262.43	265.918	293.155	308.699	308.609	181.768	187.958	191.952	288.626	282.232	288.32
TGME49_247520	1461.2	1433.02	1285.19	717.299	756.423	713.217	1647.12	1659.66	1530.84	861.772	896.234	844.228	2665.28	2640.01	2540.45	982.323	906.03	878.559
TGME49_247530	155.768	166.65	187.221	128.946	142.434	130.13	159.391	164.71	170.934	142.524	127.997	123.701	485.742	463.855	466.505	201.934	174.683	179.388
TGME49_247540	1.57526	3.08238	1.16598	40.21	36.2981	37.7065	3.89499	4.50013	3.29885	40.9553	50.0453	47.4151	7.92428	5.61044	6.82425	21.3318	34.4583	25.4626
TGME49_247550	360.085	353.19	312.798	395.323	414.774	415.932	373.048	364.058	356.577	414.687	401.498	462.375	224.574	231.865	252.744	347.976	346.985	328.49
TGME49_247560	0.483144	0.141808	1.93112	0.736688	0.711171	0	0	0.677563	0	1.55187	0	0	33.4851	24.9978	33.2553	13.5192	8.18635	22.0831
TGME49_247570	31.9577	39.6896	50.0679	52.0161	48.363	49.7686	31.8408	34.9901	36.1524	50.6387	38.6925	39.0849	16.7634	19.8008	22.8646	18.6747	13.4207	15.4415
TGME49_247580	88.717	82.2194	73.0061	90.9953	90.8583	88.6981	91.9633	95.0243	92.2286	107.555	78.393	81.505	60.9205	63.5219	63.6162	49.3035	52.973	62.3005
TGME49_247590	25.6731	21.913	19.9738	22.8588	20.6695	20.8837	27.6038	29.8019	28.0947	26.353	29.098	26.0369	29.7061	27.6575	28.8658	39.9913	35.5622	35.9189
TGME49_247600	81.1999	74.0622	70.9829	64.2198	65.6153	61.6825	83.2274	77.8266	87.365	63.8099	65.0489	65.8265	81.9248	81.3114	74.1941	84.8392	86.1244	100.24
TGME49_247610	118.455	122.244	129.887	115.234	89.2733	105.518	100.594	114.79	116.601	96.8498	101.794	86.6292	86.6153	69.8319	86.9695	76.0141	100.928	70.2105
TGME49_247620	73.045	77.6738	57.5646	69.9969	50.8781	62.4391	67.5554	74.7934	79.5813	68.9162	71.0112	60.5638	67.5762	63.2254	72.4039	57.4262	84.9732	52.5556
TGME49_247630	26.774	22.6672	42.4836	34.8752	26.2736	40.4169	21.6826	19.8589	25.185	24.3578	29.2732	24.0855	19.5256	14.9069	17.553	18.0707	45.5936	26.1853
TGME49_247640	54.5422	59.4241	57.2645	57.3944	50.405	62.0571	68.0428	63.3396	75.2309	60.0463	65.6194	68.4039	77.8342	70.94	59.5563	65.0314	85.2379	79.5074
TGME49_247648	16.0786	14.7796	7.97097	23.9461	22.9944	16.5359	34.4471	34.1725	30.966	26.3501	33.7519	32.7083	38.7277	28.1405	23.7747	40.4565	31.3766	26.4632
TGME49_247652	46.4092	50.7327	46.6647	58.428	61.99	50.9571	51.2937	53.5349	53.6619	56.9223	59.2979	65.8303	32.6283	36.9642	35.6545	39.5817	38.4616	45.1416
TGME49_247660	0	0	0	10.1764	9.8665	11.8278	0	0.121555	0.297022	7.18793	10.5825	11.2847	4.03169	3.44273	3.74337	2.26365	0	2.04475
TGME49_247670	133.124	136.602	158.547	143.489	156.451	159.449	100.886	103.313	102.93	145.901	140.116	126.158	43.5261	52.2267	54.0116	82.3394	70.9429	77.0548
TGME49_247680	17.0731	17.6713	12.0832	14.9115	19.7831	14.1341	21.9038	23.1772	26.3746	18.091	21.5933	22.2282	19.212	18.9022	20.2527	28.7405	30.9453	27.791
TGME49_247690	60.6725	69.7477	62.1508	56.4397	51.9354	61.2212	76.8256	78.4776	82.9011	60.4738	66.2522	65.1267	87.0064	94.1537	85.0605	97.2696	90.71	96.406
TGME49_247700	36.2447	36.6993	18.7551	35.986	27.569	31.7157	62.7417	58.4394	59.3265	35.4819	37.7599	44.0934	102.848	99.5489	91.1179	77.9714	92.4297	84.5179
TGME49_247710	39.5201	37.7246	36.2606	29.3635	33.1575	27.5412	48.6084	44.7575	45.3054	26.078	27.21	32.4343	62.5639	58.1441	53.6673	75.6985	75.2136	75.6901
TGME49_247720	82.8366	81.7581	107.61	59.1737	69.0129	61.6047	79.8278	77.1476	72.8226	46.8238	43.3238	55.9039	82.6515	81.952	66.4676	97.0157	104.905	101.659
TGME49_247730	31.0762	32.5928	29.0575	31.0082	25.1877	27.961	41.9163	38.1439	54.0265	28.0324	30.3147	29.3412	74.0871	71.1654	69.9806	86.2871	74.7055	77.2327
TGME49_247740	9.45298	12.6779	9.92851	24.7768	20.6516	22.4277	12.7791	12.6037	11.5269	24.0971	24.139	24.9499	16.3684	13.1262	13.4719	18.535	22.3804	27.8754
TGME49_247750	0.329585	0	0.439116	3.01526	0	1.87397	0	0.231106	0.282356	0.384958	0	1.0057	0	0.344499	0	0	0	0
TGME49_247760	116.39	133.912	80.6837	82.4147	77.9803	76.6031	161.691	144.587	161.099	101.298	115.272	112.114	116.879	117.288	123.028	166.385	217.887	199.586
TGME49_247770	288.013	275.097	297.5	269.88	267.95	255.473	267.792	288.357	288.831	282.051	264.479	255.63	267.642	262.036	260.84	235.588	245.089	242.858
TGME49_247780	84.9742	96.8704	97.1263	113.473	115.668	120.729	100.063	106.295	104.077	108.509	102.473	118.973	112.176	112.473	111.672	251.447	237.994	258.327
TGME49_247790	16.7008	20.2154	14.7477	31.9545	30.2999	32.9715	25.7198	23.7049	27.4228	27.6155	29.3585	32.114	51.4873	51.2868	45.2543	83.3196	95.1087	87.9973
TGME49_247850	0	0.22347	0.126799	21.1867	24.8423	21.4647	0.546547	0	0.326132	20.0089	22.3455	19.6509	0.885364	0.795819	1.7126	39.4129	57.5916	51.9192
TGME49_247920	63.4904	62.6255	53.6531	59.9174	61.3476	54.7803	68.4814	69.6827	67.9555	73.0194	77.6491	66.2303	64.5025	66.8725	57.2716	56.644	69.9626	59.854
TGME49_247930	69.3173	73.4926	90.4688	57.4304	41.993	49.9362	49.5056	48.8534	47.8709	48.3301	53.6972	35.4326	23.3594	29.2034	22.2744	44.202	59.9237	77.6951
TGME49_247940	0.103886	0	0	3.56405	4.68942	3.15027	0.149148	0	0.0889988	4.36821	4.87832	3.85682	0.193287	1.30304	0.934711	0	0	0
TGME49_247950	38.9643	29.6445	51.0595	38.5004	39.7453	43.7259	27.9705	28.5801	30.5258	41.1692	43.5358	36.1122	48.1717	53.5887	41.0549	19.1278	6.82545	5.66939
TGME49_247960	63.2555	69.0906	57.7967	50.2017	60.7164	63.7103	70.097	67.0776	68.6271	59.9542	65.1971	63.0213	76.8533	90.3249	69.6655	53.5188	43.5077	41.5362
TGME49_247970	11.1578	11.3813	13.4273	21.0744	22.3695	24.5126	10.4728	10.9534	11.1212	22.5335	25.4654	24.0161	33.0374	41.0327	36.8754	18.1733	20.5611	20.1662
TGME49_247980	32.6416	32.3348	38.2474	44.883	49.1913	54.1319	29.1328	31.0117	31.2724	46.2955	56.3397	45.6516	13.8274	25.7413	21.7648	32.6202	42.68	39.9631
TGME49_248100	40.2542	44.0916	45.0807	45.8207	48.1257	47.4102	40.1668	45.3052	43.2835	45.4026	53.066	48.343	41.0306	36.7432	36.2484	43.471	54.495	49.4031
TGME49_248110	62.0695	59.325	62.4966	49.6329	52.2457	51.1651	65.9199	64.5416	69.5666	49.4289	51.7496	57.2104	133.759	127.176	122.077	109.93	106.138	119.648
TGME49_248120	85.536	79.8909	95.3024	71.1095	62.0985	55.9375	87.4578	94.1189	96.6475	65.5197	79.3689	80.1032	82.7452	85.6126	82.6681	81.7988	105.253	103.358
TGME49_248130	20.1107	17.5825	17.0587	31.8186	30.6196	33.9357	18.8075	20.0562	19.5692	28.5641	36.8371	37.6633	19.168	24.5643	15.6958	28.4895	34.8959	34.456
TGME49_248140	45.2432	44.843	41.2966	83.1989	81.5071	79.7159	55.8162	66.2124	57.1334	97.5454	109.846	116.781	54.5679	61.9449	63.823	63.8997	66.0384	69.501
TGME49_248150	17.7526	19.0882	20.0758	18.226	15.8055	21.3108	23.9967	25.5001	28.942	20.9127	18.9085	24.7027	28.4596	18.7941	26.5228	26.8333	32.4889	34.6508
TGME49_248160	39.7204	45.0809	39.3716	39.009	49.047	51.5128	38.0068	40.5789	45.5927	46.0742	49.8247	48.8897	36.6545	40.4215	40.3751	42.1948	37.531	41.9568
TGME49_248170	5.67004	5.09833	8.81343	52.2506	53.5209	56.2902	5.02319	6.05842	7.20918	47.4886	54.5897	54.1021	17.3314	15.3339	17.7342	28.2057	25.9243	30.388
TGME49_248180	35.5611	46.9691	13.1609	65.5192	54.2833	60.8456	69.1371	58.5291	60.9304	71.2452	100.503	73.346	130.95	154.876	135.095	375.91	384.958	386.686
TGME49_248190	99.3373	115.185	100.134	162.048	171.704	194.14	114.034	100.609	127.31	152.749	164.014	158.591	179.462	193.158	157.914	482.936	564.37	551.389
TGME49_248200	57.3291	55.1853	56.1095	69.0199	66.9758	61.4851	54.3775	59.8988	57.6331	59.7888	69.9179	68.8134	39.9363	39.4187	33.8338	61.2267	50.7721	60.7315
TGME49_248210	0	0.529641	0	9.63011	6.1977	5.98506	0.32384	0	0	6.32302	4.58991	3.90029	0.839353	0.943077	0	0	0	0
TGME49_248225	0	0.57491	0	30.9863	20.9031	18.0977	0	0	0.104878	19.7324	23.9529	21.5418	0	0	0.881185	6.39432	8.88978	2.166
TGME49_248240	2.1827	1.46433	1.93872	40.2545	40.6621	37.888	2.5368	1.99209	1.84023	36.0964	31.3997	38.8695	8.63784	6.8806	9.97528	15.6405	16.2693	15.3248
TGME49_248250	75.259	81.3589	74.1269	66.0872	76.046	78.3796	81.4828	80.3767	87.349	62.2285	79.3122	80.8438	152.503	179.397	135.429	154.755	120.243	122.316
TGME49_248260	95.9842	87.5819	89.4123	83.4429	83.0965	66.8711	100.898	90.2271	102.093	89.3182	64.9211	71.6291	219.314	205.923	221.962	123.577	139.785	119.545
TGME49_248270	66.3391	75.9092	35.9709	68.8606	52.5748	59.0112	142.412	153.172	144.725	84.3649	108.779	114.695	275.824	270.034	198.373	280.469	315.044	254.352
TGME49_248280	215.008	234.953	258.026	229.232	216.988	229.908	185.446	200.881	194.333	176.748	170.127	180.54	243.124	234.218	243.747	214.611	236.954	216.72
TGME49_248290	20.9307	24.4962	21.1674	26.9389	22.1891	30.7048	25.1995	22.6274	26.897	22.503	27.0097	29.4197	13.7374	17.2611	13.4348	45.5626	54.4936	49.3284
TGME49_248300	19.0055	23.3616	16.6545	10.9887	21.1537	15.8346	19.2285	20.5267	22.3468	19.8894	21.2636	18.0339	16.6126	15.1991	20.4285	17.8458	24.0826	30.8432
TGME49_248310	37.4113	44.2496	42.4233	59.7334	51.9253	59.0288	35.5855	36.1923	43.5423	55.5697	56.1619	57.9759	38.5169	37.2606	37.0854	55.5885	55.9516	55.0232
TGME49_248320	38.0469	37.3546	26.7536	38.845	34.7157	30.7836	39.4506	42.046	33.7385	45.4787	55.0268	41.3017	31.0479	25.8147	22.4215	30.714	42.816	28.2126
TGME49_248330	10.0861	15.5725	10.8609	89.5358	72.1305	82.487	12.5962	14.0479	12.0734	66.1655	51.2559	67.8781	80.7196	88.9616	88.2637	114.437	86.9541	118.562
TGME49_248340	1062.96	1093.62	1202.19	1065.44	1047.54	1120.29	832.986	965.936	895.989	941.3	1000.56	1014.15	559.093	555.269	522.031	612.48	557.699	598.322
TGME49_248350	95.6498	93.9524	143.198	103.692	117.824	109.345	77.1996	73.1469	77.8786	100.637	79.6127	71.3584	59.7921	61.0977	75.4741	69.8611	49.9189	60.2541
TGME49_248360	275.242	283.158	307.758	306.114	317.444	291.187	305.609	306.377	296.233	340.292	320.415	338.14	253.069	276.104	290.453	297.84	286.991	258.651
TGME49_248370	242.463	253.088	223.913	269.838	281.721	252.921	270.334	249.907	232.211	263.083	253.635	237.817	242.923	247.404	252.2	332.657	287.903	326.721
TGME49_248380	200.138	188.159	197.538	192.426	225.901	201.031	162.936	130.113	131.882	159.61	139.973	116.55	144.531	150.793	138.858	245.046	183.658	247.714
TGME49_248390	1014.85	924.56	1244.38	988.656	1086.91	1038.49	823.067	796.911	794.027	928.426	892.078	835.543	527.674	533.826	543.481	772.116	719.91	752.309
TGME49_248400	113.226	115.088	111.578	105.919	121.119	97.8241	116.573	119.091	107.749	92.4549	104.742	96.4908	97.741	91.2675	111.604	108.843	92.8378	101.97
TGME49_248420	77.3171	76.5139	70.6773	73.4229	75.1604	77.3487	103.391	95.1302	98.1721	93.8801	88.994	90.6277	81.1184	82.6632	84.4091	115.232	122.536	107.984
TGME49_248425	1.7491	4.51776	5.28221	49.4283	49.4327	48.8416	2.6786	3.10707	2.49743	45.8987	51.8366	40.919	39.2691	38.5152	41.5472	33.0636	25.9673	20.2875
TGME49_248430	8.73367	6.56238	12.3343	105.47	97.0173	125.139	3.26012	3.18451	4.48928	80.996	94.0544	83.5037	15.9247	14.9713	11.63	7.16854	5.9193	12.8771
TGME49_248440	36.7879	37.5108	35.5405	29.9165	33.8255	31.2004	37.7674	34.465	35.3442	31.4711	31.6579	27.201	10.689	12.0099	11.9704	14.0385	10.8971	11.8884
TGME49_248445	159.88	138.178	142.959	93.3408	80.8457	71.4089	150.485	150.103	135.856	108.992	92.4711	71.6712	123.993	126.534	127.212	121.181	93.6048	98.7094
TGME49_248450	58.0856	61.2572	40.615	53.5142	52.3324	48.8978	86.9631	79.7413	82.7925	62.4574	74.7896	74.0348	98.8209	91.8996	84.2945	97.6004	102.222	115.395
TGME49_248460	107.144	108.091	96.0319	116.355	122.276	126.376	105.124	112.951	107.374	128.1	114.041	99.4335	125.239	116.416	112.463	156.051	133.501	165.936
TGME49_248470	8.79064	4.54685	4.25893	24.0893	20.0276	17.5928	7.63422	7.97442	5.2664	24.4842	21.6502	21.5092	22.3032	23.9028	23.2304	37.8425	25.2958	31.5418
TGME49_248480	3062.63	3128.14	3772.97	3476.84	3666.83	3557.44	2376.33	2601.4	2432.32	3253.91	3002.21	2802.87	1502.28	1500.82	1481.71	1931.68	1620.37	1838.94
TGME49_248490	84.5457	71.3851	82.6598	59.8133	63.4144	64.956	71.8808	68.9108	73.3147	56.4287	60.1097	51.7649	61.0777	88.2635	95.8539	52.3791	58.4708	52.663
TGME49_248500	66.143	75.6497	68.4722	64.2762	65.6685	58.7071	69.7722	62.4382	72.3606	62.7475	60.8802	64.671	53.4434	53.0692	46.101	63.1411	68.4007	73.9433
TGME49_248510	4.18631	4.18219	4.56694	4.22374	3.62753	5.35014	5.40719	5.26831	5.05059	3.87471	4.62902	4.82939	6.10075	6.83458	6.98037	8.86607	9.50568	7.98446
TGME49_248520	122.091	123.392	149.13	84.2486	103.893	106.296	119.118	121.563	122.156	86.5339	84.813	77.8946	81.3578	82.0966	95.1515	111.716	93.764	104.067
TGME49_248530	18.4766	21.3928	22.8829	15.4872	11.1192	18.138	25.8308	26.0906	25.9953	16.3347	22.37	21.5708	17.6159	20.6998	17.4051	18.8522	28.045	26.264
TGME49_248540	1.75629	1.76474	0.801065	2.12305	0.683173	0.929623	4.92942	4.07175	4.3105	1.86655	2.37759	2.75201	3.73873	6.35073	4.32781	7.73312	8.34918	7.09198
TGME49_248550	36.809	35.4906	26.2989	28.7726	32.2835	28.47	40.593	35.3861	39.6704	36.1056	38.7673	35.2933	34.6472	31.4025	33.845	41.2221	41.469	44.8453
TGME49_248560	6.17864	7.66617	3.18054	6.5305	3.30718	5.45591	11.0883	11.0281	13.4136	6.15061	7.69312	3.49935	19.5952	16.1456	12.1293	17.8127	17.3351	10.5592
TGME49_248570	32.3254	30.993	17.1162	20.1748	16.788	19.673	47.3524	41.649	48.5796	22.9382	24.1208	20.4641	45.54	43.8006	41.0473	47.9301	47.9243	44.024
TGME49_248580	14.3232	30.8295	6.36109	3.63995	4.68517	4.52442	5.14096	6.69564	20.4512	0	0	4.85624	8.88315	14.9713	30.0704	17.8127	0	0
TGME49_248590	10.4549	15.8751	13.0936	52.9254	49.6559	63.0116	12.6585	11.1431	11.8826	60.6501	70.8056	70.1142	27.8814	33.8039	20.1933	74.1114	58.0367	70.2921
TGME49_248600	122.208	113.743	112.288	94.4826	99.414	96.1196	121.486	123.41	119.811	96.5006	108.539	109.359	104.997	111.161	116.926	130.729	174.392	144.838
TGME49_248610	69.3405	82.3861	73.1484	70.5347	70.9974	82.2738	89.8543	86.5582	98.513	83.346	87.2912	99.6068	51.7602	50.6611	49.6579	57.5688	71.4455	70.6126
TGME49_248620	145.345	174.411	203.555	137.094	151.252	174.25	137.092	139.957	151.882	144.892	152.376	159.525	59.4307	60.062	58.6963	61.7929	76.0903	97.1823
TGME49_248630	147.794	165.291	191.659	134.377	144.816	151.052	126.92	143.244	146.498	104.981	126.808	108.904	119.77	108.709	107.761	78.013	68.3687	86.5185
TGME49_248640	45.326	44.6284	46.2322	46.9447	42.5374	43.9428	57.1277	54.9767	57.094	47.3329	57.8302	54.4236	70.8079	61.295	59.003	57.7233	70.7035	69.8778
TGME49_248660	83.3091	78.4193	91.4367	63.7937	78.5107	69.7887	80.0014	82.3492	88.7683	90.3044	77.9352	74.0361	66.9176	65.9805	73.3064	78.9593	63.9609	81.8886
TGME49_248670	120.437	113.191	111.003	118.373	118.061	125.503	142.935	147.177	153.295	132.31	133.921	120.584	180.66	146.367	167.44	171.579	172.436	178.59
TGME49_248673	0.308579	1.81143	1.64452	55.5207	57.837	58.4844	1.77211	0.865505	0.52872	96.9539	78.2484	86.9416	8.61203	7.09594	10.5505	1.15127	0.746933	0.909952
TGME49_248677	3.41622	3.38411	5.40495	67.2283	62.8569	70.817	2.60561	2.99432	2.56084	55.239	60.6592	63.5233	9.13696	8.70384	12.295	18.72	17.572	19.5182
TGME49_248680	23.8699	26.0097	18.6653	22.7281	22.6698	22.1832	32.9463	27.2076	29.6428	29.9444	29.5859	33.4228	34.0236	35.5511	28.851	33.8259	43.2718	40.6321
TGME49_248690	57.9085	53.701	43.2811	57.6502	52.8814	51.067	73.1563	58.2038	65.8988	55.7091	57.4812	58.4591	73.3787	73.5886	78.2038	76.6106	65.2202	70.8043
TGME49_248700	1157.77	1225.58	1231.8	1041.8	934.585	1014.21	1066.01	1134.09	1072.64	949.146	903.722	935.671	747.681	758.591	789.941	838.276	912.507	898.744
TGME49_248710	25.1768	23.7209	23.4741	29.8975	29.2116	28.335	33.1956	29.9386	30.6992	28.4001	35.3617	30.2782	47.8303	45.6677	41.2196	103.949	104.552	108.7
TGME49_248720	33.3122	33.2256	31.6788	42.2426	40.9369	44.0214	40.0161	36.27	43.7242	40.6759	50.7558	53.3893	32.639	36.0973	34.7023	41.0479	46.605	47.0434
TGME49_248730	0.532682	1.35502	2.36569	34.9255	37.8105	43.2437	1.14716	1.12055	0.912697	36.2937	33.6299	32.1475	0.991096	0.37119	0.319521	4.6372	6.01714	9.42477
TGME49_248740	275.677	298.733	200.715	260.287	256.372	230.923	301.946	280.457	270.477	244.276	218.014	189.561	216.524	200.654	202.476	249.121	262.37	237.45
TGME49_248750	14.1852	10.5073	7.92942	18.4225	18.0039	20.5242	18.4063	14.3396	16.9062	22.0565	27.5974	24.3508	74.5991	67.8213	76.3376	86.9815	88.6025	90.126
TGME49_248760	0	0.137884	1.25179	20.146	25.3547	20.2555	0.969529	0.164703	0.201228	21.2621	22.3357	20.4271	2.18513	0.245516	1.0567	3.50534	1.70567	1.03897
TGME49_248770	24.8974	25.2806	23.1817	20.6671	15.9421	20.8609	32.4674	30.7707	33.5591	23.4103	27.9873	32.4619	19.853	34.3638	32.694	26.7191	38.8585	27.3548
TGME49_248780	8.26091	7.88018	6.67255	5.35332	3.85059	7.3391	8.52451	9.2319	12.5177	8.74424	6.95025	6.61698	11.8157	10.0379	11.5208	13.8692	4.999	12.4846
TGME49_248790	20.3313	18.7612	26.2884	28.3697	28.8595	30.4287	25.366	27.6184	26.5446	20.8555	28.3014	30.829	25.5444	33.4062	30.3761	30.7894	33.4141	25.663
TGME49_248800	21.5152	21.1212	23.8608	14.7657	14.8706	17.0482	26.0611	27.9853	32.6987	19.7348	23.1493	25.2635	28.9488	26.6816	26.1757	27.0593	22.1654	28.9147
TGME49_248810	224.203	232.447	141.54	173.267	146.26	172.495	302.691	277.363	268.869	208.534	256.133	242.454	252.924	270.479	232.448	362.828	401.713	408.342
TGME49_248820	1.45969	0.856872	0.243099	55.7817	65.3536	47.5496	0.13098	0	0	54.5578	45.6967	54.7487	1.69742	0.381436	0.656679	4.08445	0	2.42123
TGME49_248830	29.693	27.2443	29.2829	34.6223	30.8112	34.0891	31.9279	33.1558	37.4623	32.2288	36.5185	34.8127	26.0756	22.7776	24.1719	27.5402	37.6481	36.9739
TGME49_248840	33.5438	39.226	30.7769	32.2535	30.7455	35.7294	45.6174	40.1532	41.3615	42.2807	48.2802	49.3326	53.1891	58.2819	58.0527	45.7334	56.3435	54.4165
TGME49_248850	47.2646	56.343	41.0501	64.4431	50.1803	56.2548	56.7412	56.0473	52.5147	60.3869	64.2614	57.7554	62.428	72.6718	58.2016	48.1471	48.8083	40.1955
TGME49_248860	31.279	42.3961	35.4436	27.7288	28.9608	31.7092	42.8186	36.2876	42.2872	26.46	32.288	31.6038	61.3872	50.0735	41.1397	30.4346	37.7305	23.5955
TGME49_248870	136.071	134.206	133.95	114.029	106.362	93.1856	129.612	111.299	120.583	103.032	111.992	114.869	149.903	150.001	157.87	83.4973	108.344	79.6004
TGME49_248880	399.101	445.957	471.967	347.54	325.857	348.685	368.268	388.638	404.091	325.566	367.03	307.815	252.271	285.342	265.759	351.282	348.45	357.912
TGME49_248890	65.7615	81.3977	69.8243	58.2677	55.3841	55.9511	75.0608	73.9089	80.5496	53.4139	64.417	66.4189	57.8175	48.5462	55.3907	51.2318	77.2519	68.7266
TGME49_248900	11.0708	14.5397	13.2142	32.2078	28.2513	32.6672	11.2954	10.7515	12.1482	32.3113	30.8816	34.2724	47.2309	43.7653	45.6805	104.01	106.671	103.55
TGME49_248915	0	0	0	0	0	0	0	0	0	5.57655	0	0	0	9.9809	0	17.8127	0	42.2369
TGME49_248925	0	0	0	0	0	0	0	0	0	0	0	2.42812	8.88315	0	0	35.6255	0	14.079
TGME49_248940	67.0573	72.0553	70.1196	56.4152	60.0655	58.8332	67.2036	66.8329	72.3367	57.7053	55.0055	52.1417	50.9433	49.0127	52.418	68.5097	63.2331	62.6906
TGME49_248950	31.4552	29.9375	25.2746	28.3871	26.5814	25.8366	33.5377	34.8943	35.4515	30.9687	36.0469	27.2378	29.0572	31.3568	38.8208	55.7974	51.6849	52.5577
TGME49_248960	69.5342	69.1535	62.6597	64.45	51.0799	63.6681	68.4577	69.3856	78.3462	71.6169	62.895	69.7309	60.8032	55.6355	61.1549	98.0749	104.524	97.137
TGME49_248970	2.42083	0.757909	0.215023	31.7445	28.5069	27.223	0.231705	2.71598	0.691307	29.4065	25.7672	15.5947	4.20386	5.39812	1.16167	9.03182	1.5626	8.09046
TGME49_248980	34.8939	37.9252	34.4454	30.5112	42.8427	37.4026	41.3519	39.04	38.772	41.1427	54.7915	39.5851	33.3332	28.3486	26.9816	52.0329	54.1735	55.5935
TGME49_248990	355.306	355.332	359.248	311.695	320.132	311.595	331.232	337.317	364.396	238.368	249.367	263.619	615.192	669.912	624.338	975.575	888.652	988.244
TGME49_249000	20.28	15.7976	14.2803	18.3418	18.1605	16.2221	19.1523	19.7355	21.5026	16.3919	20.7603	19.608	14.3469	13.8631	13.7372	15.2475	16.7985	14.5527
TGME49_249010	90.2719	93.3264	92.0333	97.8213	90.9399	89.4389	82.2359	91.4823	87.199	89.1403	93.6703	82.2194	87.6499	76.1997	79.4287	123.698	116.196	109.766
TGME49_249020	38.2051	37.9752	33.2774	34.6096	29.2726	33.7649	37.0489	39.5928	43.5052	31.731	33.7226	32.3582	16.298	13.7959	17.0944	32.35	30.3722	30.456
TGME49_249030	45.8239	38.7538	33.76	44.6762	42.0712	38.1621	49.5233	45.9648	52.3654	52.2301	53.3094	48.9596	86.7402	81.3446	78.1975	51.0718	63.7317	49.585
TGME49_249040	0	0	0	3.41664	2.5869	4.49666	0.567714	0	0.677524	5.08048	2.88846	7.64188	0.490481	0	0	0	0	0
TGME49_249150	0.934123	0.883455	0.933421	32.8387	24.3425	29.4087	0.875454	1.05529	1.24485	33.3684	30.4213	35.0758	0.96556	1.13912	0.653705	4.84042	6.90891	4.13187
TGME49_249160	19.9991	17.7144	12.9908	16.061	20.1142	23.7405	25.1875	24.5036	24.8158	17.5402	23.6175	30.5491	10.8584	12.6466	8.83703	21.5081	32.3875	19.7281
TGME49_249170	19.7264	23.1123	21.812	20.2783	19.3577	20.9919	23.6494	26.5873	22.96	21.1521	20.3741	21.9148	13.0114	12.6756	12.657	18.8517	22.896	27.6547
TGME49_249180	353.767	362.669	355.86	246.069	224.489	239.113	481.396	486.794	469.407	400.157	418.845	428.991	141.272	130.404	139.82	163.275	167.54	153.349
TGME49_249190	51.397	47.0261	42.9043	89.2536	91.2213	96.8104	49.5924	55.728	57.554	96.9038	95.4736	97.9406	40.4354	48.7484	43.3899	37.2859	31.4863	32.9787
TGME49_249200	219.427	233.845	197.173	240.743	254.06	272.507	218.023	236.098	240.607	218.294	234.675	244.13	300.322	315.558	299.061	421.211	386.03	405.039
TGME49_249215	16.9835	13.9183	9.75413	14.563	14.6603	15.0025	16.0598	16.9642	18.9115	12.6313	15.5316	14.2506	10.4408	10.0219	9.36247	12.3399	24.2879	23.2326
TGME49_249230	6.78357	7.21757	9.15093	66.5858	67.6495	71.2746	5.69133	5.64852	4.97608	89.731	83.9504	81.4182	0.473301	1.32947	1.06812	0.949076	0.821	0.750138
TGME49_249240	1181.78	1129.54	1114.87	853.293	962.545	841.684	1054.73	1124.45	1127.59	928.364	817.859	767.147	922.546	952.836	1003.59	812.065	705.202	705.202
TGME49_249250	2325.22	2158.77	2703.54	2536.21	2648.79	2792.39	1907.36	2006.88	1922.94	2439.78	2443.14	2307.1	1351.52	1351.81	1402.57	1469.62	1401.07	1492.52
TGME49_249260	43.6581	49.7321	42.5663	52.5382	47.7195	57.6664	49.2118	49.1537	53.9355	49.1626	55.2657	58.6165	87.686	85.2296	76.9513	122.789	131.906	124.516
TGME49_249270	602.276	630.131	545.25	443.629	459.948	433.149	567.492	578.837	573.153	396.194	414.632	438.701	359.54	413.78	404.454	690.647	584.561	630.559
TGME49_249280	0	0	0.819806	13.2915	12.4789	20.2141	1.03065	0.359551	1.23	22.2796	18.7814	16.794	0.381615	0.643161	1.84544	0.765225	0	0
TGME49_249290	1.56155	0.632185	1.21961	109.691	101.348	103.483	1.19827	0.528603	1.38391	101.133	101.227	99.1331	5.0093	1.80106	3.19761	5.82597	12.7732	3.96964
TGME49_249300	248.698	242.327	215.795	155.586	153.964	145.947	236.98	231.059	241.92	166.952	177.709	166.211	173.488	173.917	167.542	57.2863	59.2415	52.0015
TGME49_249310	41.0794	37.1556	40.5033	33.8738	35.9515	37.525	30.496	37.3863	35.5934	34.7795	26.9649	34.0135	24.6553	21.021	21.3211	30.2453	30.9437	28.2729
TGME49_249320	28.7579	30.6878	20.8654	27.3634	16.4072	24.1889	37.607	34.4291	40.6795	30.1394	28.8755	32.0285	44.6923	41.8266	45.1307	37.6355	51.5331	43.8804
TGME49_249325	15.8763	11.3458	4.13854	23.1554	7.45111	24.2029	33.4472	39.9318	28.0896	10.0781	34.5753	37.9138	60.3626	44.0122	52.7915	72.1094	55.1381	69.2075
TGME49_249330	32.6801	29.9523	16.9439	23.0345	18.0011	17.8217	33.7505	31.9409	39.5524	24.3068	22.3194	24.4598	35.1343	38.187	40.4997	29.3311	35.0744	34.3199
TGME49_249340	125.047	125.129	107.178	81.7154	75.531	70.7205	148.732	144.435	148.575	81.211	85.9554	95.2298	221.206	207.25	204.634	144.428	154.13	125.959
TGME49_249350	69.9993	76.8421	74.7063	52.845	48.5063	43.5616	65.8814	74.7403	71.2103	48.4729	50.9726	50.3594	74.1442	65.9721	67.7264	85.9017	84.3776	85.2256
TGME49_249360	73.3055	81.6947	67.9169	67.9458	69.773	61.4393	76.139	74.7852	79.4974	61.5994	77.6458	74.1636	90.4715	86.0917	94.2868	108.521	92.4538	107.145
TGME49_249365	2.20216	2.58544	0.880202	8.39451	10.1567	11.6864	1.10657	1.08091	2.45257	11.446	10.1687	10.8636	7.57999	8.74687	8.52	6.5728	7.46264	11.6889
TGME49_249370	515.744	457.128	566.199	243.786	239.134	228.266	466.11	444.312	491.276	264.119	212.796	220.331	505.175	490.115	505.511	277.388	223.389	228.486
TGME49_249380	67.4579	75.7213	65.273	58.8486	64.8921	71.1432	82.7689	78.3062	83.6833	62.1648	67.0824	74.9776	76.8697	79.6717	73.3674	72.6166	74.0345	64.2578
TGME49_249390	190.786	198.486	159.115	160.045	168.039	166.347	221.831	216.381	219.131	195.735	192.574	203.509	257.596	259.375	260.22	211.514	239.305	209.315
TGME49_249410	67.6385	80.5609	63.4891	79.2325	81.4489	82.5907	79.4423	75.9511	77.3843	75.3406	77.3504	86.8544	69.1938	73.5665	61.9861	88.6007	77.9723	74.6513
TGME49_249400	119.222	141.284	160.002	140.885	162.573	158.878	114.736	103.976	118.841	125.617	115.664	128.845	107.676	90.607	79.5588	120.468	77.5569	101.442
TGME49_249425	211.191	216.877	209.895	247.476	249.788	225.805	209.392	207.471	205.744	223.686	231.606	243.932	264.286	269.283	276.738	347.558	406.491	376.018
TGME49_249440	78.8382	82.6708	72.9262	54.8891	40.2337	44.1581	109.542	105.529	113.278	51.7933	59.8767	58.3364	115.486	124.177	101.995	121.155	124.085	125.564
TGME49_249450	15.8431	15.7389	13.8295	16.0834	16.9903	15.0534	17.527	19.3306	17.173	17.2778	14.8005	17.8672	22.1275	23.8077	22.0818	23.3613	24.4132	28.75
TGME49_249460	14.5991	18.4781	14.4254	24.1637	17.2554	23.7093	16.8303	17.4674	17.9702	19.5875	25.6127	22.9088	12.1677	10.3244	11.2311	18.1221	16.8151	17.0441
TGME49_249470	64.0075	73.1886	74.8773	74.4247	71.3497	58.1711	70.5474	77.0184	79.2916	74.7613	82.6522	78.1377	71.7429	81.979	83.008	91.1637	79.6308	74.3394
TGME49_249480	69.7286	77.7736	57.376	55.9613	51.2168	60.5143	84.5574	87.6955	90.919	60.4745	67.5859	77.2034	70.9634	90.6595	73.7458	93.9703	87.6457	83.8782
TGME49_249490	26.4142	29.1825	35.2855	31.9796	34.1804	41.6011	28.6258	29.1358	27.9278	36.0394	36.6144	37.9828	22.9722	24.1583	22.7202	38.0834	38.2723	38.8086
TGME49_249485	2.14848	0	11.45	6.55192	16.8666	24.4319	23.1343	10.5456	5.52182	17.5661	23.5409	8.74124	11.9923	4.4914	23.1972	0	10.401	0
TGME49_249510	34.2476	42.5488	40.3168	36.1522	34.935	38.9992	41.4514	42.7866	38.9775	40.7499	44.134	37.7315	19.3413	22.3268	18.1939	16.4698	25.5071	35.2733
TGME49_249520	0.387114	1.81796	0.257882	0.590263	0	0	0.138945	0.271445	0	0	0.605945	0	5.76205	4.45094	9.75258	18.0535	9.37031	11.4154
TGME49_249530	124.864	128.914	97.5518	109.237	89.6756	94.3136	123.054	123.162	122.271	100.913	102.025	99.8851	92.2081	98.2844	82.8635	121.494	161.096	150.643
TGME49_249535	132.645	159.387	219.043	133.887	157.666	174.682	93.8784	62.0075	77.8923	82.1935	58.4868	53.2076	56.7749	42.9613	41.4636	81.3191	48.2367	104.674
TGME49_249540	20.3914	18.5504	16.0153	28.332	25.1549	25.9113	22.0297	19.5182	19.6902	28.8413	21.7625	33.8513	34.1674	34.7263	29.8663	32.6897	28.886	29.8947
TGME49_249550	17.877	17.5248	13.7276	14.8713	18.191	14.6877	25.982	22.8786	25.6699	16.7404	17.7131	20.2436	28.3869	32.5853	27.8117	38.1946	36.9839	41.6148
TGME49_249560	27.4398	30.3498	20.9379	24.7699	23.7734	27.6429	31.6887	29.3937	32.221	20.9954	25.5386	25.9705	17.018	19.8593	24.0218	28.8547	39.3218	27.4926
TGME49_249570	300.651	290.428	260.999	140.999	159.53	136.264	267.265	263.315	269.9	143.005	137.275	103.049	270.303	256.932	255.377	164.036	198.837	183.174
TGME49_249575	0	0.558211	0	0	0	0	0	0	0.814653	0	2.23269	1.93444	11.0579	10.9334	13.6894	2.66083	24.1684	7.01028
TGME49_249580	42.5272	46.1512	41.0126	45.0968	43.469	49.7022	64.4056	59.9411	67.9962	45.5067	62.7898	61.175	60.8156	66.257	59.7361	48.9198	53.7415	46.4936
TGME49_249590	205.299	206.13	216.277	164.004	185.462	172.269	182.423	198.216	171.867	164.035	162.016	170.702	128.387	163.649	143.139	151.912	138.681	142.118
TGME49_249600	20.7661	27.9742	12.8416	28.6991	30.6075	32.5366	32.338	31.2109	32.1076	35.3678	43.124	45.4839	45.8717	47.13	39.8996	63.7401	62.2811	69.2869
TGME49_249610	50.994	65.3956	42.1733	51.6456	39.7649	50.037	73.4079	63.0472	71.3303	49.8403	60.2789	59.1886	56.5461	52.1962	59.048	72.4105	95.6096	92.0345
TGME49_249620	66.9883	76.016	69.1444	58.7033	50.243	44.8377	69.1103	65.412	72.3655	48.691	46.542	51.8243	37.9934	41.1267	38.3595	49.9851	66.5474	50.5228
TGME49_249630	51.6644	51.5826	45.5536	63.1494	61.498	56.8405	48.6658	45.7699	52.3934	49.0606	68.509	47.6795	42.983	47.9434	39.0021	50.4607	61.8166	61.1878
TGME49_249650	68.4986	71.5139	70.6518	77.5683	77.2171	81.8976	69.6199	71.1343	73.6561	73.5786	83.0052	73.0013	59.7797	58.7711	64.9107	105.998	85.3327	101.325
TGME49_249660	6.65814	8.0341	8.04947	74.4493	71.1447	74.0784	8.58548	6.74367	9.40109	70.639	62.1454	69.792	7.57043	7.21718	8.65319	25.3007	29.8452	22.7243
TGME49_249665	4.39389	4.85518	11.3639	48.0802	36.0159	32.8207	6.30831	2.71853	7.52849	22.0379	25.8925	19.98	0.961785	3.24192	0.930213	25.0718	11.2613	7.6217
TGME49_249670	232.302	250.914	208.145	192.523	192.413	189.201	276.408	287.454	292.368	205.805	210.005	213.894	120.928	129.535	126.168	454.202	440.939	490.432
TGME49_249680	48.325	51.4385	45.5639	46.68	50.2357	48.4321	55.4255	55.6185	57.4038	52.4053	56.4349	59.7904	56.6464	52.2748	51.3723	60.5703	56.9557	58.3193
TGME49_249685	15.823	16.7334	19.1503	17.4963	17.5422	20.3742	22.5436	20.4116	18.212	20.0333	23.0659	20.6399	26.5184	24.4928	16.0843	27.0383	18.1269	34.5494
TGME49_249690	38.1218	41.9627	41.8658	42.2683	37.885	36.5016	40.2419	42.5534	36.1325	34.8491	43.3912	41.2407	37.1452	37.6817	31.9606	38.8044	50.7784	48.7349
TGME49_249698	53.1711	51.3557	61.9863	61.2769	62.188	45.4069	57.3643	49.6393	45.2868	54.1607	38.7107	45.1212	68.1574	47.8222	58.1321	73.814	74.8277	72.9271
TGME49_249702	79.314	79.4014	72.1357	63.7993	65.4344	65.9797	83.5282	77.6946	80.2767	69.1745	74.8612	70.7222	65.3019	64.7338	58.4577	93.026	90.8188	93.5538
TGME49_249710	22.6409	22.0761	22.3426	28.671	26.8872	28.5829	22.2304	23.7868	22.1251	31.1062	29.7331	31.1086	26.346	35.5382	24.9978	33.2155	35.2971	30.3269
TGME49_249720	2245.3	2307.67	2374.88	2018.42	1960.55	2153.36	1710.63	1840.51	1739.29	1869.24	1739.03	1658.46	790.231	875.865	918.659	987.4	920.86	1003.6
TGME49_249725	36.2411	26.1758	31.48	24.921	28.2418	23.9058	27.9923	29.4608	33.4829	17.5337	24.3317	20.8706	58.0091	61.8352	64.097	63.2974	76.1131	80.152
TGME49_249730	47.3942	40.1174	37.931	35.2232	35.6456	37.9402	55.0299	49.4775	55.1969	35.9626	43.2144	40.8913	56.7316	60.278	56.4796	57.8691	59.8471	53.7531
TGME49_249740	287.141	281.769	384.971	225.964	208.508	197.934	188.151	203.874	206.766	180.733	149.702	142.705	187.595	140.047	196.862	146.429	132.129	101.103
TGME49_249750	0	0.633906	0	5.48852	3.8855	3.75219	0	0	0.616748	3.78388	4.78918	5.12575	0.334862	0.752487	0	0	0.871292	0
TGME49_249760	83.7279	79.4998	120.9	80.2275	82.0133	81.8008	70.6141	77.8524	73.0363	58.4276	44.8797	58.0164	68.3853	62.1703	74.3737	171.268	151.355	105.236
TGME49_249770	72.3255	79.7922	78.0828	67.4769	81.6059	85.8732	60.7572	75.5295	75.2215	57.1123	58.8076	59.7539	86.3953	85.4525	82.7997	208.153	224.795	213.277
TGME49_249780	160.561	172.227	142.959	115	111.059	123.295	168.997	182.251	165.123	114.227	123.6	117.839	151.739	146.651	152.744	175.665	199.708	192.088
TGME49_249790	55.6992	64.4579	59.3466	48.4787	51.6085	50.4419	66.9827	62.9148	69.5624	53.2371	55.5042	54.4656	46.9979	47.4752	59.5076	90.3768	108.013	129.002
TGME49_249800	10.4622	14.7244	7.09941	10.8001	14.0289	11.8234	17.213	18.4086	14.7527	19.0509	17.0883	16.6563	9.30968	12.362	11.3428	13.3343	14.471	14.9466
TGME49_249810	20.0949	20.4544	25.8498	24.7788	21.4678	25.5779	20.8915	20.835	22.982	22.5267	23.8876	25.4736	10.3139	10.8642	12.4989	19.3892	20.5265	22.3793
TGME49_249820	40.2745	43.8766	46.4038	45.8992	47.1983	49.0366	51.0359	47.4294	53.7085	46.2985	55.4694	44.0014	22.2179	25.368	30.4421	44.0363	44.4278	52.7384
TGME49_249830	0	0	0	0	0	0	0	0	0	0	0	0	0	0	4.23693	0	0	0
TGME49_249840	5.78325	7.61821	5.71438	22.0665	22.5648	23.2591	7.39921	7.93581	7.52659	24.741	27.179	23.8813	18.4056	17.1514	19.2205	18.2214	15.4052	18.1147
TGME49_249850	1135.52	1132.43	1052.43	792.343	764.447	799.758	1292.2	1313.89	1277.32	898.987	939.529	995.866	1222.19	1271.68	1303.66	867.11	876.95	888.866
TGME49_249860	111.142	93.1483	105.006	104.349	94.7984	106.32	101.034	90.2402	106.36	91.7198	89.3055	85.2234	80.3488	74.3819	67.4702	89.5693	92.3766	106.897
TGME49_249870	96.6575	99.1083	89.5185	119.679	116.865	112.75	102.11	98.4214	98.3238	110.697	115.748	109.864	80.6956	81.983	73.3619	89.4828	103.776	93.267
TGME49_249880	4.31685	6.20184	2.19464	5.49962	3.56729	4.73673	12.5585	9.81777	10.4135	9.35445	9.06874	9.27276	8.08467	9.08374	10.2724	14.8341	16.4987	7.95607
TGME49_249890	14.5575	13.8587	7.76599	18.8474	14.4292	17.598	16.1062	18.8957	13.0235	20.493	19.8983	20.4975	8.22918	7.59283	5.00735	16.1735	19.0012	19.6069
TGME49_249900	1567.88	1501.21	1535.68	1497.97	1425.07	1513.16	1475.79	1514.93	1433.31	1481.63	1402.29	1563.1	883.012	903.294	916.447	1060.3	971.934	981.454
TGME49_249910	49.424	50.5179	39.6567	33.4668	36.4139	22.2958	47.891	46.2267	51.1345	41.7742	37.4455	33.7283	34.9613	43.9031	37.2235	29.1615	18.3464	19.091
TGME49_249920	119.851	134.926	93.6464	121.315	141.645	117.284	115.477	125.704	108.884	137.279	127.261	140.037	40.7157	38.4761	49.2892	57.3132	60.3366	62.8212
TGME49_249930	36.4974	39.4394	41.3915	39.6677	40.8963	28.4829	25.4744	24.5294	24.5594	37.4665	34.1982	29.2873	15.273	7.92018	9.31751	9.89452	9.17065	11.5446
TGME49_249935	221.882	245.121	227.482	193.822	221.088	193.857	178.166	203.585	200.82	181.199	179.716	156.52	133.724	132.867	112.322	190.38	219.463	217.315
TGME49_249950	52.1388	46.48	51.4527	51.2536	62.1594	48.1346	48.4738	47.5591	49.8507	60.8113	61.2675	42.6995	36.1349	37.1649	43.9547	45.426	44.8407	47.3582
TGME49_249960	0.950919	1.11642	0	3.26236	13.064	2.25282	0.341309	0	0.814653	10.2738	1.86058	2.41805	8.84629	11.9274	11.9783	27.4952	5.75438	14.7216
TGME49_249970	256.454	249.339	270.119	247.517	264.879	244.642	222.041	240.924	241.981	271.956	257.562	238.39	147.841	159.694	175.667	124.689	120.52	128.219
TGME49_249980	32.3917	34.9395	61.498	43.8338	54.0367	54.8685	27.3216	27.5397	27.75	48.4746	44.6814	36.2417	20.7169	14.3894	18.9439	15.1062	10.7808	20.8946
TGME49_249990	394.954	386.744	320.893	340.261	367.577	354.293	427.639	421.894	419.528	366.986	372.065	415.034	753.469	771.109	703.771	432.898	445.521	415.725
TGME49_250000	3.02464	3.55107	1.7521	1.20311	1.80668	1.49545	2.83205	2.12088	3.26718	2.76481	1.64676	1.07008	136.041	114.914	148.14	35.3257	46.4745	22.4919
TGME49_250010	97.3462	111.843	96.8815	71.4458	65.2224	73.1107	111.57	109.582	117.954	70.1428	92.0772	85.8093	95.9281	96.7251	93.356	147.308	188.557	158.97
TGME49_250020	22.3542	20.7042	18.5317	30.2979	13.6493	29.1864	14.9771	22.8155	18.0869	20.3077	25.271	24.7584	91.9637	67.5009	67.0439	87.1074	102.207	75.4405
TGME49_250030	23.6409	25.2539	24.5356	29.5494	21.7055	26.2491	21.5593	20.9881	25.3382	22.1021	25.9669	23.0141	29.2609	19.7261	27.7526	38.4225	35.6116	37.3999
TGME49_250040	50.5258	58.4302	49.4533	45.3927	43.1143	34.0258	64.9814	65.0678	64.7011	55.564	50.2744	48.3869	71.8795	72.2109	82.1972	91.8507	92.413	95.1588
TGME49_250050	17.2374	17.0261	15.0488	18.1214	15.0872	19.2174	22.7164	20.6519	25.2518	17.0762	19.2303	16.0218	22.0683	21.887	19.7739	30.0879	29.4523	29.0658
TGME49_250060	22.2536	24.9357	20.5263	22.8145	16.0516	21.3888	29.8104	32.3643	24.822	31.9165	24.2145	23.3444	23.7103	32.6045	26.1264	43.0502	36.8314	29.1655
TGME49_250080	18.3827	15.4672	23.6755	22.4237	18.0392	23.227	26.1722	26.4245	17.0609	32.2068	19.6624	20.5676	19.3814	21.7765	17.6426	22.8613	14.8322	30.7178
TGME49_250090	59.0369	56.9239	51.7601	52.1228	47.2368	52.3923	62.4427	57.6314	63.0905	53.4228	58.6263	53.2191	58.4098	54.8722	51.0001	66.3708	82.1108	71.8735
TGME49_250100	75.551	87.5063	72.397	69.7837	73.5686	66.3632	75.5109	80.4835	79.2876	65.3347	76.8684	84.5307	208.69	178.897	186.676	87.814	75.9637	104.539
TGME49_250115	256.065	250.239	280	212.45	214.319	229.234	299.071	319.475	327.778	229.143	239.006	257.9	630.772	624.934	614.585	100.396	113.758	84.7999
TGME49_250220	44.3342	47.7784	83.4348	87.7482	98.8505	88.5626	39.5238	44.18	52.7469	53.5722	62.6509	53.5675	116.693	100.688	118.032	18.5769	19.0058	19.4831
TGME49_250330	117.303	124.169	92.868	103.399	122.085	107.144	118.188	116.498	123.731	129.471	121.353	107.773	81.0402	68.7001	78.2627	54.4924	71.6552	57.2987
TGME49_250340	165.171	161.813	174.091	121.942	143.667	137.637	188.431	195.05	199.462	144.635	155.871	159.934	239.635	256.305	264.846	237.735	214.812	237.731
TGME49_250350	231.69	196.619	149.311	141.118	119.858	110.973	232.304	213.23	199.568	181.636	153.737	162.658	254.195	168.469	222.059	199.659	164.588	196.796
TGME49_250360	8.56188	8.76194	7.93018	43.4235	47.8052	49.2889	9.43286	9.24619	8.11945	39.1458	29.527	34.6483	33.1379	33.6915	28.2601	53.9792	60.5112	46.3099
TGME49_250500	4.41685	4.14847	3.02642	44.834	44.3337	28.9403	3.26123	3.98199	5.08126	39.3552	59.2598	62.8959	117.633	121.881	109.003	91.3394	64.1474	84.4739
TGME49_250670	4.02683	3.46697	1.16243	43.7988	34.5104	49.2262	5.15501	4.32955	5.17468	51.1884	57.6738	71.8823	67.555	63.1357	71.8591	35.5559	50.6853	44.1336
TGME49_250680	14.8441	17.3359	12.8812	20.847	17.4799	19.6195	18.844	19.5163	20.3136	17.0871	21.6454	24.9324	15.8807	12.4126	11.4932	27.4721	29.8794	27.4156
TGME49_250685	5.91611	10.6015	3.31883	6.17209	0.611109	4.42606	23.8049	21.9428	24.9415	9.63773	14.8654	9.02628	46.0572	39.7066	60.5144	62.7318	33.1628	39.4824
TGME49_250690	85.8764	93.7657	77.975	65.9793	67.8712	74.9091	124.358	117.629	137.111	76.2308	86.2942	83.0763	149.485	150.292	147.723	127.52	142.212	118.886
TGME49_250700	69.211	75.2831	54.9627	64.9456	65.3403	62.3726	90.2348	88.3722	96.7907	81.6379	86.1114	82.0839	83.6767	77.4326	72.0197	119.821	148.988	142.219
TGME49_250710	1997.92	2088.28	1822.88	1355.06	1753.39	1447.51	1483.42	1186.46	1181.6	1188.63	903.938	646.437	2356.85	2303.67	2426.36	368.717	335.577	327.909
TGME49_250720	5.20844	7.38011	3.94826	43.1317	40.36	49.5275	7.67115	6.73762	7.77016	47.3045	45.2616	55.7174	15.2044	23.0906	17.7756	40.8744	39.9957	32.3066
TGME49_250730	44.8944	41.1398	37.5263	51.1593	42.6562	53.6225	37.049	38.8335	37.7553	42.7046	42.6496	46.4051	46.8637	47.1577	44.1281	37.4708	39.5719	39.2395
TGME49_250740	46.2542	61.8578	47.3698	56.0708	66.4563	61.0957	53.4757	50.7634	55.6968	63.2009	61.8006	65.0255	61.6151	69.6539	62.1517	72.767	79.3398	79.4813
TGME49_250750	548.852	505.604	487.169	375.123	338.47	325.112	583.45	534.599	500.09	378.648	391.548	419.406	40.5452	43.2743	38.6006	51.148	47.3826	46.9635
TGME49_250760	38.1895	37.8806	26.1194	64.1826	49.6625	56.8628	44.1655	45.5756	43.9481	51.3843	58.0742	64.5118	23.5242	25.7451	22.8763	104.073	115.895	111.291
TGME49_250770	689.022	685.136	638.041	430.817	452.228	402.993	796.331	777.017	698.895	528.254	522.975	550.72	494.518	523.93	482.548	593.044	525.527	521.07
TGME49_250780	19.1209	18.6016	13.0744	24.2117	18.7806	24.4129	23.548	22.5008	24.2054	21.4986	22.4813	23.739	30.6789	28.0935	28.8563	33.4253	39.7436	35.9791
TGME49_250790	20.6088	23.8286	16.0372	21.8099	23.8797	24.5911	24.2577	23.2566	23.5258	20.9064	26.8346	27.2957	31.4607	35.8931	30.0997	32.1747	39.7312	42.0257
TGME49_250800	120.322	135.077	111.112	104.881	93.0484	112.59	184.837	174.4	201.188	110.45	132.299	138.428	286.642	265.093	260.421	221.705	247.27	233.752
TGME49_250810	973.105	897.839	1149.15	972.147	1000.73	965.189	821.113	871.67	840.093	948.666	919.458	938.476	553.641	561.777	583.532	590.772	554.608	572.862
TGME49_250820	98.2337	109.571	93.1167	72.5374	73.2194	79.2012	141.338	135.003	143.591	83.7544	95.5099	95.2358	112.683	113.82	122.825	108.797	115.518	88.7601
TGME49_250830	130.6	142.151	129.889	109.137	100.977	108.689	139.034	135.999	137.886	120.63	126.009	116.44	96.3306	101.788	92.7791	112.629	126.764	124.118
TGME49_250840	53.8632	52.5104	52.2754	56.8994	53.0449	64.977	60.1069	58.1475	60.7149	58.2044	64.3603	64.0022	62.0015	56.421	61.4861	80.3543	93.6722	83.889
TGME49_250850	43.4808	50.0431	40.5143	47.0859	48.9449	46.57	60.7193	58.8209	61.3548	45.6217	50.7988	55.1049	63.3084	59.7332	64.4065	52.031	60.9151	53.493
TGME49_250860	2.3872	14.0134	3.18054	0	14.0555	22.6221	0	0	0	5.57655	11.21	0	106.598	74.8567	137.465	151.408	46.2269	105.592
TGME49_250870	93.4927	92.2379	97.5488	82.8969	79.2385	72.3813	96.1281	95.3986	100.214	71.7245	73.3807	77.8711	97.2564	93.1585	92.1392	109.398	108.73	109.069
TGME49_250880	72.242	76.762	76.6416	79.04	70.8065	82.9412	74.9212	76.3191	72.1551	87.1683	88.1394	79.2651	53.2316	58.9022	69.8435	138.651	151.747	155.676
TGME49_250890	11.3043	11.6669	8.82652	16.3547	17.1297	16.542	11.8514	11.5397	13.0627	14.9231	14.3202	18.7713	8.6087	9.23287	12.3945	13.7315	16.2904	17.055
TGME49_250900	22.6557	23.7855	24.9606	29.8947	32.4933	31.3785	28.9301	23.5238	30.0469	36.3854	24.8921	23.2657	8.51161	11.3851	23.5206	25.1952	20.0375	48.179
TGME49_250905	2.36097	3.32626	8.17854	3.59995	3.70695	6.71205	3.89809	4.96655	3.64076	3.0334	3.32604	4.80288	10.1034	6.90985	4.24857	15.8553	10.2868	2.08864
TGME49_250910	34.3527	35.5947	23.1917	22.3231	19.6834	19.2265	42.5345	33.6264	39.0095	28.4101	30.8556	32.1274	24.022	12.5314	16.3879	23.6548	36.8327	25.8351
TGME49_250920	27.4338	26.8871	26.0624	125.491	149.587	129.309	31.7662	31.364	34.1298	133.187	129.945	117.561	15.7567	11.9688	10.0881	17.8004	22.52	23.2142
TGME49_250930	78.9763	58.925	71.6012	115.433	122.349	110.18	74.4727	70.2551	74.7852	107.856	92.0205	91.8329	30.2578	39.6631	33.8056	13.948	9.95424	9.09507
TGME49_250940	51.1561	45.7958	45.3828	119.332	116.004	103.171	58.5347	53.8148	55.2129	132.386	125.536	132.193	64.9017	50.7442	54.6789	9.45481	3.96918	7.39971
TGME49_251170	36.6093	38.1101	38.1376	88.6055	90.1328	84.3202	45.1799	39.8689	46.3407	101.064	99.2101	107.331	102.536	87.6052	86.1164	3.50468	6.06346	5.23233
TGME49_251180	12.1406	11.6272	7.16669	26.8286	30.0432	33.6334	20.2812	19.3702	19.9834	33.792	37.5349	37.8387	62.4809	56.8027	61.425	3.00092	6.20595	4.00256
TGME49_251390	72.3506	67.6956	59.2071	57.1193	67.0339	70.3025	58.5279	48.6722	56.9487	46.3283	55.1876	55.2865	40.3158	48.369	36.3489	47.9574	64.0064	56.3159
TGME49_251400	18.2613	16.5143	13.261	15.4273	19.1308	14.8887	27.8712	24.6292	28.0826	19.6	19.5712	20.4151	32.7522	37.4875	35.3777	31.9172	38.4284	27.1675
TGME49_251410	48.7607	45.893	31.814	58.043	47.0159	57.3296	57.5621	53.0192	52.5557	57.2912	69.526	65.8146	14.8332	15.8188	15.0757	26.359	34.4833	35.4062
TGME49_251420	0	0	0.882463	7.57447	19.499	19.4576	0	0	0	9.67032	25.919	23.2426	1.84852	4.1539	1.19189	4.94227	4.80973	0
TGME49_251430	2.18409	0.780416	2.53038	7.67407	6.33663	11.6985	2.7267	0.865624	0.488116	2.9947	7.28339	12.0735	18.0215	18.8589	21.8729	18.4229	23.9052	22.6819
TGME49_251440	75.9022	75.5113	68.7929	81.1661	68.4073	87.8278	63.448	77.3831	70.2446	70.1071	61.4366	64.099	63.9215	63.4695	81.772	78.2477	112.169	84.8175
TGME49_251450	18.076	19.8159	16.9884	24.4433	23.3254	21.0932	25.4491	24.2387	23.8363	25.159	27.8903	29.0875	18.1701	21.1474	18.5352	18.4238	22.4791	20.3215
TGME49_251460	40.4609	48.2845	41.687	44.5128	42.7774	46.9641	54.0365	48.2017	56.2717	45.3292	45.8498	50.4336	74.5925	74.8417	73.4306	57.4015	66.3662	58.3113
TGME49_251470	203.573	200.126	211.966	210.501	200.552	201.075	174.75	202.197	185.962	184.89	175.098	162.905	182.692	179.842	191.872	166.277	150.858	161.007
TGME49_251480	25.1417	21.3992	18.8982	23.5204	23.6627	22.4475	29.9612	23.3981	28.3135	25.7209	29.5849	27.2679	13.9213	13.9366	15.3148	25.6662	27.1238	19.4497
TGME49_251490	52.0232	56.2575	58.0458	63.4403	69.2703	66.1968	51.2887	51.9037	56.9046	57.3997	54.2874	59.4591	35.6846	32.7929	35.8364	75.8994	83.95	87.636
TGME49_251500	359.928	384.156	370.303	354.915	292.782	344.319	343.391	332.872	319.862	332.879	329.882	367.951	194.645	191.083	219.677	230.559	203.611	246.034
TGME49_251510	32.3972	35.9981	32.6041	37.3723	34.3653	38.8877	37.8331	38.416	40.2938	44.3271	39.8745	42.701	22.9987	22.6964	22.3479	27.3397	25.5796	23.5424
TGME49_251520	87.3959	73.3794	82.3903	77.9365	72.5082	68.2636	72.4329	75.3956	83.1534	81.5087	84.3598	78.523	81.3034	68.6514	76.2517	74.5995	62.1819	85.9056
TGME49_251530	63.0571	64.1883	28.1595	42.8804	36.3386	38.7334	81.0015	78.0205	74.8214	57.3297	88.5861	70.7117	104.648	82.525	92.4116	119.259	93.0175	62.8403
TGME49_251540	418.574	451.578	470.067	429.48	465.491	480.162	344.016	384.72	384.035	353.432	349.177	386.97	364.381	362.548	383.783	955.044	978.906	1061.87
TGME49_251550	99.2815	99.9752	148.222	155.271	130.928	146.517	70.8467	87.3644	84.7183	120.316	94.2866	92.4017	51.4736	43.4784	56.8455	88.5757	78.839	43.3941
TGME49_251560	36.8026	40.3352	39.8187	25.1265	22.2961	27.3042	46.7078	52.8551	55.2717	30.7666	31.1482	32.7098	54.4448	57.728	56.207	52.6309	52.8211	58.6065
TGME49_251570	11.1504	12.0799	9.90397	12.0257	13.8776	13.831	13.1778	13.4125	17.5129	18.3179	22.7747	16.6434	13.0717	9.94931	10.6851	15.8962	12.5076	10.1583
TGME49_251580	1.7604	1.50312	0.852883	7.56459	5.9677	5.15632	3.7911	5.61087	3.83888	5.98155	5.76155	7.16228	4.16863	6.69111	5.18373	7.76198	10.0718	2.83153
TGME49_251590	40.0099	39.6115	37.2209	35.8902	33.6138	34.9438	48.4059	42.2301	47.6663	32.849	47.4646	43.8847	43.9683	40.4997	47.9986	40.5042	47.8001	38.0857
TGME49_251600	82.8592	81.3055	65.9308	59.9711	61.3814	52.732	67.9846	67.5471	60.7784	54.7156	57.7497	54.6026	65.6213	57.5975	70.6545	87.6396	84.552	77.2542
TGME49_251610	43.7126	49.4306	41.535	49.2338	37.1235	46.9979	41.6018	40.333	44.3178	47.2239	44.533	46.7921	35.1934	28.2169	28.0773	39.5012	53.8037	43.6367
TGME49_251620	166.186	170.42	143.045	110.585	121.547	122.671	183.807	178.214	201.253	142.025	150.566	156.168	137.783	150.072	158.679	135.095	142.125	130.247
TGME49_251630	146.494	136.348	97.001	123.276	114.056	122.479	171.742	162.771	162.065	141.295	157.698	158.558	161.497	164.252	142.726	117.775	135.717	139.975
TGME49_251640	54.7846	60.4389	69.8054	66.6987	63.3533	75.9747	72.9495	63.762	72.841	68.9174	74.5252	77.1833	45.0119	32.05	40.7501	45.6543	42.5575	30.6926
TGME49_251650	14.3625	21.5615	6.90135	32.6698	23.567	33.4683	34.1416	25.0949	31.4668	30.2509	30.958	48.3762	22.7798	25.5949	20.761	20.204	25.0765	20.1349
TGME49_251660	22.7362	27.8885	29.6139	82.7883	88.2458	90.6849	24.1163	30.3386	28.6357	93.5407	84.4566	86.4632	19.5728	9.22223	11.2971	3.79818	9.85687	13.0088
TGME49_251665	3.74607	2.58709	4.11024	12.7678	19.029	12.9468	4.11277	3.39933	4.90828	16.4723	13.7969	18.8273	5.73988	1.38197	4.7584	3.28851	0	2.5992
TGME49_251670	23.9985	28.5266	19.707	21.996	20.4839	18.5841	30.6847	30.7422	33.3167	24.187	20.6553	20.1838	27.5823	27.0301	23.8058	48.6122	40.0675	39.9907
TGME49_251680	554.868	537.17	496.701	486.628	472.496	482.884	647.937	614.188	626.351	592.279	578.44	594.524	334.368	354.127	347.238	327.571	320.762	313.769
TGME49_251690	320.411	328.84	285.575	286.275	291.753	288.711	322.687	336.257	312.555	340.748	322.559	353.514	201.111	195.476	187.011	251.245	247.4	246.465
TGME49_251700	0	0	3.13698	0	4.62099	8.92488	0	0	0	2.75008	14.7419	0	30.6651	0	25.4216	26.3531	56.992	20.8292
TGME49_251710	29.5067	38.5316	46.8058	92.9191	114.46	107.759	31.302	28.8474	41.1847	117.07	133.977	136.741	32.1084	28.9898	28.6976	35.0666	35.0587	45.8908
TGME49_251720	0	11.0572	0	35.9009	87.7988	58.0117	6.76072	6.60392	14.1197	82.5024	99.5077	172.43	8.76147	14.7663	16.9477	8.78437	34.1952	6.94306
TGME49_251730	32.0325	37.9887	32.7327	148.804	135.417	142.95	35.8547	34.386	40.5378	147.421	152.351	169.774	15.5187	12.6194	15.3597	16.2252	25.6098	25.5527
TGME49_251740	52.624	66.0975	58.5578	39.6397	37.6691	36.5756	83.8583	73.005	78.5625	40.6908	39.5095	52.1805	83.0643	80.5545	82.6805	54.4502	74.2115	57.9603
TGME49_251750	0.930751	0.728496	2.68681	10.4074	11.2647	7.64414	0.890853	0.761418	0.664479	8.15344	7.04164	10.256	7.7928	9.0801	5.58296	16.2051	16.5215	23.7869
TGME49_251760	170.306	173.41	177.706	131.543	123.006	116.903	186.62	182.64	188.671	142.347	159.661	135.077	154.505	154.733	162.991	199.235	185.576	183.352
TGME49_251770	71.1403	80.251	66.1529	60.1039	44.826	49.1957	90.275	87.5237	100.056	52.4201	63.6005	65.0929	105.161	94.6287	95.2062	65.5564	69.4405	64.5857
TGME49_251780	502.914	526.007	445.831	428.827	391.815	396.886	561.404	546.568	518.853	436.271	482.607	539.494	331.121	359.312	327.937	398.181	443.426	473.081
TGME49_251790	47.0195	46.6892	40.595	69.0192	60.2584	60.6293	55.0795	54.5402	50.302	66.4632	69.022	74.4745	36.9955	31.7867	31.4663	61.9658	50.395	52.5986
TGME49_251800	49.3715	56.7117	56.4744	41.7075	50.8283	29.0461	56.3301	54.2075	56.9217	40.2191	44.9411	48.4419	47.2832	47.4487	61.2657	51.0257	87.8102	66.3587
TGME49_251810	1642.46	1592.24	1676.27	1320.11	1364.39	1304.92	1507.56	1553.02	1519.18	1417.51	1381.69	1336.07	597.504	596.354	649.253	644.976	472.72	603.511
TGME49_251820	0.227805	1.20354	1.66931	6.25232	3.57675	5.18104	0.408824	0.399342	0.780641	7.1841	5.88356	4.28663	4.45041	5.71471	6.35399	2.54974	2.20566	7.05349
TGME49_251830	2.58122	4.63483	2.42755	15.9746	15.7938	16.403	6.21275	4.15224	3.64219	23.4097	24.0044	26.5635	34.4654	38.4071	21.8584	34.5555	38.2229	39.4012
TGME49_251840	107.285	95.4658	86.8029	79.7107	74.5981	80.5945	102.419	108.329	104.038	82.0209	86.1031	95.6888	81.7112	76.6626	89.3589	101.886	113.589	102.552
TGME49_251850	109.07	107.782	123.39	118.993	113.168	109.456	108.97	109.485	118.87	104.607	117.564	117.909	57.1776	54.8602	57.5084	66.4257	57.7997	60.62
TGME49_251855	1.63499	4.79889	11.9809	29.916	23.6654	20.5293	2.64078	7.30868	4.72736	20.2904	36.789	20.5799	25.477	17.9443	27.2151	37.3623	23.7456	42.7894
TGME49_251857	20.6029	31.1471	45.875	133.836	158.419	171.17	21.0703	20.5817	32.8831	132.848	124.138	115.976	13.1278	5.31004	12.189	30.5361	50.5535	40.7805
TGME49_251860	0.362613	0	0	3.31743	1.42334	2.74901	0	0.50853	0	6.77657	2.83797	2.21297	33.7335	14.4028	24.7959	20.293	5.26635	18.1779
TGME49_251870	3.72973	1.45963	0.828207	3.31743	13.4201	4.71259	2.45427	3.26912	1.59763	3.6303	4.37858	11.381	6.36117	14.2945	14.5419	4.6384	9.02803	1.83307
TGME49_251880	129.357	122.574	99.4417	87.1029	89.494	85.9993	131.215	118.991	118.729	100.835	89.4171	91.7944	89.9419	81.8746	74.5049	99.5705	83.4251	89.4235
TGME49_251885	59.3652	51.951	56.5189	56.1327	53.5904	50.1344	47.9531	58.1239	47.3075	54.5315	58.9597	47.7359	43.0927	40.5182	44.3105	59.1232	38.9486	43.1356
TGME49_251890	26.0313	22.3162	18.3167	27.2968	23.0519	25.8295	32.6962	29.2974	32.7475	27.8217	37.0976	28.4231	16.0703	13.6827	13.9831	23.1928	24.8858	23.2667
TGME49_251900	2.47307	2.41958	2.19663	66.619	64.716	55.4648	2.66294	0.28902	2.29524	52.9572	48.3884	39.4089	22.2398	18.0949	13.3509	26.1424	36.915	4.86181
TGME49_251910	0.313647	0	0.417882	51.1719	56.6324	56.4726	0.900606	0.659789	0.537403	61.7287	68.2417	47.694	0	0.32784	1.12882	0	0	0
TGME49_251920	25.5049	21.8913	23.895	25.952	23.3331	25.8064	27.4995	26.648	26.2462	27.6536	29.0273	28.9394	28.3589	25.9155	35.0164	31.6554	36.6481	36.1068
TGME49_251930	100.789	99.4047	65.9812	78.3905	81.8034	82.9878	112.072	117.314	115.771	94.3985	95.9312	98.9714	32.6954	34.7624	32.4062	87.235	92.1022	107.279
TGME49_251940	0.35149	0.412665	0	20.0979	16.9011	25.9807	0	0.492931	0.301122	17.4481	11.5538	10.7254	3.92385	2.57177	2.53003	17.7035	15.3144	22.2845
TGME49_251950	83.3137	94.2254	95.338	94.1707	95.6774	121.955	91.7074	86.1732	97.6285	113.514	107.469	105.947	50.8928	50.4643	49.2222	76.6119	48.9461	70.9534
TGME49_251958	11.0327	11.6869	13.7046	20.617	15.6293	25.6267	9.34901	7.91068	9.80709	15.6962	19.9962	19.575	3.08681	2.42779	5.07532	5.57078	3.21268	4.89231
TGME49_251962	0.153053	0	0.101959	11.902	12.0154	12.3283	0	0	0.131121	9.02775	5.9893	6.69409	0	0	0	0.285512	0	0.902659
TGME49_279000	0	0.100998	0	4.19742	6.07806	5.70647	0.864546	0	0	4.42105	3.50101	2.625	1.28045	2.33787	0.928817	10.2704	5.41396	6.08821
TGME49_278990	304.533	338.268	310.746	276.613	271.042	298.784	321.461	333.058	300.681	298.35	311.57	300.056	212.604	211.402	222.291	224.847	256.153	252.618
TGME49_278975	41.2976	43.3076	29.8847	100.066	93.2607	96.0391	53.8818	54.0248	57.9986	88.9329	83.2033	88.2293	62.9262	67.4665	61.2811	65.5969	59.6668	71.6557
TGME49_278965	10.1105	11.2509	15.1104	84.0522	89.7252	86.9799	10.2241	12.3296	8.05912	97.4513	97.2945	97.6515	54.6348	56.0564	51.7339	46.5774	45.1155	40.703
TGME49_278960	66.7822	69.7984	57.535	57.6862	56.292	51.0138	77.7482	76.0576	72.3865	64.6894	64.9145	63.3005	46.8938	48.7734	42.273	65.8828	88.0786	68.6416
TGME49_278950	71.1923	65.3739	45.7321	54.2762	45.4101	84.8127	69.1748	70.9579	69.9212	57.0194	81.5874	77.0677	62.4449	70.6931	48.9566	65.4539	87.3934	71.9777
TGME49_278940	46.9128	48.1965	40.7272	62.8127	55.2712	70.4891	54.8844	51.6402	58.8463	60.1099	68.8821	69.0914	61.8397	56.6313	61.1389	113.869	106.808	106.371
TGME49_278930	1.24164	1.80483	1.10285	86.4573	85.5225	86.3981	1.86751	1.16085	1.06371	80.7995	77.0006	69.3406	39.4929	34.4851	32.8767	47.2065	49.8048	45.8548
TGME49_278920	47.9481	60.8331	51.0891	29.3817	25.1703	40.3075	56.1631	63.4015	57.6406	24.2382	28.75	38.2163	72.9038	78.6796	80.4842	44.9627	47.7348	41.2392
TGME49_278910	2.45249	1.31969	3.60789	62.8703	77.0128	64.5899	2.64078	0.895671	2.8014	65.8842	62.8612	50.4102	11.5027	12.0696	10.4815	12.1999	13.1095	12.8067
TGME49_278900	9.83725	10.0255	6.3712	22.9161	19.5749	20.7159	12.407	11.736	12.6999	26.81	30.5824	33.9088	7.37203	7.56898	8.85108	19.3703	8.59864	13.6985
TGME49_278890	33.2159	32.6982	30.5367	49.4439	47.6152	49.1216	38.2864	35.1026	40.0819	47.6432	50.387	53.9281	26.0562	24.8228	23.2132	53.1316	58.8207	61.5378
TGME49_278882	2.66392	3.51851	1.9225	20.4787	20.2595	20.1955	4.9401	3.69698	2.85273	27.42	27.5381	31.8376	1.44563	0.464078	2.79635	1.65646	2.68674	0.654625
TGME49_278878	26.7062	31.265	21.2881	55.2229	45.5451	51.9136	33.0988	33.2381	27.1161	53.055	49.4251	56.6497	9.4848	9.54349	8.48887	16.1805	12.5236	12.1158
TGME49_278870	120.261	122.752	112.496	85.7315	75.7034	90.8596	147.392	151.012	154.31	97.0804	95.5606	108.9	141.804	149.242	141.315	170.868	189.981	183.344
TGME49_278860	0	0	0	16.2579	17.2991	13.2028	0.204108	0.199374	0.487174	12.2878	10.4589	15.1833	1.85158	0.594396	1.02331	5.83445	3.44121	0.83845
TGME49_278850	127.025	139.542	114.623	118.554	111.934	113.371	153.503	136.794	141.809	113.757	126.063	124.405	175.475	180.394	162.633	144.349	150.634	149.349
TGME49_278840	0.464851	0	0.774169	18.4286	19.2729	27.8623	0.834233	0.814885	0.597357	18.3246	25.7397	18.4399	27.8927	24.6587	23.422	15.8255	13.7837	14.9072
TGME49_278830	262.131	257.116	251.327	247.996	235.23	228.095	264.034	271.713	288.832	245.852	275.999	276.713	285.219	289.801	287.892	197.779	216.713	205.292
TGME49_278815	33.4274	37.7075	26.5264	32.9144	24.2163	27.4072	45.0581	44.0865	47.3996	28.6401	34.6089	30.6696	53.8107	54.9839	49.7815	50.3351	53.5192	47.1231
TGME49_278800	57.2203	63.6502	46.3744	56.4273	54.2484	62.9141	75.5372	72.0288	80.3326	61.6184	62.5633	67.9714	81.7417	75.6327	73.179	95.1608	123.69	114.78
TGME49_278790	0	0.56604	1.28471	27.2001	45.4192	37.9213	1.73048	0	0	36.0403	30.1867	41.6833	13.4555	14.1104	14.3152	6.29567	8.16913	9.95204
TGME49_278780	105.383	124.049	105.465	42.9409	56.3578	47.0802	106.843	114.99	112.511	43.5617	50.3636	49.9701	106.469	107.331	107.581	57.8269	78.0497	61.213
TGME49_278770	60.4428	61.5428	47.0826	58.5594	64.597	59.4745	79.9686	71.0377	75.335	76.2206	76.1348	82.2257	66.0818	62.6188	62.0517	74.237	79.9284	76.1316
TGME49_278760	10.8952	6.56594	7.39597	24.698	23.3344	24.8107	7.99953	10.9803	7.27547	31.548	28.5315	33.2037	35.3785	31.5232	29.5207	35.2391	36.7007	33.1055
TGME49_278757	0.53049	0	2.82715	1.61776	0	4.0217	0.761624	1.48792	0.454471	6.81578	4.15184	3.77708	71.0652	38.8146	29.5931	55.4174	92.4538	31.2866
TGME49_278753	0.603083	1.41609	0	5.5174	1.18362	2.28602	0	0.422883	0.774992	5.63525	5.19199	2.14697	62.2756	78.1662	72.1691	88.8762	112.404	89.8091
TGME49_278750	43.6506	41.8182	29.6834	25.6646	24.5357	28.7239	66.5797	55.8777	61.7474	44.0504	46.1335	41.2731	80.4357	92.4196	83.7022	63.8393	50.3781	62.6088
TGME49_278740	29.1371	28.7772	30.5359	32.6565	35.7258	34.6139	29.649	29.0456	32.6047	34.5586	37.2386	41.0023	40.7985	36.9234	35.9998	46.5086	44.2072	47.9207
TGME49_278730	24.597	28.1014	28.044	45.4829	48.8648	47.4161	27.4137	21.591	28.852	41.9353	49.1388	35.1118	26.0713	31.0532	27.8128	40.1628	40.7599	47.8823
TGME49_278720	39.1126	41.7399	31.2115	44.5318	40.4069	48.3112	50.9312	47.5067	48.5376	46.2865	45.4726	51.3295	50.7868	51.7772	52.5552	129.176	114.658	111.076
TGME49_278710	1.98245	0.853413	3.0815	7.96004	8.81914	8.76704	2.03978	2.17782	3.17029	9.64801	8.99901	7.59523	10.2049	13.1237	13.0806	14.053	19.1946	15.1995
TGME49_278700	61.1124	71.2288	71.2442	73.4321	72.2467	61.06	76.8114	73.0116	85.1717	80.1084	74.6032	76.7427	68.3874	64.5721	74.4103	85.0881	78.7867	84.229
TGME49_278690	0	0	0	1.09427	1.40848	1.36016	0	0	0	1.67646	0	0.973277	0	0	0	0	0	0.705419
TGME49_278680	0.522654	0.35064	1.98957	64.2099	63.0116	54.0571	0.160795	0.418841	1.6631	59.4767	46.6319	48.6046	0	0.312174	0.940518	4.45706	0	2.20175
TGME49_278670	104.85	86.4829	98.1425	86.3524	77.7263	77.4989	90.0498	91.2243	97.374	84.3036	81.2077	74.22	69.8167	65.1978	76.4332	92.7166	103.531	101.894
TGME49_278660	152.097	156.69	137.463	97.6842	100.253	100.602	175.879	169.631	188.269	100.456	106.873	102.666	119.346	116.705	124.256	126.621	137.842	132.548
TGME49_278640	23.468	23.362	23.9913	46.777	45.1481	46.2711	27.3003	25.6911	30.364	52.1744	54.2213	56.8712	33.3706	34.174	27.458	35.8215	34.8178	32.3125
TGME49_278630	25.413	30.9373	27.5526	26.5913	32.3022	32.2445	28.5884	32.4401	34.4834	34.1648	40.5795	45.6253	10.7894	12.1227	12.2	30.2255	37.7751	40.7386
TGME49_278620	1.68273	1.41114	0.800696	4.39849	3.77435	8.2009	1.8982	2.02274	1.02971	3.08855	1.88139	3.91216	77.3766	73.6213	67.0502	61.8837	59.9333	71.9505
TGME49_278600	145.364	130.438	125.097	87.2929	83.8976	83.6034	138.688	139.857	141.407	92.8821	94.8634	83.923	139.459	151.897	152.993	109.662	108.87	111.951
TGME49_278580	5.73455	5.62081	7.14965	55.5118	59.5778	64.5134	3.85218	4.86956	3.42543	61.2038	63.2453	60.2549	121.672	113.172	127.619	137.595	129.13	143.97
TGME49_278565	13.3271	8.38789	17.5731	10.0557	9.7074	8.59314	12.5257	8.67061	7.7685	6.0981	6.45178	6.14891	24.5405	23.5521	19.5319	18.4535	13.3027	16.6112
TGME49_278550	15.7985	14.5231	11.8066	11.0969	10.3486	13.8693	22.1494	21.5373	23.3935	13.7459	17.8878	16.4771	22.6799	22.6744	19.7346	29.9199	27.8558	27.6095
TGME49_278540	247.117	259.757	239.671	196.007	212.862	191.373	274.384	281.647	255.801	187.26	183.128	186.044	238.685	244.025	239.828	338.02	408.096	362.031
TGME49_278530	644.816	573.491	535.875	483.069	432.86	455.279	569.73	531.072	468.272	491.23	412.402	416.176	393.779	412.233	410.765	488.443	408.678	481.533
TGME49_278522	5.78185	1.85131	1.40061	173.115	244.488	201.233	3.01855	4.42281	3.15211	138.135	134.931	125.639	1.95592	0	1.89172	13.7273	12.723	20.1497
TGME49_278518	16.2942	11.478	6.11805	32.0726	30.0411	30.5076	23.7125	20.5659	21.4041	34.0264	39.1077	30.9371	43.8212	45.2108	41.4942	28.922	19.3619	27.0821
TGME49_278510	306.999	300.974	291.312	237.34	259.023	236.147	307.199	293.771	274.839	246.677	236.553	199.948	314.219	295.149	297.855	239.109	161.322	217.865
TGME49_278500	12.5822	14.9568	18.4052	15.8677	18.7778	18.5807	15.4864	18.2887	20.5254	19.3806	21.295	15.7841	14.5826	16.7135	18.4908	12.9093	19.6695	20.5613
TGME49_278490	49.6805	53.0589	49.8567	59.0131	53.6272	54.6727	57.3487	55.513	60.2723	48.4809	48.54	44.3379	63.6605	58.7966	52.3424	52.6161	47.326	63.5622
TGME49_278470	47.1906	49.5203	35.7687	34.6585	41.4493	39.0095	53.062	46.1421	55.5057	38.9526	38.1941	37.016	58.7195	49.3883	61.0862	53.1971	69.6051	68.6112
TGME49_278460	2.11079	2.38966	3.81665	5.74729	13.1678	8.57258	3.13869	2.74874	4.52079	10.6541	9.67598	14.4154	9.95848	9.1404	9.63158	3.93755	6.20413	2.6676
TGME49_278450	221.597	223.323	230.972	276.579	259.65	266.608	215.491	234.853	229.801	281.111	265.206	279.21	204.083	199.42	193.387	166.37	165.976	174.154
TGME49_278440	32.5157	33.4133	32.1885	28.8945	30.0552	29.2891	38.7643	37.8407	39.7625	29.9541	29.0055	37.0383	61.6689	61.9807	54.6112	75.918	83.53	86.9655
TGME49_278430	0.549133	0	0.365813	27.2124	13.2023	18.4735	0.394195	0	0.235221	17.3176	12.4635	12.9862	0	0	0	0	0	0
TGME49_278420	0.567725	0.666535	0.378199	7.79088	12.2565	10.222	0.305656	0.199045	0.243185	13.0135	11.6636	12.1266	1.0563	0.296707	0	0	0	1.2556
TGME49_278410	0	0.275862	0	3.22446	2.30576	6.01194	0	0.0823797	0	3.29333	0.919478	6.09437	0	0	0	0	0	0
TGME49_278400	0.980962	0	0	24.0388	20.3527	15.4048	0.100598	0.687852	0.480223	19.3145	13.8194	19.2428	0.260737	0	1.51307	0	2.71369	2.47946
TGME49_278390	2.48935	1.59415	3.91967	49.3442	55.0746	57.0452	2.4368	2.38028	1.551	51.4115	39.3198	49.3745	1.26317	0.473091	0.814473	17.7307	3.2867	2.66935
TGME49_278380	0.18432	0	0	9.83666	6.87325	6.28809	0.396943	0.646228	0.157907	14.5319	6.78008	5.90561	0	0	0	0	0	0
TGME49_278370	1.65136	0.484692	1.28342	40.3921	48.8848	51.6414	0.691498	0.675461	1.06104	39.2993	44.3732	47.2405	6.14495	5.17824	3.21925	8.21469	17.9874	17.4494
TGME49_278365	2.02475	1.05651	1.34882	50.5973	58.8344	45.41	0.645985	1.26201	0.2891	58.4662	53.4381	66.0742	35.7884	32.451	33.1967	69.0361	83.8619	75.7943
TGME49_278360	0	0	0	4.76176	5.66653	6.70054	0.0845959	0.0826339	0.100959	6.19404	7.28629	6.41284	0	0	0	0	0	1.04253
TGME49_278350	0	0	0	206.224	182.86	198.125	0.404535	0.131718	0	180.022	162.747	184.951	1.0485	0	0	0	0	0
TGME49_278340	1.91175	0.701402	0.795965	294.779	268.857	288.166	1.45812	0.502697	0.8189	346.595	301.395	288.822	7.22509	4.87076	5.59033	0.891566	1.73532	1.40937
TGME49_278330	0	0	0.393808	1.80276	2.03037	1.68061	0	0.829039	0.253222	6.04166	7.40263	1.65355	0	0	0	0	1.43093	0
TGME49_278320	0.313647	0	0	12.9125	20.3138	14.2668	0.450303	0	0.268702	17.2181	19.147	11.9634	0	3.93408	0	0	0	0.924897
TGME49_278310	0	0	0	0	0	0	0	0	0	0	0	0.664733	0	0	0	0	0	0
TGME49_278300	0	0	0	0.972455	3.75509	1.20875	0	0	0	0.37246	1.99658	0.648701	0	0	0	0	0	0
TGME49_278290	0	0	0	3.11687	3.34323	4.19708	0.611413	0	0.145935	2.18862	2.13312	4.15837	0	0	0	0	0	0
TGME49_278280	101.09	103.721	96.5666	87.7114	82.7804	91.4423	100.791	107.542	102.647	85.8212	86.8526	89.7272	47.5053	47.3042	49.3001	98.6552	123.186	108.911
TGME49_278270	379.896	448.085	467.393	600.76	508.593	674.904	420.768	407.301	411.541	599.179	516.004	493.096	327.993	327.988	363.224	246.638	294.43	319.701
TGME49_278260	10.2128	12.8281	7.72441	10.1662	10.941	11.4108	12.9658	14.9636	16.7727	11.8505	13.8219	15.1509	10.9945	9.88249	13.8437	19.3842	26.7718	25.7104
TGME49_278250	23.2157	20.8715	24.8422	20.6261	21.9746	28.4096	21.3239	21.0536	24.6654	20.0169	24.3216	21.9403	16.4956	19.2984	17.9278	28.3034	18.5842	16.8454
TGME49_278245	2.26819	3.55062	1.00733	11.144	7.66664	6.20946	7.41746	3.62271	7.23288	16.3372	22.8802	18.5847	5.62687	5.00508	9.97729	23.9767	38.432	22.2952
TGME49_278240	6.73498	5.07555	1.87953	30.3223	23.0425	26.6506	11.3028	9.73235	10.0193	36.7813	42.3824	41.6117	2.20138	4.56632	3.43935	31.5791	39.2139	28.8513
TGME49_278230	39.9954	44.3835	38.1665	45.5889	42.2433	50.1394	40.5097	39.2408	34.5323	45.1609	36.0189	33.0384	17.4751	13.4169	14.0845	42.0498	43.9534	36.4669
TGME49_278220	21.2331	18.1299	14.3124	21.8824	21.4127	21.9505	25.0622	28.6003	26.6744	19.6051	25.8793	22.0238	16.2395	13.5093	9.36345	29.1197	36.1599	38.6072
TGME49_278205	45.6784	52.9366	51.086	68.723	64.3986	72.6198	54.4442	52.7238	54.9939	58.8702	64.5172	65.4498	60.2576	56.4073	56.648	118.699	126.983	110.609
TGME49_278180	0	0	0	7.39157	8.84641	7.09221	0.244202	0.477077	0.145718	10.3308	10.6498	11.2455	5.85471	5.15589	4.59123	23.7973	13.5867	24.3265
TGME49_278170	38.8847	35.6153	28.8431	41.9449	36.1282	36.5873	40.4843	40.4156	43.5898	42.1966	42.7355	45.3016	32.5823	40.0677	34.2422	46.8147	51.7341	42.2878
TGME49_278160	68.4419	68.745	80.3044	98.3279	79.819	103.969	59.1918	63.6672	66.5159	92.0926	89.3658	85.9694	62.231	51.4074	57.5578	80.5183	74.5088	79.1071
TGME49_278145	2.20782	2.33287	1.47077	1.68322	0.866621	4.18443	1.26791	0.851469	2.08058	3.35238	3.11028	4.04219	5.34016	4.61544	5.16487	1.64742	0.534415	0
TGME49_278130	72.1001	62.4892	47.4544	57.9357	64.6897	53.6295	79.6978	76.0083	81.8282	73.7861	63.6817	66.8633	53.6821	54.633	47.3616	25.2401	29.9096	31.3361
TGME49_278120	0.576387	1.35341	1.68946	96.9385	107.919	97.6619	0.620639	2.58665	1.77765	116.805	111.694	105.88	4.9331	3.49432	8.50512	3.22565	3.62746	6.96867
TGME49_278110	3.1721	3.63552	3.54706	43.3579	37.2425	36.3941	3.22588	3.00543	3.34839	39.4763	40.2244	39.8316	26.4533	28.2619	27.4197	52.904	57.861	53.73
TGME49_278100	7.89779	5.87887	5.53243	9.00074	6.0723	8.41014	7.13062	5.70922	6.13826	11.8875	8.98497	8.32302	7.72594	9.27642	10.2561	20.8083	19.5112	20.4082
TGME49_278090	2.09949	1.80759	2.61074	23.2625	19.229	22.9463	1.40665	1.07959	2.39818	18.4735	19.8274	19.4329	2.60418	3.5112	3.02244	24.5433	18.9726	29.3045
TGME49_278080	2.19566	1.2889	0.365667	284.047	279.696	304.561	0.295528	0.481124	0.470255	183.525	191.388	184.177	0.255324	0.286876	0.493886	307.958	296.627	318.067
TGME49_278070	0.545646	0	0	21.6317	25.7015	26.888	0.587539	0.382608	0.934911	41.7445	36.726	45.51	2.03043	0	0	15.2681	7.92461	11.2632
TGME49_278060	26.2951	22.9803	23.5199	35.5893	37.8357	34.8576	23.6215	25.0159	25.0582	32.1796	32.9507	35.1603	18.1404	18.5292	12.4941	31.4153	28.6062	32.8893
TGME49_278050	261.149	297.456	301.099	236.291	227.503	265.152	272.811	267.49	292.126	224.459	242.729	253.637	210.717	238.042	233.125	230.578	204.92	212.771
TGME49_278040	44.9682	39.5961	43.5198	35.9974	28.8056	33.4991	46.2687	40.5534	44.0354	30.5657	27.2754	35.8924	52.2918	51.8339	54.3965	50.3314	51.0982	52.4892
TGME49_278030	54.5143	54.4164	38.3774	41.8072	39.4275	39.5861	81.4285	77.1966	81.3185	54.0479	58.5812	60.2964	79.3125	81.1747	76.5723	86.5685	108.009	92.7794
TGME49_278020	19.6869	16.6038	13.4359	28.6091	19.0035	25.7378	32.2157	27.5808	37.6898	26.2794	26.3505	27.9932	33.9379	32.8404	39.1862	38.6734	49.7928	46.9168
TGME49_278005	5.92685	4.63893	2.63217	5.02062	2.58492	13.7293	4.72732	8.31183	6.77004	9.99933	6.18481	10.0474	14.7031	24.7802	13.0355	22.1124	6.37612	29.1289
TGME49_277990	67.5883	69.0101	55.9709	69.0491	65.1614	70.3098	78.5128	75.1478	74.6401	89.43	82.0199	87.6996	50.4274	49.8127	47.5527	70.7828	66.9713	69.2664
TGME49_277980	0.483484	0.567632	2.57664	18.4301	9.48895	15.5777	0.694138	0.33902	0.621302	10.1649	9.83829	5.65537	46.7771	46.9987	38.2814	11.7248	18.7248	14.2572
TGME49_277970	23.99	31.3557	26.9278	36.2557	38.2499	36.5351	28.255	30.1006	32.3743	33.7734	35.8896	37.1848	18.3281	16.2436	17.268	21.3859	14.5944	20.1585
TGME49_277960	7.16161	8.40806	9.54163	50.9593	14.0555	18.0977	6.85462	6.69564	14.3158	2.78828	29.8933	63.1312	13.3247	69.8663	60.1409	0	0	0
TGME49_277950	13.4837	15.4707	12.0956	64.3656	62.0986	62.0733	15.6738	12.9197	16.113	53.6452	57.3215	56.8853	3.7061	2.2422	3.99803	3.14413	8.1595	3.61466
TGME49_277940	25.6509	28.8131	21.3366	21.538	20.6134	20.5303	34.177	36.4591	35.3384	25.5272	28.6755	30.1629	31.989	32.3914	31.0949	36.793	38.0089	39.098
TGME49_277930	47.5851	52.013	46.2252	65.6684	61.1182	63.9301	51.5195	54.8651	52.4026	68.4195	67.743	57.3457	8.51737	6.86263	7.64162	16.4051	15.7465	17.0517
TGME49_277920	227.142	256.503	308.556	261.005	275.748	268.506	226.931	248.268	211.043	309.339	281.502	283.912	170.789	214.902	229.233	251.611	156.441	228.563
TGME49_277910	45.6985	51.6143	48.4772	44.6889	46.5805	45.8048	54.8982	55.6613	57.5667	46.5532	48.2797	51.3711	29.5634	30.0067	30.7554	30.3879	30.5426	37.4054
TGME49_277895	7.52764	10.4352	9.65493	9.65142	8.59149	8.68912	12.9625	13.0767	14.5449	10.537	11.6672	11.8235	21.1875	18.9828	18.5492	20.6359	21.6219	17.7495
TGME49_277880	23.151	21.5795	20.2828	25.4589	28.0881	22.7366	22.5111	25.3341	28.0674	36.136	33.6025	29.97	20.8845	22.292	25.8799	24.0799	58.4157	25.4456
TGME49_277870	56.0439	52.8844	62.2152	73.4134	71.5625	63.38	55.6468	49.0166	53.501	62.9185	60.1649	66.717	77.737	77.1519	77.5052	52.9121	68.2675	49.5438
TGME49_277860	8.84183	9.8633	8.91776	33.8936	34.1116	30.8008	10.8751	8.73009	9.32102	32.1724	30.3963	37.1783	6.35487	7.31293	6.59237	8.7351	6.53399	9.99066
TGME49_277850	31.5208	37.8168	26.9369	69.3423	59.1555	59.6402	44.3402	45.2839	43.3699	58.7578	69.108	71.3009	46.799	46.8138	36.2867	39.2001	33.6533	43.8148
TGME49_277840	118.261	131.054	124.217	118.95	125.722	134.353	102.72	101.33	107.458	107.985	114.932	112.398	96.6733	101.073	91.1295	122.864	147.853	133.796
TGME49_277820	13.2593	14.7969	12.2974	20.9676	22.4367	19.9353	19.7595	17.215	18.5039	23.9966	24.4215	26.568	10.7223	10.5291	11.8036	22.3746	24.7232	24.1782
TGME49_277830	13.9463	8.85058	7.03068	20.6903	7.39763	8.57258	12.4465	16.651	13.5624	14.0881	18.29	16.8691	9.81822	16.5473	6.78281	36.563	14.598	32.2335
TGME49_277810	3.98115	2.24714	2.14209	31.636	29.3006	36.8564	1.42894	1.77159	2.29563	34.2492	40.3859	28.0343	44.0161	34.7309	45.8778	43.7027	37.8051	38.6059
TGME49_277800	0.525221	0.616634	0	18.2192	18.0392	11.6964	0.942575	0	0	21.7779	14.1816	20.9683	1.95443	1.37247	4.25311	9.30781	3.17832	5.80798
TGME49_277790	65.0814	65.5249	58.3978	76.5462	67.5504	75.5942	73.5418	69.4195	73.1661	72.2399	74.6732	80.5824	56.1662	49.7402	49.0186	78.0401	81.4708	88.5977
TGME49_277780	63.0222	74.8877	60.5576	58.2392	56.9716	47.7778	67.4494	67.4921	51.0461	58.8884	60.9823	50.1164	38.3752	34.3343	62.5465	38.4755	53.6232	59.6949
TGME49_277770	30.1064	29.6285	19.7188	36.2616	30.5368	32.9055	35.3464	28.5615	27.5803	33.7979	36.7299	36.5733	30.7143	32.196	32.21	34.6882	33.3752	30.7743
TGME49_277760	58.1071	62.0574	52.0736	62.1313	61.6113	68.5599	74.0597	72.0141	66.9676	76.1257	81.5986	88.0204	60.9223	62.3663	56.2101	82.4116	72.4645	86.7473
TGME49_277740	112.965	112.2	99.0644	79.4911	78.3383	78.4607	144.33	126.815	148.332	86.4077	88.5348	96.1597	178.178	164.034	172.329	152.976	159.832	131.987
TGME49_277730	14.071	11.3686	6.2491	17.9947	11.5809	22.3672	37.1453	32.9949	26.8314	22.2669	19.8938	24.3154	267.714	251.139	234.967	168.218	158.213	150.804
TGME49_277720	144.803	161.203	131.338	92.4323	92.9093	85.3369	172.127	178.83	174.812	87.8682	100.052	109.81	589.689	567.896	544.66	333.097	400.902	365.857
TGME49_277710	63.5725	68.6166	84.9419	53.7351	57.8161	57.4867	75.2151	68.1918	83.6257	51.9943	63.3603	63.8854	81.9445	84.6201	69.1106	90.0965	83.2788	80.4343
TGME49_277705	37.0167	36.8514	48.4532	55.452	39.0863	43.0788	30.4573	33.2421	38.3885	41.4659	35.9171	29.7246	50.3453	44.8009	45.9659	25.8442	22.0073	26.172
TGME49_277700	81.5424	119.433	104.381	100.26	116.497	92.4244	117.644	111.412	127.387	90.1067	83.8402	95.7471	113.043	110.301	133.069	108.865	98.689	118.46
TGME49_277690	37.1457	41.0254	29.3391	45.5939	48.1091	42.2848	47.2982	40.3499	51.9788	51.5765	55.6039	58.8251	78.385	79.9549	83.1116	54.6994	63.6827	65.107
TGME49_277685	275.551	264.253	176.293	285.996	242.29	267.587	368.68	339.565	306.768	290.777	330.961	301.087	464.462	477.657	560.906	605.633	845.292	840.716
TGME49_277680	101.343	113.259	123.75	87.7795	81.4001	86.2762	95.9206	113.17	104.39	94.0942	91.839	86.9915	98.5559	87.4731	80.7579	119.743	126.438	167.592
TGME49_277572	0.658854	0	0.438906	154.081	145.956	168.888	0	0.230995	0.28222	141.501	133.811	154.469	0.612925	0	0	0	2.39219	0
TGME49_275568	61.0175	68.3945	61.2226	55.8995	60.0003	69.4823	71.6956	73.6863	70.2899	55.4315	58.3672	59.5094	33.8715	35.1701	44.7338	61.128	88.7394	65.9007
TGME49_277560	14.218	16.5074	9.24825	10.4338	11.3399	11.8478	20.059	19.1374	18.1442	12.9906	14.2916	15.585	10.3467	12.2849	11.4265	12.7281	14.7018	12.9095
TGME49_277550	7.07408	7.96802	3.73173	10.0472	10.1133	11.3316	9.33139	9.53043	10.1365	10.8211	10.4547	12.4549	5.04427	5.14215	7.07571	11.6556	10.0827	12.0185
TGME49_277540	15.6145	15.4124	9.33455	10.7193	8.44738	7.61371	19.1563	18.7288	18.5392	9.88697	13.2124	14.1066	13.8809	13.8966	11.9192	11.0623	10.8815	14.5961
TGME49_277530	10.6219	13.0941	10.0553	13.5535	15.9093	16.0522	17.7781	16.6406	18.8461	13.288	19.9515	18.2245	15.3422	13.1477	11.3678	21.5873	29.6351	21.6783
TGME49_277510	35.041	33.726	34.4419	36.8377	31.6474	38.3622	39.2592	36.3126	37.6755	33.1904	37.7282	39.0539	55.0211	39.9563	43.9822	44.4895	46.9472	45.389
TGME49_277500	105.164	107.544	139.444	102.63	107.186	106.884	135.217	124.556	130.818	113.925	117.151	116.209	148.172	160.66	156.209	161.167	203.821	168.185
TGME49_277490	62.696	74.1408	79.8317	75.0332	75.6673	87.3481	70.5325	72.9951	72.0459	79.8656	82.8513	85.8523	196.287	185.519	195.233	85.4651	79.7901	72.2609
TGME49_277260	28.7031	33.6625	29.9178	30.7022	28.9862	31.0985	40.9538	37.6833	40.3695	29.6419	34.0596	35.7389	53.7497	51.4689	51.3731	55.6789	60.6431	56.1842
TGME49_277270	1108.96	1058.81	357.01	511.574	470.578	462.576	1824.71	1651.99	1571.14	807.038	849.088	943.879	982.406	943.554	922.63	532.886	541.687	482.008
TGME49_277265	162.461	221.143	316.835	122.063	161.735	240.972	140.285	189.863	199.693	82.5024	151.104	105.374	328.555	319.936	169.477	237.178	113.984	111.089
TGME49_277250	489.736	370.415	627.395	229.766	300.364	147.26	402.263	364.867	439.728	220.006	232.185	277.804	113.899	196.883	152.53	26.3531	11.3984	55.5445
TGME49_277240	698.079	787.614	190.021	288.098	300.648	272.62	1180.45	1096.38	1042.57	511.856	530.764	603.414	8.31614	10.618	5.11837	3.03196	6.88485	9.58569
TGME49_277230	185.348	209.67	61.5487	163.368	165.55	153.172	307.208	287.585	271.594	214.634	224.787	250.881	21.9167	18.2012	18.7089	11.4647	14.8763	11.1759
TGME49_277220	24.5717	24.221	26.9942	38.0297	32.3916	32.5641	24.2257	25.8661	27.8564	36.6122	44.9202	50.8	10.656	15.0625	16.9553	30.7878	28.0243	27.2399
TGME49_277150	19.5928	23.842	19.382	58.5954	48.8504	57.3742	23.572	23.0842	22.044	48.9121	45.4103	50.3348	17.2882	19.6005	18.8392	30.5884	33.5846	28.2682
TGME49_277090	42.5807	49.7808	39.6283	51.5119	52.1502	46.5045	57.0948	59.4634	62.5755	55.9208	60.7962	66.5333	41.9785	40.848	45.3928	69.5516	86.6271	78.709
TGME49_277080	2544.18	2344.74	2507.42	1633.01	1760.95	1638.67	2297.42	2243.62	2361.19	1758.82	1591.7	1429.78	2991.74	3064.4	3195.24	700.06	601.984	629.071
TGME49_277070	15.3424	15.0051	16.2208	20.2857	19.2452	21.1429	14.2167	15.6446	18.878	21.2338	21.6008	25.1591	261.985	248.697	251.055	51.8968	54.0054	41.8308
TGME49_277060	0.116825	0.377184	0.622598	5.07676	3.038	3.43194	0.251588	0.634863	0.475399	3.41131	5.16592	4.60456	1.41285	0.549501	0.31534	1.96137	0.282781	0
TGME49_277055	1.20532	4.52832	3.21177	45.5785	36.9031	68.0757	7.6141	8.11365	6.81515	35.1956	33.9601	41.1929	4.03666	3.52761	8.24211	4.49691	8.16913	4.97602
TGME49_277050	11.1908	11.9352	8.37757	25.4685	16.853	24.2022	13.7998	15.3056	16.469	23.3919	24.1507	27.6113	4.79304	6.13813	5.38339	12.8148	13.2758	14.8663
TGME49_277030	55.9767	62.5475	50.3406	56.114	40.9337	49.5547	73.9919	67.6394	70.274	52.892	59.7635	64.219	71.53	73.0631	73.1595	81.7609	89.5373	75.2076
TGME49_277020	34.7034	30.7761	14.2876	34.2925	38.2933	36.4149	65.2198	47.5193	53.5913	40.8818	38.7006	47.7208	70.1107	61.3384	52.264	42.7876	59.8466	54.9007
TGME49_277010	107.517	99.5818	89.7295	107.244	95.8363	84.6235	86.4003	86.0719	85.8416	79.186	75.4993	83.6911	61.4026	63.6835	66.6424	45.6848	69.4006	54.1631
TGME49_277000	75.5219	80.575	61.0438	67.1368	63.2459	71.5978	93.5852	91.191	89.3823	64.2478	74.0645	80.0942	52.2403	47.9572	58.621	87.0169	98.7009	103.401
TGME49_276990	96.754	92.9023	86.2156	109.255	104.292	114.547	94.3104	103.42	87.617	109.163	115.502	129.104	60.9446	55.6367	49.0132	63.0964	77.9944	60.1073
TGME49_276980	2.55033	2.04866	4.64973	51.7809	56.6391	42.9934	2.74613	2.54126	1.95488	61.5358	63.8719	59.8678	7.24249	4.77025	5.79703	6.25985	3.24906	3.16653
TGME49_276970	73.0653	77.5061	64.7856	57.8602	58.8177	53.7597	90.8102	84.442	89.6437	61.7748	69.4402	68.1782	65.1053	60.6207	66.9179	94.1731	94.4064	99.7008
TGME49_276960	3.79807	4.38353	4.45991	21.2999	18.0037	18.057	4.43625	4.26565	3.33653	23.5719	24.3345	24.1284	9.22251	12.1789	12.6846	22.8163	20.1009	28.9489
TGME49_276950	0	0	0	0	0	9.04883	0	0	0	0	0	0	0	19.9618	8.59155	0	34.6702	35.1975
TGME49_276940	412.064	412.807	432.927	653.158	622.029	626.803	341.963	380.162	314.934	571.116	487.75	586.869	196.287	242.846	215.441	313.443	329.247	323.331
TGME49_276930	248.972	225.12	245.227	498.734	515.079	503.597	217.41	225.107	206.299	518.818	470.979	470.352	167.619	168.277	162.484	56.8654	47.7641	40.7321
TGME49_276920	42.0963	38.3723	47.2001	87.4322	98.0887	82.3014	41.4731	43.3659	36.1381	97.7306	97.1669	92.772	27.7731	37.905	34.8627	52.7829	55.7704	46.3166
TGME49_276910	59.0492	58.6265	51.8584	65.1392	62.4172	73.5902	60.4819	70.5622	54.5726	72.1856	75.0427	80.8221	39.1241	33.5398	37.4128	27.6267	29.8732	31.634
TGME49_276900	32.0162	30.5518	22.5916	37.8857	39.4584	42.9215	34.556	33.9939	31.5881	38.2814	42.8112	39.2015	37.6892	31.4032	25.0522	34.3911	33.9738	35.0126
TGME49_276890	32.0182	35.1523	31.1226	32.3688	40.1283	41.2054	43.5675	40.3062	41.8036	39.918	41.2088	38.7951	39.1963	39.3597	35.5312	56.0548	63.0723	57.8272
TGME49_276880	0.306106	0.359383	0.815669	8.75145	11.1142	11.3131	0.439477	0.321963	0.786724	9.92159	5.86951	6.14923	1.13907	2.87962	6.74777	0.856535	3.70474	0.225665
TGME49_276870	0	0	0.887594	89.8984	62.1057	98.485	0	0	0	52.9124	52.1394	55.5645	0	0	0	1.24275	0	1.96451
TGME49_276860	0.663752	0	0.0884337	21.8102	16.4791	17.0458	0.119119	0.18617	0.0568637	17.2885	13.1948	14.6503	0.370489	0.277515	0.955539	1.23819	0	0.782921
TGME49_276850	0	1.45831	1.24119	429.692	423.57	476.425	0.891657	0.653233	1.59619	406.589	300.148	317.275	0	0	0.5588	0	0	0
TGME49_276840	0	0.75578	6.8614	5.88936	4.42196	10.9806	0.693163	0.902783	0.275746	4.51137	4.03055	2.6191	4.19205	2.01861	1.15841	4.80344	0	3.79658
TGME49_276830	8.3401	7.23731	8.69617	47.5498	17.7918	41.9224	8.19951	10.0435	7.14497	30.071	31.2176	32.4569	10.7947	13.2658	11.0929	40.586	26.3318	11.7622
TGME49_276820	7.0298	0	2.34151	16.0783	8.96793	5.99555	6.30793	3.20405	4.51682	6.97924	18.156	11.4405	0	5.14353	2.53003	22.2933	13.6128	6.21894
TGME49_276810	2.2965	1.26384	1.62546	3.7205	5.77479	1.08813	1.49399	2.16385	4.05779	4.69408	8.87437	7.81054	6.40922	7.65133	5.94055	17.1359	13.897	7.61852
TGME49_200130	4.38632	2.28877	1.73156	216.498	184.289	171.5	1.86591	1.5948	1.67011	218.972	250.476	235.964	29.6217	52.3007	32.1574	49.7006	75.501	59.4032
TGME49_200110	0.850884	1.99795	0	27.8943	33.3992	21.771	0	0.596641	0	16.3984	35.9607	38.0807	1.58314	0	0	0	0	0
TGME49_228980	79.9162	95.55	66.5468	91.6148	91.9735	104.131	92.3791	77.9785	104.836	85.4499	82.3214	78.7459	109.331	88.139	88.8235	84.405	103.833	81.8747
TGME49_228990	13.4623	12.8648	7.92529	30.5517	29.8007	22.2512	25.9576	24.9166	26.2848	38.2131	36.754	26.9084	9.02878	11.4535	7.32395	23.945	16.672	37.8517
TGME49_229000	190.301	193.797	170.349	149.858	156.465	136.541	225.207	226.651	228.274	166.905	180.814	182.125	199.361	212.816	209.762	180.951	162.212	166.342
TGME49_229005	8.75308	20.553	6.36109	15.7731	18.7407	8.29476	22.5631	17.2971	23.8597	19.9826	25.5338	16.5922	97.7147	104.799	100.951	71.251	38.5224	75.0879
TGME49_229010	523.468	560.736	502.974	361.318	335.795	373.779	634.457	619.084	641.734	372.969	410.762	420.671	585.96	602.865	567.43	338.82	359.83	342.399
TGME49_229020	193.267	228.285	202.551	153.206	156.374	158.037	199.893	217.738	224.611	139.647	161.664	153.529	175.167	194.261	168.685	182.542	186.294	182.149
TGME49_229030	146.532	161.946	151.168	114.451	118.066	116.902	177.968	154.771	166.447	129.475	152.229	171.727	137.835	148.273	111.581	137.587	139.558	136.655
TGME49_229140	33.7945	43.8461	40.8671	173.295	170.884	169.712	48.1325	51.4688	47.208	172.723	166.275	159.17	334.812	308.014	294.383	250.159	223.522	233.903
TGME49_229150	19.6606	20.2269	13.2323	26.2695	22.807	31.3721	22.8433	20.0395	28.2458	30.3817	27.7077	30.0996	14.5818	11.7228	12.5226	20.4174	14.7185	24.1069
TGME49_229160	50.0281	48.5583	26.5076	31.2176	36.9413	41.9323	46.8761	53.6616	51.6996	50.5264	52.3347	55.0841	64.0509	55.2257	47.0926	75.1523	68.3412	50.1488
TGME49_229170	15.0951	17.0511	18.8928	57.8905	55.4365	52.8842	7.14194	9.62248	8.91524	53.8287	56.3855	45.0148	25.7452	21.9938	17.9034	20.0527	17.7157	42.8271
TGME49_229180	89.9883	99.8085	80.4205	97.6403	90.0616	108.73	110.683	98.4924	98.3793	102.524	106.394	115.613	74.0033	83.3523	73.2127	87.119	87.8529	83.9145
TGME49_229190	52.1691	55.2334	13.0325	45.455	18.2836	23.836	70.5524	83.6139	67.838	57.1256	49.5791	43.5878	43.3325	54.5298	53.6448	72.9888	146.573	65.9308
TGME49_229200	59.5478	69.0294	43.5076	46.6084	33.1103	47.17	64.0297	75.3113	76.3431	49.5549	49.9383	55.9813	51.4342	48.886	35.6186	71.3549	82.4806	92.6011
TGME49_229210	151.081	141.861	153.773	127.631	125.825	141.216	133.686	145.831	133.922	123.164	125.103	132.517	131.755	134.562	124.801	112.862	112.331	116.067
TGME49_229220	116.744	107.989	76.4813	116.84	106.767	101.586	118.927	107.463	107.506	123.962	126.84	130.491	233.48	240.565	213.805	101.605	78.5229	83.4569
TGME49_229230	0	0.411403	0	0	0	0	0	0	0	0.409288	0	0	17.6033	24.1739	19.2325	22.8788	22.0532	37.7162
TGME49_229240	2.11413	1.48925	4.50675	1.28943	4.97907	0.801373	0.607051	1.18594	1.0867	0.740796	0.661843	1.29022	0	0	0	0	0	1.24685
TGME49_229250	1668.44	1654.3	2164.16	1738.97	1824.66	1809.11	1361.7	1412.54	1423.55	1646.2	1500.91	1495.37	817.25	848.558	899.145	986.502	911.09	875.457
TGME49_229260	22.4261	25.2722	15.9427	19.9178	17.7019	20.8795	32.1266	34.2511	34.8208	22.1596	27.4676	26.7565	48.1822	46.6764	39.7666	39.9413	51.3515	32.7276
TGME49_229270	0	0	0	18.4561	46.4558	18.3526	0	0	0.460872	47.7541	42.1032	40.2179	8.50781	2.24922	4.84031	11.0389	9.11516	13.4841
TGME49_229280	250.555	250.868	255.339	141.251	147.603	139.327	237.498	235.668	226.68	166.637	161.803	163.088	169.205	165.824	162.489	138.789	126.57	138.728
TGME49_229290	32.423	31.7217	31.9895	36.7038	33.3837	32.7038	26.0079	25.9214	27.4085	30.0524	33.5458	38.4752	12.1108	8.72928	13.0393	15.579	3.86463	18.6513
TGME49_229300	1.31708	3.09262	0.438696	2.00825	5.16984	0.624057	8.50918	3.69415	6.34692	3.8459	8.50412	2.51185	7.96421	1.37668	6.81399	12.8989	10.3612	5.82579
TGME49_229310	8.51463	10.9275	7.41277	7.53208	8.11312	9.97822	11.0393	12.4605	11.816	11.6305	10.4791	13.9627	11.3435	13.2344	10.0588	13.9678	18.1243	16.3683
TGME49_229320	4.18329	5.12491	3.15025	35.4982	34.6256	42.0555	3.00297	4.33622	4.05128	43.5502	35.8719	48.8399	15.2283	12.9276	19.6378	21.036	28.1764	28.4261
TGME49_229330	1.74275	2.4297	0.870719	13.9508	12.3988	14.8635	2.03293	2.74954	2.42615	16.0299	16.5379	18.2802	11.1462	9.56345	7.05618	24.3825	15.8191	16.7021
TGME49_229340	17.388	16.3446	15.2065	16.6296	16.261	17.252	21.1606	20.4525	21.9943	20.6055	19.2329	15.5075	13.8425	12.7842	12.526	24.2877	23.3295	21.6067
TGME49_229350	63.5156	66.4551	68.4532	46.8883	51.8069	66.9465	64.9344	63.2757	73.3445	55.5607	54.5235	54.4736	56.4044	57.3443	58.7643	52.186	60.6014	53.6053
TGME49_229360	258.784	274.672	232.859	299.516	294.286	297.13	221.416	223.971	221.523	252.959	238.054	275.917	193.775	209.935	199.081	295.926	292.498	273.354
TGME49_229370	33.6549	36.9355	21.6255	25.9887	26.8036	29.1708	45.1866	46.8748	45.0358	29.9725	35.1622	34.094	25.8134	22.5455	24.966	38.8213	57.5886	45.9459
TGME49_229380	56.2708	48.7984	43.2731	38.095	38.7815	32.8233	65.2581	65.0585	73.1621	38.5329	44.4399	43.0276	65.7124	52.8226	46.5936	62.7065	70.3711	62.1205
TGME49_229390	7.17908	7.01355	4.74754	23.0116	23.8601	23.836	9.1785	7.5326	9.56217	27.6039	23.1308	30.1146	27.6894	29.1394	22.6314	39.1012	36.2768	28.2781
TGME49_229405	1.76625	2.98089	4.33878	29.2879	29.2484	32.4293	1.38677	1.85775	1.27672	20.2432	20.908	16.0003	14.172	16.1541	17.0838	26.1528	30.7289	28.6462
TGME49_229420	129.594	169.94	166.702	154.693	152.38	170.948	163.164	158.975	158.746	158.447	151.801	184.072	92.0984	79.9478	85.4394	66.2257	76.1521	85.1122
TGME49_229440	56.5533	59.1437	61.4374	53.9277	48.7514	54.0869	62.0194	61.4657	69.1334	46.0859	57.948	54.1156	59.4908	62.932	60.2779	85.8583	83.3979	96.8531
TGME49_229450	139.405	134.914	139.41	133.872	117.809	110.244	129.505	133.478	134.884	133.709	133.322	133.676	121.855	114.742	114.51	110.548	88.925	95.4361
TGME49_229460	36.3835	49.4143	31.9012	30.0915	32.1851	34.8035	60.4942	56.9269	66.3192	33.7567	45.1408	39.2587	52.7865	48.2298	49.034	40.7112	49.0526	51.1164
TGME49_229470	156.997	142.89	126.72	100.876	92.8278	83.4991	166.168	166.912	167.067	119.61	109.438	118.323	119.94	113.97	125.415	154.199	166.203	163.372
TGME49_229480	1158.97	1084.54	1078.39	768.849	798.075	752.759	1030.92	1039.71	1069.99	749.245	777.497	747.495	829.495	863.783	857.636	722.424	715.946	723.905
TGME49_229490	118.336	126.59	120.724	101.887	107.859	105.906	109.792	111.211	131.186	102.173	112.87	130.618	79.7196	68.2385	73.6735	121.096	126.479	123.81
TGME49_229500	93.4066	83.8242	40.3192	46.5426	38.5669	51.8929	119.339	119.879	117.956	61.9711	58.2372	55.9653	155.997	134.468	146.868	71.8484	70.3973	81.8985
TGME49_229620	30.8239	40.2391	28.0315	42.9464	38.0734	44.9137	32.4393	30.4576	32.0758	38.8432	44.0874	45.1588	26.9388	28.0214	25.6474	51.9084	72.5575	60.7078
TGME49_229630	33.0083	34.7666	28.2969	30.2936	29.3843	33.7129	55.852	51.8982	59.1028	33.9537	41.2245	41.7172	80.2138	72.178	69.7646	101.83	122.064	103.822
TGME49_229640	79.6349	78.3708	70.3693	76.1885	70.102	70.4342	91.4655	93.5595	102.703	78.2414	87.0727	101.409	108.583	108.292	110.428	94.5212	115.467	109.127
TGME49_229650	153.463	152.096	87.9193	96.7187	112.444	85.56	171.396	167.511	165.107	125.622	120.908	114.729	102.553	115.226	100.337	115.942	110.821	131.613
TGME49_229660	0	0.369585	0.838825	2.87996	3.70695	1.19325	0.451953	1.10368	3.23623	1.47074	2.95648	3.8423	34.5564	25.6652	36.8209	52.851	70.1023	55.6971
TGME49_229670	3779.13	3703.24	4458.77	3575.47	3461.05	3623.91	3250.22	3404.4	3344.1	3113.92	3224.04	3445.59	2060.5	2107.18	2206.99	2105.82	1944.58	2111.85
TGME49_229680	79.4623	70.2938	25.6782	77.804	92.3943	93.7153	106.373	94.8221	108.271	119.568	112.265	119.871	187.232	193.857	168.009	126.719	100.187	143.947
TGME49_229690	66.3269	69.5308	56.4268	41.207	45.0837	39.5124	88.7405	82.7029	91.5507	55.6903	48.1032	53.3271	82.6061	76.1077	73.8503	79.2211	85.6007	77.9846
TGME49_229700	31.6958	38.725	20.943	18.4672	18.2068	15.1402	74.7328	67.2174	67.5533	38.2249	31.0585	40.1022	79.5888	89.9628	74.6576	82.6811	96.0577	62.3106
TGME49_229710	39.6756	40.5076	29.9741	30.583	28.4462	26.8228	60.3603	57.2152	52.2184	33.8013	47.9718	47.6524	52.3909	51.8259	45.1386	56.8066	64.7334	43.748
TGME49_229720	6.97984	7.24715	5.26001	26.9726	27.7828	26.3748	9.0815	8.48851	9.06288	25.9607	33.3909	30.3503	16.9231	14.7282	11.3435	35.4808	40.2315	34.6043
TGME49_229730	0	0.693448	0.786939	2.25152	6.37569	4.47777	0.423997	0	0.506008	1.37976	6.00947	4.20541	14.2863	14.817	18.0688	9.91637	11.4376	29.6094
TGME49_229740	32.9329	31.3001	18.3868	32.8393	26.0591	26.3539	40.6023	39.0742	37.7974	34.5583	38.2939	37.8574	23.7316	17.7033	20.1306	23.7937	24.8006	20.9643
TGME49_229750	33.4103	36.17	20.2996	27.1356	26.031	26.888	46.8524	45.4421	49.6582	28.3362	43.4274	41.1126	49.3552	44.1353	53.3998	51.5199	70.9151	47.6519
TGME49_229760	6.87514	15.4708	4.57998	11.3567	10.6822	11.9445	15.6285	9.84259	16.1973	14.7221	14.7972	13.6946	30.9134	23.3553	27.8366	34.2005	42.991	30.4106
TGME49_229770	30.4994	36.2578	26.3902	29.3578	26.6689	33.1813	36.541	34.1702	36.2009	29.8522	29.0042	40.6841	51.6742	54.2308	50.3612	60.5501	46.6049	48.3605
TGME49_229780	69.6939	65.0805	59.3151	44.2467	51.5977	47.0069	73.0862	71.9999	80.158	52.3616	66.5804	57.9596	44.9926	42.2568	45.7472	45.1102	42.925	47.1737
TGME49_229790	65.3148	66.0589	42.9654	48.2174	41.8477	41.689	67.0643	71.1789	73.6449	50.709	55.3749	64.672	78.4484	70.4337	71.1961	72.1888	71.3015	73.6633
TGME49_229800	9.74369	3.66065	11.9433	5.3485	5.35448	2.95472	16.2273	12.5714	16.3609	18.2091	10.9812	10.7036	17.4037	17.9249	16.1311	21.8115	33.9626	11.493
TGME49_229900	21.827	26.8618	11.5949	15.731	21.7634	16.4941	35.0148	37.6968	37.5787	22.3791	28.4529	23.4861	36.6933	35.6525	34.2259	30.8977	37.3741	35.39
TGME49_229910	38.6875	29.4715	55.0857	119.781	130.412	141.61	20.5638	27.5419	32.1315	120.729	127.586	90.4163	23.6274	14.1996	17.5374	37.4619	30.0236	16.5464
TGME49_229915	0	0.332992	0	12.1092	10.0198	16.1266	0.407205	0	0	11.9261	13.3188	7.93347	1.05542	0.592925	0.765584	13.2273	8.92499	8.36375
TGME49_229920	446.769	508.531	458.545	473.09	475.229	488.793	446.571	454.114	463.896	459.322	507.372	523.973	397.222	417.997	405.009	459.661	461.342	450.931
TGME49_229930	353.83	362.58	499.339	413.675	452.752	379.64	299.478	328.757	329.152	372.29	373.807	358.407	285.336	269.654	284.447	223.047	196.617	183.479
TGME49_229940	54.8978	58.7656	40.7659	44.5616	51.3366	48.8101	61.3148	64.8178	58.8579	51.957	52.9486	61.7512	66.5423	72.5713	55.9319	60.5416	60.1883	58.8024
TGME49_229950	220.816	223.257	179.115	158.731	156.837	151.909	211.178	208.128	193.413	151.709	158.325	164.918	154.624	196.262	172.246	183.77	189.373	219.405
TGME49_229960	4.64537	0	3.09458	0	18.2342	0	0	0	0	0	0	4.72499	60.5015	24.2779	8.35935	207.976	78.7106	75.3416
TGME49_229970	0	5.45387	6.18917	17.7079	13.6756	8.80427	3.33468	0	1.98984	5.42583	0	4.72499	21.6077	33.989	117.031	69.3253	179.91	13.6985
TGME49_229980	0	0	0	0	0	0	0	0	0	0	0	4.85624	22.2079	29.9427	38.662	249.378	11.5567	70.3949
TGME49_229990	199.229	190.304	187.379	177.682	187.11	182.164	170.559	174.011	167.903	153.595	155.012	145.555	100.327	120.313	116.394	167.085	182.607	198.762
TGME49_230000	8.18551	8.70203	8.0293	8.54105	7.45697	10.1009	10.5865	11.3244	12.7143	7.79355	10.2847	12.2596	16.7796	16.4721	14.4698	17.8224	20.9862	20.7039
TGME49_230010	48.7608	53.77	51.7133	49.6112	47.8928	61.5823	57.82	57.0059	65.1787	47.349	58.9562	69.6511	57.1647	60.902	62.2092	77.1886	80.469	81.4756
TGME49_230020	0	0	0.217164	53.8071	47.8247	50.9721	0	0.400024	0.0698191	54.6391	40.5664	44.7631	0	0	0.146655	0	0	0
TGME49_230030	22.4002	29.6705	23.3399	24.8502	25.9269	25.3095	29.7892	25.6247	28.7239	22.4739	29.3314	26.2164	13.2245	12.1572	13.824	29.7326	29.5435	32.1805
TGME49_230040	10.4964	18.793	2.79694	11.2033	12.3603	13.9255	16.5767	23.3683	22.4807	19.6158	14.7869	15.2138	7.81175	7.67996	10.3886	25.4546	8.8925	17.0237
TGME49_230050	40.7169	39.3138	37.4995	41.2198	44.3226	34.368	40.409	36.5075	42.5067	37.9422	47.3649	32.4755	22.5615	25.8147	23.022	41.0904	42.0081	51.8325
TGME49_230060	70.7782	74.478	54.0072	64.7283	65.9317	54.7467	82.8282	76.7108	83.3998	69.9942	73.1927	66.7159	44.8364	56.2155	47.9595	102.709	116.662	109.651
TGME49_230070	113.463	110.285	111.472	125.263	91.5191	114.223	104.29	113.675	105.713	100.869	103.031	89.724	111.192	108.744	119.356	177.744	199.668	177.718
TGME49_230080	18.1843	20.277	18.7926	32.8331	26.6074	29.0024	19.7698	22.2856	20.6902	30.8873	31.7358	36.9921	17.5964	20.7043	17.4205	23.7756	29.1804	28.0083
TGME49_230100	78.8434	79.4008	78.2005	73.1998	72.2118	91.9826	69.5523	72.6078	79.253	71.0115	86.1145	81.0859	44.0083	48.7141	39.7261	43.1428	59.374	54.7659
TGME49_230110	35.4149	38.261	37.4682	37.1119	34.3504	36.3681	45.4139	45.8627	49.5904	34.4442	39.6674	49.6983	28.4939	36.8745	33.9561	34.1801	36.1872	31.9885
TGME49_230118	35.7126	48.2062	34.8588	46.3002	33.7332	49.5876	47.9823	55.4399	36.9757	39.482	45.7367	35.3535	47.2584	38.3267	41.5831	35.6255	13.8681	27.5948
TGME49_230122	75.9218	89.1357	75.8648	110.404	80.7114	127.239	71.6581	65.8062	74.377	87.8563	88.5794	77.2232	46.4322	19.1045	46.8055	17.0478	37.4353	42.4961
TGME49_230130	7.73233	7.00311	8.8303	202.789	198.15	224.011	8.40527	10.0693	6.62429	228.882	171.521	158.196	6.16568	5.54209	1.59021	36.2666	29.9465	28.0132
TGME49_230135	0	0	2.97402	2.26906	2.92062	1.41021	0	0	0	1.30361	1.16467	6.81136	0	0	0	0	0	0
TGME49_230140	28.5817	32.3396	13.2303	31.9284	29.7422	26.676	49.8677	46.5012	47.2334	37.5188	46.2253	40.182	57.9179	51.2659	49.4128	34.6322	57.4788	39.8498
TGME49_230150	32.031	29.5808	26.8975	38.7207	39.6999	45.4931	43.99	42.3846	51.2391	37.3661	60.8371	51.7805	107.51	91.3858	76.9485	52.3386	53.2918	53.4383
TGME49_230160	1707.87	1652.96	2042.53	765.528	841.682	719.957	1548.52	1560.6	1624.29	795.013	857.727	766.211	1752.61	1659.33	1638.16	637.604	527.167	674.415
TGME49_230170	73.3656	70.0521	63.09	72.3789	77.5977	69.8521	84.6706	74.2947	86.842	66.4246	66.2667	71.8659	100.821	104.478	88.5334	111.037	117.274	114.04
TGME49_230180	396.742	365.037	380.9	332.066	346.068	331.292	449.347	427.783	444.083	401.4	363.289	343.71	575.557	542.421	546.156	97.3228	83.8804	77.6285
TGME49_230190	97.8724	94.076	87.3042	89.4604	97.5839	90.1687	122.218	118.797	114.023	114.622	117.398	119.833	131.754	123.637	115.091	133.954	152.025	156.498
TGME49_230200	1.88333	3.02574	2.37715	71.6403	77.4269	59.7411	1.20964	1.59861	1.52853	79.7698	64.3895	58.0733	35.0408	33.3618	38.3498	24.7776	15.8355	22.2146
TGME49_230205	15.2001	17.1593	15.5782	135.495	144.571	111.91	10.4918	24.5962	14.0237	124.96	82.359	107.63	339.373	301.871	372.418	292.274	263.21	286.177
TGME49_230210	771.074	809.105	789.714	615.275	588.515	628.017	867.267	920.166	883.642	656.763	716.243	787.997	1041.49	1018.85	985.94	735.31	741.621	710.447
TGME49_230220	46.9899	54.3144	54.8543	38.6893	37.5078	39.8965	46.3774	46.86	49.4636	42.0955	43.0058	45.946	42.3234	45.9487	47.2596	36.1782	45.1837	42.7731
TGME49_230230	59.5993	56.9744	60.4764	44.4531	45.4484	40.9165	49.2738	48.1957	50.9797	46.4443	42.0239	46.3572	59.5643	67.6965	61.0955	39.5839	53.1497	48.4263
TGME49_230340	115.37	118.385	86.3769	73.9332	69.3602	62.8656	134.466	130.586	138	72.2721	68.4398	83.3025	129.152	135.152	121.548	64.1259	83.2084	75.0484
TGME49_230350	134.998	135.822	82.2242	65.5192	61.1158	70.0643	190.601	170.658	186.818	80.1601	91.1548	103.338	292.928	298.033	276.269	170.05	182.755	143.255
TGME49_230380	1126.99	1094.58	1164.65	887	832.149	867.93	1098.82	1085.2	1087.36	1020.73	935.912	927.56	779.734	846.252	815.868	869.928	823.955	860.891
TGME49_230400	36.5227	43.2475	30.7582	29.794	29.0224	37.4907	53.3881	50.7797	60.4907	33.5016	41.6492	46.4237	115.036	114.728	100.841	104.581	102.069	110.972
TGME49_230410	571.173	575.227	673.69	547.583	506.429	514.847	516.854	499.325	457.542	481.122	440.668	471.112	327.962	298.05	329.442	373.044	353.875	353.755
TGME49_230420	170.026	170.145	141.062	171.398	159.769	177.107	167.054	169.229	161.823	155.549	173.891	174.23	166.699	186.076	156.227	188.231	193.98	180.256
TGME49_230430	95.0127	110.683	88.8478	135.2	144.488	122.194	97.6474	98.9001	98.7134	119.42	115.698	117.2	71.0957	58.6003	75.9302	64.9515	41.4256	74.8301
TGME49_230440	32.8434	32.8827	29.5348	24.8001	33.4004	24.9942	41.5635	40.4234	47.3433	32.0534	33.6176	32.2567	50.9426	54.6123	50.0614	53.8873	54.7224	46.1103
TGME49_230450	158.631	149.089	141.113	171.543	173.92	166.912	158.664	158.882	143.309	164.597	153.43	170.426	104.852	101.738	97.7049	136.498	131.924	133.998
TGME49_230460	75.4121	65.8728	87.9898	146.918	140.804	135.331	65.5207	57.8662	55.9012	136.54	126.435	132.281	44.4245	42.8343	43.982	74.9715	65.3097	69.2436
TGME49_230470	21.0351	30.5452	37.2446	27.8536	26.6172	22.0319	34.9685	25.8122	29.6394	28.4485	32.9259	32.375	64.3707	80.4258	72.7169	38.2071	53.5964	39.9925
TGME49_230480	347.327	303.588	307.484	431.999	421.415	425.805	313.583	326.159	293.295	438.744	444.474	438.1	276.617	294.274	308.378	493.788	469.745	456.46
TGME49_230490	28.6599	32.7965	25.0149	22.3619	21.6664	25.7593	33.7814	36.9155	38.3596	28.2671	28.9263	35.2983	46.7771	46.6056	45.9183	50.2064	63.9764	52.5932
TGME49_230500	67.1852	57.4248	67.5465	59.4962	65.6598	58.4594	61.0505	60.9351	56.0274	64.4312	56.1305	57.9256	31.5703	43.9447	34.8607	35.3692	48.8874	42.7434
TGME49_230510	75.7072	80.1696	54.2478	76.796	73.0435	64.7095	74.8215	77.1754	78.6657	68.1158	87.7988	78.2991	70.4295	59.6268	65.6371	98.1075	89.3168	96.9287
TGME49_230520	418.159	377.418	360.543	519.366	557.599	568.515	346.036	344.945	376.66	512.065	500.241	445.444	162.671	149.96	152.53	278.172	221.889	222.641
TGME49_230535	0	0	0	0	0	2.04397	0	0.0945267	0	0	0	0	0.752455	1.12725	0.48517	0	0	1.19257
TGME49_230555	1.40596	3.05372	0.561961	22.8312	23.3166	18.9193	1.16066	2.07031	1.80673	17.0786	21.3471	18.8768	41.5928	44.0874	37.5709	34.3578	34.3724	28.6071
TGME49_230570	28.3789	29.382	12.834	24.4077	23.8171	22.642	45.5568	41.3548	41.9092	27.08	41.6124	39.0474	55.7003	61.399	52.9372	53.2033	58.7488	62.52
TGME49_230580	35.4165	36.1828	24.8385	27.9641	25.1859	21.6406	38.3713	40.0676	36.4442	29.1515	31.7912	30.1652	31.1145	38.2337	36.1845	40.9033	32.2854	38.2889
TGME49_230590	27.6072	25.8421	25.6337	25.1919	26.6728	25.5556	40.0565	36.661	38.0335	30.5647	39.3757	38.0549	18.0473	22.5058	27.7168	36.9842	47.2159	32.6894
TGME49_230598	0	1.29355	0	52.0793	48.6537	32.367	1.97729	0	0	36.6765	40.5284	39.2235	0	0	8.922	18.4979	16.0016	17.8695
TGME49_230602	0.616052	0.723274	0	58.4741	51.3857	57.5039	0.442233	0.431977	1.58332	57.5644	57.1347	66.8909	1.14621	4.5075	9.423	43.67	27.587	26.3413
TGME49_230605	1.13227	0	0	33.666	37.5554	30.6873	0.16256	0.15879	0.194003	29.4918	35.9783	36.1627	1.26401	0.946805	0	7.18142	1.09629	5.34222
TGME49_230610	64.2778	72.2434	58.9393	58.3238	61.526	71.7077	76.0474	76.4411	66.3936	68.4726	69.6352	66.902	54.4593	63.7966	54.0183	65.1497	65.6167	58.3593
TGME49_230630	21.0679	23.6353	20.1943	23.1113	16.6541	21.6285	25.7521	27.3707	28.3267	16.7467	27.3894	16.667	23.3013	24.9573	32.2249	39.5192	47.5962	44.3509
TGME49_230640	34.0589	24.643	12.6635	39.553	44.6926	35.2779	34.5416	29.4361	32.5711	55.9711	57.0314	69.6882	23.5792	24.4233	17.8166	20.6858	12.4621	12.8463
TGME49_230650	9.66087	8.30938	5.98783	13.6515	16.6687	12.6091	12.6254	12.6055	11.3688	16.4507	14.2912	15.2976	9.48122	12.5023	10.571	14.5231	11.6495	9.8092
TGME49_230660	0	0	0	18.4533	12.8868	13.6648	0	0.54167	0	13.5341	14.1069	14.405	0.958183	0.538296	0	1.92137	3.11642	0.379658
TGME49_230663	0	0	0	13.7883	11.7895	15.18	0	0	0	8.14792	9.90825	10.3147	0	0	0	0.963937	1.25078	0
TGME49_230667	0	0	0	11.0058	0	1.71002	0	0	0	2.10767	6.35526	5.04744	0	0	0	0	4.36789	6.65149
TGME49_230670	0	0	0	0.523107	1.34664	6.17705	0	0	0	1.20213	3.49053	1.74476	0	0	0	0	0.830423	1.51749
TGME49_230690	63.6808	66.8402	56.283	47.9896	50.3081	48.6483	76.5402	74.5689	81.818	51.5879	51.892	65.9106	86.6663	82.5358	64.6281	122.772	162.692	157.673
TGME49_230700	41.9235	41.3835	30.7499	33.704	31.743	36.6873	47.8973	47.8486	46.9348	40.0312	40.5468	41.6498	45.4255	45.6721	40.7467	68.9629	82.5248	92.3598
TGME49_230705	428.245	475.83	248.528	296.655	338.146	312.916	581.677	573.035	562.577	374.54	406.481	410.972	1147.71	1158.3	1174.98	770.233	748.407	723.771
TGME49_230710	35.3969	30.5259	20.3504	32.2526	39.4087	35.1292	32.5859	32.1611	31.1699	40.1411	40.4298	48.3103	45.9015	49.6005	50.2625	41.6194	33.8566	46.4332
TGME49_230820	140.4	136.353	105.45	102.033	117.264	111.721	192.757	166.53	173.314	160.183	123.418	128.786	215.9	187.358	217.472	236.942	237.322	206.196
TGME49_230830	1.34408	0.809588	1.19903	40.0618	35.2563	43.7489	1.53537	1.22111	1.32169	37.5137	36.7537	39.7059	0.956815	0.806291	1.26192	5.88671	8.1477	6.99641
TGME49_230840	47.4444	36.1558	24.9931	46.1226	45.4071	40.5901	62.0001	62.8641	71.1132	51.0334	47.8374	59.547	64.4241	62.7449	66.6695	86.0261	104.815	83.4367
TGME49_230850	173.44	157.969	159.6	88.0802	86.3526	81.2378	186.858	195.014	195.338	106.677	107.416	106.757	196.999	191.376	184.147	147.209	142.574	183.527
TGME49_230860	67.9236	79.6831	68.6503	66.0249	63.5297	59.439	89.9756	85.8423	90.6949	60.8651	77.3312	73.6758	102.583	99.9507	93.2949	111.265	122.796	116.109
TGME49_230870	30.9613	26.8378	6.16833	22.0603	17.6049	26.3239	47.5669	56.6086	59.2464	38.1909	54.8043	53.5659	101.752	73.7982	74.9808	92.8422	133.077	131.404
TGME49_230880	29.8263	33.123	23.2328	30.5571	24.2119	27.5247	44.4284	41.719	41.7397	34.047	36.0131	43.6268	46.7778	49.5115	47.7713	75.9334	81.142	69.0731
TGME49_230890	56.861	71.6586	50.2494	56.3004	53.1143	58.9311	74.2985	76.7643	86.2033	57.2507	69.0625	68.2315	82.091	77.6404	80.1735	130.776	112.199	110.368
TGME49_230900	0.736623	0.576552	0	1.49758	5.78284	6.98053	4.40654	6.5426	7.99349	2.86794	7.68684	11.4885	42.9437	67.2427	51.2548	49.4685	52.3024	26.7903
TGME49_230905	3.10215	3.07299	2.71234	28.1588	27.3024	20.8537	4.73212	4.35047	6.18726	25.5332	37.3286	32.5886	5.32087	6.07974	5.93123	13.7438	27.6892	23.5841
TGME49_230910	30.287	28.2985	24.7158	38.4841	40.8662	30.3754	43.0301	40.8818	41.7312	39.2078	44.2473	42.7435	26.7669	15.8287	22.4819	39.549	34.212	43.5394
TGME49_230920	35.7618	40.6841	28.5633	35.9299	26.8415	29.2482	40.3317	46.3943	53.0411	37.4528	47.7328	44.5521	32.1513	30.1359	32.5925	65.8497	58.6038	52.8643
TGME49_230940	546.085	554.277	441.623	440.343	418.513	446.147	600.587	604.033	581.525	449.825	491.648	521.974	431.026	463.598	398.711	524.477	601.214	528.01
TGME49_230950	12.7374	12.6721	8.86009	17.0038	13.5535	14.4458	22.3265	19.1005	19.8522	15.8035	21.0587	25.8595	24.2225	29.7823	26.0048	23.093	32.689	22.2498
TGME49_230960	82.5115	79.2896	72.2011	69.6258	69.1963	76.1803	91.7464	88.2165	92.677	70.112	76.9688	77.6169	69.0912	88.2073	81.8768	80.2335	83.7615	89.2872
TGME49_230970	220.945	218.696	162.061	127.678	132.626	114.155	225.464	276.272	225.278	171.586	165.103	181.101	191.329	184.263	202.496	177.579	159.305	190.608
TGME49_230980	107.07	109.535	62.9266	133.723	131.576	143.272	161.441	144.621	152.771	165.35	190.828	204.794	159.253	141.924	140.445	138.083	161.515	145.302
TGME49_230990	19.2746	18.4525	21.6477	24.3698	22.3012	19.8252	18.334	27.2914	24.3367	17.7375	21.4434	22.5755	14.4238	16.0952	13.0904	13.8672	16.7085	22.7038
TGME49_231000	61.9673	61.1832	53.1891	64.243	57.3998	60.698	64.7523	62.0546	63.8023	63.082	73.1676	63.415	47.9514	56.254	57.7443	65.5163	51.9861	66.8713
TGME49_231010	68.9726	74.0874	71.4985	59.6513	51.2424	63.3463	69.6586	63.809	72.2035	50.4621	55.3787	54.4111	69.7818	58.1371	63.6651	69.8055	60.9344	69.4684
TGME49_231020	67.2487	67.9261	71.9533	63.2994	59.54	67.4657	65.1301	60.1949	64.9342	71.197	56.7482	71.745	55.9202	57.7256	64.2254	61.3226	56.8363	67.5791
TGME49_231030	37.1527	46.3571	35.4085	40.6057	34.2761	42.2488	51.2377	53.4341	58.6392	42.8245	49.2404	51.7468	47.631	61.6806	65.2947	105.224	112.905	114.675
TGME49_231040	40.7133	33.1715	34.7681	40.9869	35.8127	45.74	43.8038	46.5026	42.6113	41.595	47.9111	49.0946	30.1175	29.7376	28.2462	36.2355	35.1451	31.5331
TGME49_231050	16.2024	13.1391	20.9193	20.1206	28.5208	18.3615	13.7892	12.8837	14.8823	19.1196	13.8572	18.349	7.45874	1.39674	9.91911	4.98549	0	8.86606
TGME49_231055	0.896368	0	0	11.9592	7.03692	9.76849	0	0	0	4.18787	4.20922	5.24246	0	0	0	0	0	0
TGME49_231060	2.23219	0	0.237921	71.4754	69.0436	75.1359	0.769141	0.87652	0.611942	59.3403	48.497	63.1186	8.8047	10.2661	11.0865	20.3204	12.9675	19.2206
TGME49_231070	108.061	112.747	89.2622	60.5107	63.2263	59.6049	153.218	148.322	147.216	69.2153	76.3887	87.8994	195.924	196.673	169.572	153.491	135.93	127.078
TGME49_231080	1893.31	2586.58	3514.26	2515.94	2693.03	2601.47	2054.49	2208.48	2152.85	2139.34	2230.96	2186.65	1630.54	1674.03	1717.78	2248.52	1952.2	2036.47
TGME49_231090	1.60718	1.04828	1.66545	41.5238	41.356	34.8603	1.02552	1.37739	0.917913	34.311	33.6823	32.6037	0.996759	2.98649	6.90895	6.66243	2.59351	4.21272
TGME49_231100	72.3029	70.5485	42.4257	83.1699	82.0538	75.5463	109.668	108.175	118.492	105.804	104.496	126.203	126.858	124.052	109.481	256.615	211.83	264.027
TGME49_231110	0	2.41462	0	51.9673	31.715	32.8542	0.421823	0	1.00683	28.4833	22.9948	23.6088	18.0396	25.7968	17.4475	9.86552	25.6026	21.66
TGME49_231120	64.2337	65.4819	53.6272	64.4915	51.6306	61.487	67.7306	66.0294	74.2215	66.3395	65.1864	67.5094	57.594	57.5211	51.6887	74.9118	60.3025	58.6611
TGME49_231125	6.91201	5.04934	2.45576	22.0154	22.9108	24.4537	4.52074	4.6313	6.97423	21.17	19.9556	25.6222	7.43041	5.45872	6.9101	9.74209	12.6411	12.6824
TGME49_231130	33.6354	43.7408	27.124	42.5752	39.6397	44.2274	51.9295	52.6435	52.9433	39.0045	48.6185	44.4428	41.3216	36.1667	45.3229	38.1273	42.8508	49.5928
TGME49_231140	2131.32	2099.29	2694.61	2082.68	2170.25	2063.88	1678.37	1855.04	1741.04	1882.87	1769.69	1764.58	1028.83	1064.02	1067.15	1368.7	1216.22	1341.58
TGME49_231150	37.5039	38.2484	24.4082	23.3221	30.1886	21.6189	55.023	44.779	43.9006	34.9228	32.4633	40.6958	74.2808	73.5245	67.1774	48.6828	81.5768	67.783
TGME49_231160	1264.53	1315.66	1368.8	877.479	864.772	934.279	1145.02	1210.68	1116.82	739.302	795.572	787.632	820.329	815.799	833.471	957.994	1009.28	1009.99
TGME49_231170	33.9111	34.93	18.4717	27.1961	21.5475	27.2708	46.4536	48.3715	50.6237	29.4985	33.9012	37.1603	39.6692	47.313	40.9293	44.8755	49.3409	50.9385
TGME49_231175	35.808	45.138	17.5767	26.4376	45.8653	12.1445	45.7275	46.7814	50.6974	29.9373	47.1999	48.6902	63.1171	72.4928	45.4448	57.657	52.9176	53.3519
TGME49_231180	145.966	135.418	138.207	135.079	126.974	121.98	150.137	152.082	147.321	138.947	150.652	160.106	78.5787	105.877	90.8358	98.5586	121.778	127.269
TGME49_231190	64.7621	69.0265	56.5697	49.7331	58.7737	51.002	62.462	58.1132	61.8058	56.3192	62.937	51.441	31.2683	30.9733	35.3293	37.5028	47.1421	48.631
TGME49_231200	31.4322	36.6314	20.4208	29.5578	27.9769	29.5673	41.9729	43.6384	40.8333	28.3637	33.7657	39.5414	32.5857	35.7774	33.8618	50.3594	68.6024	56.3573
TGME49_231210	112.495	119.711	141.294	98.7065	114.853	109.495	112.024	113.703	122.6	115.13	112.498	105.468	118.303	102.85	112.66	80.5062	98.6132	100.452
TGME49_231215	59.884	54.42	31.0702	39.948	25.427	44.744	133.51	129.404	134.423	58.5117	66.2459	71.7455	153.201	146.253	147.654	113.858	168.647	140.931
TGME49_231220	100.009	95.837	55.561	62.0403	52.7392	49.4883	120.38	126.565	145.837	74.7653	76.1881	80.1925	128.059	133.02	122.03	117.753	107.999	101.294
TGME49_231230	149.53	165.537	193.269	118.337	73.3677	93.1837	129.508	127.929	155.255	91.5978	73.7791	90.9254	170.103	115.524	127.228	69.735	78.6841	59.9106
TGME49_231280	44.6667	46.3041	50.8284	47.3021	57.5543	62.2697	39.4222	38.5079	45.9425	50.8232	50.0464	59.5868	27.9125	25.6854	25.4082	45.5871	40.4211	42.0368
TGME49_231350	56.2732	62.7752	40.077	68.7988	54.7836	61.8421	65.2828	61.9365	58.0368	67.2908	74.2178	79.9255	22.7662	15.5875	24.6565	37.805	36.7141	37.2099
TGME49_231360	14.943	16.0885	9.54163	15.6448	14.7313	17.2276	16.1644	17.1415	17.2852	16.8905	18.324	20.032	18.834	23.3208	24.4116	22.3516	38.6706	40.4094
TGME49_231370	14.8705	15.8147	5.9122	22.7644	17.8827	21.4182	24.7191	19.7896	20.9341	24.9246	25.098	30.4314	29.319	29.314	26.5821	27.3722	21.6733	21.7509
TGME49_231380	138.396	140.711	99.2864	154.733	117.274	130.824	119.685	126.903	121.8	128.756	139.223	136.926	134.499	142.146	125.758	110.186	106.4	115.445
TGME49_231390	0	0.135523	0	32.3856	54.825	43.0989	0	0	0	31.9537	29.9936	34.284	0	0.482622	0	0	0	0
TGME49_231400	0.701545	0	0.311564	42.9663	43.8302	56.509	0	0.163975	0.400676	35.0981	44.6569	57.4424	0.870186	0.48886	0.420811	0	0	0.689583
TGME49_231410	343.273	336.783	313.479	300.074	344.668	343.994	367.615	356.274	356.409	379.035	372.624	390.205	266.86	260.476	257.601	330.314	309.979	301.697
TGME49_231420	15.3292	20.8092	35.6136	29.9474	37.7947	31.7768	14.8555	16.6607	16.1694	18.1285	17.846	16.1767	12.8345	8.01142	11.034	14.6553	13.9144	22.0367
TGME49_231430	52.185	61.8858	52.479	73.5485	78.1321	68.9641	75.0732	66.7595	75.925	63.1052	64.3749	62.2385	53.103	46.235	47.0956	117.878	104.775	130.748
TGME49_231440	124.062	130.646	104.879	116.853	115.359	119.169	151.03	154.347	161.126	123.212	145.059	145.445	143.496	142.392	136.561	154.125	198.415	200.857
TGME49_231450	0	0	0	0	0.707195	0.682931	0	0.505331	1.23479	0	2.2561	0.366509	13.4085	2.25983	17.5073	13.4436	12.2109	38.2523
TGME49_231460	45.3467	41.2174	34.7559	26.6414	36.5244	30.8045	45.5613	44.1627	43.5828	32.7474	44.2675	42.4043	30.0893	40.6031	32.3189	32.7451	25.9657	31.6328
TGME49_231470	0.831838	0	0	21.4037	25.305	20.1012	0.298568	0.0729108	0.356318	21.618	18.88	17.2392	1.16077	0.43474	1.12267	2.32762	4.02702	4.29268
TGME49_231480	26.2347	25.3597	18.1999	21.9406	22.8344	23.3101	38.4213	35.8485	39.828	31.3994	33.4048	33.4255	37.9278	33.604	36.1288	38.5711	47.068	47.1627
TGME49_231590	118.529	113.65	77.0299	98.4628	90.7291	85.5572	90.7178	98.7701	94.0984	83.1783	99.1894	81.6422	41.3216	62.3245	49.3049	81.5083	80.6373	105.355
TGME49_231600	46.0791	38.289	15.919	28.8956	32.3877	43.3416	49.7399	58.956	56.5082	42.9537	40.3176	49.6582	36.717	35.317	36.0405	30.8754	31.7662	37.6883
TGME49_231605	0	0	0.183493	3.14996	3.51388	1.82717	0.197729	0.193143	0.589938	2.89552	2.37134	0.980588	19.9871	27.0636	29.4922	38.0234	60.006	56.4513
TGME49_231610	0	0	0	29.6168	40.3153	39.9914	0	0.19597	0.718285	30.3582	28.4351	28.4268	7.53985	3.50549	5.0292	5.21349	18.2653	9.88963
TGME49_231620	3.89159	4.31508	4.03269	17.4718	23.3374	10.6537	2.48318	5.91238	2.96349	22.222	24.0274	14.7337	8.04512	16.2707	12.4496	6.45292	1.04665	8.92554
TGME49_231625	40.5467	50.5064	27.6696	29.5552	28.7256	34.4876	65.809	60.5381	64.3894	34.5374	44.2723	42.1471	82.8004	96.5471	76.3452	71.579	74.6865	74.9475
TGME49_231630	1659.35	1769.11	1542.66	1099.94	1108.92	1215.38	1685.1	1759.43	1720.95	1119.05	1130.54	1257.15	1616.48	1620.35	1613.35	1311.93	1230.41	1208.41
TGME49_231640	1317.94	1395.37	1059.41	719.549	653.669	721.374	1690.44	1716.8	1686.69	814.094	890.146	948.26	1818.11	1882.77	1865.45	1445.68	1550.67	1425.24
TGME49_231750	59.5628	50.1019	64.9617	58.147	58.6277	60.23	52.925	58.3189	73.4298	71.1607	72.7671	74.8062	31.4219	34.3558	38.5599	38.9566	56.703	45.7846
TGME49_231770	0.424043	0.331897	1.22409	40.7339	49.934	38.9784	1.01466	0.396452	0.908194	31.4506	33.7405	25.0161	1.31494	2.06841	1.90766	1.84573	1.7107	0.416812
TGME49_231780	15.2572	26.4266	16.4378	71.9454	93.8985	78.7174	17.4427	16.3777	15.33	103.073	93.7584	78.4556	65.5358	52.9617	56.4359	34.0833	44.2258	56.6554
TGME49_231790	55.8686	48.493	43.7676	45.1156	33.1832	31.9575	59.8941	52.0939	64.6697	44.5408	44.5163	50.8913	85.6544	83.1768	88.1341	66.3371	75.8462	82.7803
TGME49_231800	9.30095	15.3291	9.6046	9.07026	8.2614	10.7487	13.4981	14.1925	13.0643	9.56821	10.1398	14.1521	14.1161	13.4367	14.5599	23.1338	21.4763	24.3796
TGME49_231815	7.7185	9.22846	6.673	10.0815	9.32857	11.3749	11.3463	9.66043	10.2469	12.4126	11.5042	13.8544	8.60597	8.80929	7.99155	13.4456	15.2487	12.259
TGME49_231840	53.1184	49.01	32.3227	42.2496	33.1277	37.1509	84.9046	76.7842	78.2112	48.4047	60.986	53.352	77.7815	79.2991	78.8209	71.3262	80.5431	86.3471
TGME49_231850	960.288	907.22	822.331	756.345	767.987	820.451	873.163	864.923	814.648	760.722	732.555	668.096	609.463	580.387	587.77	646.346	701.723	684
TGME49_231860	0	0	0	1.24354	3.20125	3.47784	0	0	0	2.85773	0.63829	1.65907	7.58703	1.27869	4.03589	4.56412	3.9482	3.60743
TGME49_231865	6.70449	18.6051	17.0531	3.7174	5.98107	12.7069	17.5011	17.0953	29.2408	13.5261	33.3914	34.717	43.0927	25.4831	23.0327	27.2876	50.1611	14.3785
TGME49_231870	31.0946	23.8897	20.5023	44.3097	37.9389	42.6631	34.235	35.8488	27.4559	44.043	47.4775	59.8272	26.0283	29.2448	26.7759	39.8563	31.0916	30.0018
TGME49_231880	0.863712	0	0	5.48737	4.23784	2.18263	0	1.51409	0.246647	4.20343	3.60522	5.41752	12.5882	8.72702	14.7654	5.37068	5.5751	8.48984
TGME49_231890	37.0062	34.7192	22.3122	35.2508	31.5848	33.9073	50.4909	43.0189	41.4311	41.1244	47.0563	41.2135	25.3828	24.2502	24.2556	42.3645	40.7341	58.2966
TGME49_231900	0.685117	0.301634	1.8256	15.0168	21.514	16.5557	0.553287	1.14096	1.83419	30.5085	21.0459	17.7699	15.7746	13.9643	12.791	8.30729	9.121	13.3845
TGME49_231910	139.245	150.437	147.172	133.204	118.06	145.353	148.893	155.045	147.032	150.475	138.818	141.247	98.5335	98.834	104.613	128.11	125.592	142.02
TGME49_231920	96.6379	139.608	93.9364	246.031	212.037	226.369	118.599	128.023	123.659	299.905	273.432	223.704	155.328	147.025	125.612	319.321	320.098	336.172
TGME49_231930	20.5685	28.4934	13.6546	32.3391	30.311	24.6848	34.4349	38.3273	38.0468	31.5058	36.5403	41.1906	32.9725	24.4005	28.4322	30.5361	38.2448	52.6781
TGME49_231940	84.6807	64.3091	59.0273	78.7612	49.4042	60.4952	90.0617	83.3131	87.9005	69.9764	64.7775	56.0218	50.0204	43.5722	70.1216	67.6196	53.6199	67.9948
TGME49_231950	324.009	341.117	301.962	322.159	314.724	320.213	309.705	308.997	308.36	325.801	303.957	298.039	376.778	390.083	362.929	430.803	405.862	377.706
TGME49_231960	68.1496	63.4395	52.1936	59.0424	48.2426	52.5937	80.6177	74.2102	78.0504	54.9948	53.1076	50.8709	210.784	209.107	204.201	52.4612	54.1486	43.6636
TGME49_231970	91.9417	92.4305	76.8608	79.3414	79.5686	76.8385	119.81	105.956	118.36	89.6582	111.143	112.209	126.317	129.421	116.014	133.984	146.879	130.486
TGME49_231980	41.1559	45.294	30.8494	51.9501	45.9091	46.4542	46.4086	51.5842	49.6346	49.7732	55.3468	57.9646	31.9163	32.6712	26.4762	64.6318	76.6436	65.3798
TGME49_231990	178.186	221.541	178.577	518.543	690.138	498.101	166.775	140.424	145.898	490.532	492.827	451.764	74.3251	65.9289	42.5637	98.0518	111.962	148.798
TGME49_231991	12.5476	6.94881	16.7176	31.4059	43.212	55.1904	11.7265	9.96046	10.9524	28.4819	49.2868	41.9002	18.06	9.89841	8.94658	9.71604	16.0457	20.9439
TGME49_231992	28.1609	14.821	28.4632	108.828	95.2916	98.4636	21.2609	11.2351	20.7978	82.2305	83.5998	99.7588	11.7438	19.2851	20.0955	36.2293	75.2166	47.2481
TGME49_231994	2.78121	3.26526	1.4822	23.748	13.1003	13.705	3.99298	4.29041	8.10105	11.6945	20.0256	17.5391	26.9082	31.3962	28.0268	39.4302	48.4709	54.1289
TGME49_231996	3.25528	1.52874	6.93937	41.694	21.0833	29.6144	1.40208	5.24999	1.67328	45.6263	39.2349	44.3684	3.02835	9.52722	4.10051	8.50154	20.4869	30.7178
TGME49_231998	0	0.700671	0	0.909988	0	0	0.428414	0	0	0	1.86833	0	7.77276	16.219	13.9613	6.67978	5.77836	0
TGME49_232000	179.947	177.155	107.876	119.917	131.558	118.24	228.864	210.556	204.814	142.357	142.429	165.706	299.02	296.275	282.751	134.242	147.361	119.681
TGME49_232010	20.364	19.2843	12.5366	18.306	15.9321	17.3056	32.0003	26.9158	28.1977	19.5401	23.2723	25.2216	27.9925	26.6599	27.8941	25.7033	33.6586	27.5978
TGME49_232020	66.1282	69.4567	36.953	31.5964	29.7646	27.6212	97.8172	93.0577	98.0876	39.0979	39.4933	43.4514	129.477	129.672	118.588	118.601	105.168	125.569
TGME49_232030	1175.19	1146.39	957.633	962.202	1010.38	871.286	1047.08	1072.39	1030.5	907.724	811.838	767.891	936.939	899.714	971.791	656.6	646.292	611.93
TGME49_232035	385.274	341.684	432.554	300.692	326.74	321.824	263.158	287.913	307.301	276.888	214.452	220.431	223.237	188.335	262.229	144.051	174.858	189.76
TGME49_232040	18.9994	33.5458	33.0646	38.5143	37.4332	40.7546	27.0132	24.8892	35.3926	46.2753	48.8743	58.0502	24.2517	32.7907	33.6595	10.9899	5.70409	9.9892
TGME49_232050	157.518	153.996	132.021	130.023	135.785	124.392	155.478	144.501	156.253	141.676	139.27	153.643	140.937	133.904	128.141	134.953	120.644	147.847
TGME49_232060	38.9838	47.3666	48.0536	38.096	35.4886	37.5875	50.5257	50.5809	53.0528	38.9475	41.3907	44.2006	18.2687	20.1199	13.8204	14.1454	29.65	28.3809
TGME49_232070	0	0	6.36109	0	0	0	0	1.67391	6.13535	0	0	0	0	0	0	0	0	0
TGME49_232080	9.96707	10.219	9.72465	7.37786	6.70651	7.36756	14.3176	11.9805	16.1923	7.3311	8.90893	9.50951	18.1376	16.4358	18.0341	18.5012	20.46	17.1221
TGME49_232085	0	0	1.92033	0	2.82878	0	0.51733	1.51599	0.617394	0	1.69207	2.19905	22.1241	33.8974	35.0146	26.8872	40.1214	35.0646
TGME49_232090	89.9835	95.8848	68.4004	98.3216	82.8999	100.708	129.673	125.721	126.749	135.805	134.168	139.746	88.6225	102.157	103.099	98.494	109.313	153.709
TGME49_232100	10.4365	12.9712	7.57577	12.0722	14.9737	11.8681	15.4487	15.8222	15.9396	18.6212	19.3217	19.547	22.9667	19.2596	22.0833	19.4687	29.4435	22.0736
TGME49_232110	0.629592	0	0.419412	6.23992	8.03172	6.56289	0.225976	0.441471	1.07874	7.35369	9.36218	7.04422	27.528	46.0657	41.3528	49.3276	59.4346	31.5617
TGME49_232120	39.2316	45.2633	29.637	44.6491	40.5509	46.6593	58.3539	58.9031	57.679	54.7366	55.3475	58.2749	54.2192	50.3427	50.8627	91.0058	96.7412	105.603
TGME49_232130	466.383	496.768	468.101	324.623	317.773	310.839	511.832	537.941	534.425	327.704	343.986	382.044	613.117	597.244	614.563	419.243	412.546	391.206
TGME49_232140	0	0	0.403879	3.00441	2.97471	1.14906	1.08803	0.85024	1.55818	1.0622	3.55872	5.85833	45.6848	55.1326	57.5498	22.6194	44.7594	33.5214
TGME49_232150	87.7579	92.2651	78.1969	73.044	61.1945	68.7574	125.838	123.224	129.458	95.93	104.813	115.665	147.375	145.181	131.796	121.896	180.292	160.606
TGME49_232160	61.6065	66.8721	65.4457	87.4747	77.268	86.1894	73.8925	78.1856	83.5397	72.8086	75.6049	80.5529	134.208	118.501	127.097	265.038	310.598	266.724
TGME49_232170	0.384	0.360667	0.204646	41.8058	53.8104	50.0718	0.330786	0.376966	0.723741	50.6823	59.7465	60.306	2.0005	1.92661	3.45505	8.8825	8.92315	7.02062
TGME49_232180	63.9541	69.9909	47.0619	71.7508	59.3105	74.3018	70.0158	76.9409	78.9514	64.3846	68.5871	80.2485	76.7504	85.9156	82.6989	94.2793	100.294	102.36
TGME49_232190	32.0267	35.6882	33.7281	30.2539	26.1528	29.7631	44.3786	42.6183	52.1531	29.5302	32.6386	35.2433	57.9514	53.9428	52.9711	56.4011	60.4879	54.3784
TGME49_232200	0.838432	0	0.744713	2.55684	0	3.17813	0.401246	0.58791	0	1.30573	0	0.568536	2.07996	0	2.01168	2.08539	0	0
TGME49_232210	63.2038	59.688	66.1096	54.5735	45.4991	64.4424	59.0347	50.0224	61.1154	39.2391	50.6757	52.5385	37.0797	42.3421	46.9872	44.3085	43.711	42.9366
TGME49_232220	23.2586	22.1083	16.8444	27.4115	26.4882	26.0849	31.7074	31.0468	40.491	27.2285	38.1598	32.2845	10.3223	12.7131	11.2314	29.8538	33.5726	32.2479
TGME49_232230	2497.78	2439.42	3212.06	2710.14	2573.52	2812.85	1665.96	2011.93	1945.1	2457.41	2427.55	2409.68	1551.07	1517.14	1498.38	1261.09	1430.26	1474.98
TGME49_232240	14.9544	17.1011	10.6737	20.6552	20.2971	19.4166	17.1482	16.9547	22.5864	20.8128	26.3719	27.6559	12.8279	11.6726	12.6689	22.0999	24.6805	21.9059
TGME49_232250	581.834	583.854	522.142	505.801	489.22	472.648	609.083	593.498	584.513	485.926	530.243	513.205	490.469	462.779	462.223	459.961	490.919	483.624
TGME49_232260	103.565	95.8133	89.8516	67.0863	59.9129	67.141	137.197	124.263	123.569	72.2312	95.5672	87.279	262.833	266.97	252.631	164.149	145.244	192.42
TGME49_232270	64.7016	56.9016	48.1305	116.194	134.745	107.413	80.5925	82.2941	80.168	124.554	129.409	139.482	106.003	110.587	112.011	179.481	177.496	168.712
TGME49_232280	275.878	244.93	154.049	203.837	195.555	239.991	372.533	350.211	342.335	350.838	336.624	367.597	238.686	215.674	220.392	195.166	168.829	218.53
TGME49_232290	613.817	544.827	886.192	689.586	637.589	686.141	440.093	452.544	421.303	585.139	490.418	443.446	291.121	232.527	299.679	364.91	373.024	440.51
TGME49_232300	1803.24	1758.15	2051.37	2037.01	1979.36	2038.96	1559.76	1633.06	1579.45	1940.18	1836.37	1844.15	1124.02	1139.6	1186.45	1514.98	1357.94	1658.51
TGME49_232310	45.0269	48.1691	33.9716	45.2405	47.1992	41.4062	56.9076	51.6869	56.0001	54.2839	59.3229	53.0487	41.5106	41.4312	43.0678	76.7522	79.1125	67.6702
TGME49_232320	25.933	24.8942	20.7618	25.0019	24.0408	18.8813	35.1172	32.0738	29.4895	28.2525	29.7315	37.4963	15.5786	15.6399	13.8813	33.5526	25.7094	35.6642
TGME49_232340	199.664	216.207	122.404	162.477	151.373	171.674	258.826	246.439	249.155	207.342	209.365	249.212	367.883	371.838	364.157	319.972	343.526	319.765
TGME49_232350	1916.22	1969.1	2052.09	1322.13	1282.82	1363.83	1819.25	1887.49	1795.21	1252.2	1299.17	1426.59	1194.47	1274.69	1279.06	645.072	650.518	601.905
TGME49_232360	22.175	24.5305	19.9808	28.4236	24.9683	28.7581	32.7087	30.8351	31.2018	28.0418	31.1148	36.1242	39.5735	35.8297	34.9756	60.4013	63.1922	51.9088
TGME49_232370	78.5363	89.2983	39.0572	68.4827	56.0762	72.0778	109.698	112.466	121.031	80.7997	84.8741	96.8059	87.4342	93.063	84.3858	123.227	139.28	133.026
TGME49_232380	34.0943	31.8733	23.529	30.5271	28.3338	26.2431	40.5085	41.8929	44.1823	27.2023	34.4649	32.416	25.2557	26.9532	24.7535	33.8753	43.5163	41.9023
TGME49_232390	58.905	43.9694	63.2804	63.7228	45.5131	66.5148	56.1722	60.6086	50.1452	64.0217	61.3394	53.2295	23.996	31.1093	28.5641	21.7454	32.4189	43.1512
TGME49_232400	4.15166	5.84908	4.24073	78.7074	88.2713	92.3243	7.64935	9.60679	7.70624	91.1645	86.6471	117.254	2.57483	0.578603	3.98449	3.09787	6.69955	8.16173
TGME49_232410	510.155	544.342	656.674	519.627	577.707	531.485	473.533	507.546	487.459	472.816	508.411	543.753	700.911	703.508	681.465	363.513	360.398	355.553
TGME49_232420	0.748112	1.20769	2.8656	45.9133	60.015	51.2209	1.20832	1.11473	2.72386	49.1513	64.4055	43.7538	181.472	173.987	193.184	53.729	46.6293	38.0546
TGME49_232430	109.906	105.05	90.9306	106.153	107.068	119.185	92.9879	109.398	131.116	121.44	101.47	112.835	61.1557	58.6925	77.4267	107.728	116.58	124.523
TGME49_232440	807.71	815.451	751.514	679.33	628.19	694.505	659.125	664.454	638.286	627.051	634.596	680.017	407.539	388.096	411.876	432.8	453.074	478.598
TGME49_232450	63.1741	67.0317	51.7691	93.1022	75.0924	90.3005	67.4551	65.52	72.5203	74.0195	83.8873	76.8261	57.6636	43.5153	51.252	58.6773	61.4226	60.7978
TGME49_232460	0	5.45387	0	70.8315	72.9367	48.4235	3.33468	3.25734	0	37.9808	50.8993	37.8	0	0	0	34.6626	0	0
TGME49_232475	8.58722	8.42775	13.9437	29.9721	34.6286	28.4816	7.32015	7.24446	6.49457	29.463	28.5631	30.3657	3.24537	4.76839	6.51912	7.50889	7.46992	9.29806
TGME49_232500	71.8152	76.5594	55.9859	66.1442	64.5427	57.1786	87.6023	88.5598	95.2359	72.2808	78.0207	73.8086	33.2955	33.9824	36.839	75.3291	69.6238	63.4072
TGME49_232510	35.774	36.6703	27.4605	31.9116	30.5613	30.115	41.9098	44.2167	50.9886	39.5573	46.3322	50.6096	29.5636	29.8952	29.4101	46.5785	50.769	60.109
TGME49_232520	114.402	118.091	120.906	115.786	130.16	138.892	97.9924	94.7896	70.452	95.6656	107.789	116.362	42.9819	45.0585	36.9962	54.4348	40.6678	46.936
TGME49_232530	16.9626	20.7462	9.60596	25.9623	22.4888	23.3643	27.0796	26.7675	28.1261	30.1886	42.4216	38.3043	14.4326	13.1882	16.6811	19.2137	27.2687	20.6914
TGME49_232540	50.4463	58.3331	43.3293	45.3831	53.6559	43.9751	52.2544	50.109	58.7772	48.1481	57.2313	41.8322	37.1544	37.4719	38.2449	47.8949	42.1221	48.0905
TGME49_232550	235.253	234.909	181.504	175.328	188.925	129.211	221.521	219.077	200.307	189.54	154.81	139.42	186.025	208.261	183.159	198.378	156.306	158.212
TGME49_232560	64.535	63.1163	48.5307	54.4691	51.4331	55.0514	66.7151	62.8478	71.2663	51.5057	49.7287	52.09	81.5555	90.8993	87.0982	155.781	196.043	165.005
TGME49_232580	4.39106	3.35504	5.20031	80.4509	70.3117	71.5981	3.75253	2.7369	2.44817	72.373	78.2243	80.0394	2.98266	4.80832	3.1356	3.12048	6.41103	4.11065
TGME49_232590	43.7261	43.2588	52.9564	80.4494	85.0041	75.0178	44.1228	44.2329	42.6442	76.3908	87.7768	74.3648	34.5473	35.4374	32.1453	96.1811	65.8123	69.1761
TGME49_232600	201.377	216.016	114.447	147.531	166.273	170.706	224.8	220.91	214.706	177.051	195.777	204.429	201.828	196.183	192.797	173.155	206.022	176.525
TGME49_232610	83.4016	73.9211	81.3285	67.5585	75.1123	85.2742	67.7475	75.5063	69.3349	68.2538	85.457	62.9258	63.0399	53.6244	55.2931	77.7904	77.6966	83.7323
TGME49_232620	39.3593	42.3877	28.4672	36.5499	35.7776	33.3162	52.0044	50.5493	53.7477	37.8145	31.4065	45.5122	47.022	49.3683	49.3127	53.8799	62.7501	56.7232
TGME49_232630	300.822	291.569	250.278	234.245	235.02	249.232	290.64	311.388	274.121	234.027	217.526	221.238	237.723	251.201	240.246	394.145	384.245	352.711
TGME49_232640	62.3753	63.9322	69.3857	59.4805	52.2709	53.6675	61.5494	65.9536	63.9547	55.1616	61.6807	49.1443	147.37	130.81	139.682	159.207	134.207	127.879
TGME49_232650	82.5843	83.0201	69.1124	108.346	100.288	121.14	76.2036	77.2713	63.0117	89.8277	82.1391	82.2499	37.7734	30.2125	34.0566	169.783	158.671	149.161
TGME49_232655	339.29	346.583	520.876	310.346	372.399	314.715	265.308	259.292	292.833	271.758	256.575	258.583	209.221	213.151	221.924	387.654	298.046	420.365
TGME49_232660	546.13	538.467	474.185	481.51	475.754	437.486	560.258	538.059	542.822	504.366	507.32	551.428	441.006	462.606	462.623	452.653	444.857	488.81
TGME49_232670	421.79	390.899	284.052	417.287	397.375	368.68	506.709	445.701	487.356	437.245	398.024	456.824	795.27	742.546	726.552	381.553	348.529	346.331
TGME49_232680	29.4536	34.6572	24.1421	34.2604	23.5363	30.9086	36.7997	34.768	42.9581	37.0188	44.0406	43.5638	54.9233	50.8285	44.9389	60.3523	53.1117	66.9379
TGME49_232690	123.972	122.807	99.2036	98.2607	100.328	105.124	127.928	133.044	142.068	116.436	115.07	104.664	122.889	110.816	113.924	105.76	96.5199	120.929
TGME49_232700	98.0657	110.429	150.887	104.188	112.996	99.5261	61.3131	86.8051	82.0255	90.4017	71.3037	57.7029	83.5779	76.7121	86.1475	45.6356	95.9704	62.8113
TGME49_232710	2889.97	2704.58	3083.09	2922.42	2842.86	2919.87	2468.19	2542.37	2556.87	2799.62	2604.54	2724.55	1612.61	1621.2	1713.27	1808.88	1729.48	1786.06
TGME49_232720	214.422	203.797	189.209	186.613	210.773	170.965	190.325	188.475	193.929	187.23	189.091	191.563	181.67	194.946	159.255	200.109	201.234	197.345
TGME49_232730	71.9073	77.7085	59.1193	70.8883	70.4594	61.0169	107.951	92.0063	93.1757	73.7218	84.8726	79.0643	67.9783	64.2025	47.6426	93.2453	81.0038	89.0021
TGME49_232740	84.8247	80.7435	117.618	79.5408	81.8173	79.2213	66.8925	71.5939	74.9611	71.6055	72.9303	67.2316	47.2846	45.9044	51.1482	67.3696	63.6744	93.3486
TGME49_232750	132.002	120.397	119.875	93.1008	101.754	65.2536	132.313	134.903	122.419	84.041	92.4165	81.667	143.632	133.828	134.803	148.523	127.938	143.566
TGME49_232760	193.919	218.593	205.99	185.084	220.476	190.467	173.209	191.45	169.23	196.145	165.543	151.069	125.469	118.969	139.405	162.002	158.454	222.138
TGME49_232770	0	0	0.720123	8.2414	9.54714	8.19517	1.16399	0.378999	0.463046	7.57569	12.6905	11.545	17.0959	31.6376	24.3157	24.1984	15.6997	31.8769
TGME49_232780	98.8537	97.6805	88.221	66.5932	60.2159	58.5949	120.686	121.345	131.558	81.5456	79.3887	83.1134	148.247	119.444	130.845	117.389	137.923	127.634
TGME49_232800	42.7842	41.8104	24.9475	42.3417	33.4905	40.0418	65.2041	62.7257	56.6899	52.2832	48.2225	60.5868	62.9727	46.7512	51.7507	71.0459	76.7946	63.134
TGME49_232815	43.5617	39.0526	36.5401	33.7567	36.1003	33.5047	39.1774	42.478	39.7727	38.5302	33.0157	37.3064	50.2079	41.3307	49.6499	49.5173	55.1879	46.2834
TGME49_232830	178.851	174.211	154.686	169.479	170.848	163.741	196.1	191.162	203.56	194.147	188.929	191.989	280.689	261.405	267.202	283.119	315.272	306.609
TGME49_232840	26.498	35.3138	14.3124	43.6794	14.0555	48.8637	86.3682	60.2608	65.0347	60.2267	73.9858	67.7446	94.6056	112.285	123.718	138.939	159.483	181.619
TGME49_232940	681.289	707.825	825.325	609.26	606.328	622.12	609.796	667.197	738.954	591.669	562.852	532.201	463.691	484.597	544.733	335.391	310.563	273.801
TGME49_232950	0	0	2.40419	0	0.295129	3.42003	0.431787	0.948988	0	1.75639	0.94152	1.22362	85.8938	73.56	68.1912	24.1244	29.8473	31.0403
TGME49_232955	12.7104	21.7055	25.4016	13.6544	15.3075	7.66489	18.4556	17.2174	21.0355	14.171	19.4432	9.69617	75.783	79.713	89.9298	93.7639	64.3292	85.1837
TGME49_232960	139.572	144.224	143.252	157.713	145.359	160.459	136.766	134.669	135.981	162.275	159.105	139.626	114.755	114.521	122.707	114.34	134.765	158.53
TGME49_232970	20.3021	21.5176	15.4354	20.9025	15.7919	13.838	26.4469	27.6881	28.2434	23.713	26.8223	28.4176	9.28746	12.3042	10.6584	27.1013	27.4115	35.1517
TGME49_232980	18.1037	19.8543	15.6071	18.7058	18.7267	19.1337	18.4998	18.6084	22.4796	19.3542	18.536	21.1869	18.3871	25.468	17.017	16.846	31.3449	26.6297
TGME49_232990	3.43071	0	0	0	0	0	0.492547	0.481124	0	0	2.14802	0	11.4896	4.30314	1.23471	12.7996	0	2.02333
TGME49_233000	187.548	166.666	123.503	122.078	111.867	118.145	186.481	181.984	184.165	119.024	139.732	135.527	57.6722	72.8862	66.9701	60.472	65.1918	55.4495
TGME49_233010	93.8287	91.4361	69.0258	72.5632	75.1835	76.1221	93.7033	87.921	101.925	68.3969	77.0005	72.3502	84.7759	89.2548	93.6846	96.9601	90.2752	116.696
TGME49_233020	150.887	148.249	122.521	120.721	105.612	110.37	147.67	136.362	154.141	110.459	119.592	118.194	147.704	157.826	145.444	150.674	148.826	164.339
TGME49_233030	617.324	650.212	597.09	286.348	296.62	286.121	712.097	694.275	674.587	318.737	304.558	304.092	796.491	757.565	781.62	430.875	461.13	396.736
TGME49_233040	0.165395	0.776726	1.8951	43.4777	42.0042	44.3247	0.427424	0.255146	0.311727	41.5344	38.8854	40.5098	14.5249	9.47379	13.929	11.6009	10.5692	8.29132
TGME49_233050	0.202807	0.476208	0	120.447	112.245	107.049	0.29117	0	0	106.241	92.3781	87.8765	12.4521	12.719	10.9485	17.4029	17.6726	21.2306
TGME49_233065	1.51861	0.405207	2.11525	105.673	99.032	107.147	0.34686	0.338816	0.827903	99.1685	86.2223	106.51	11.1735	11.3999	10.5583	20.6027	17.711	20.9658
TGME49_233080	52.8017	51.6359	38.6517	51.2678	48.7575	44.554	67.3553	59.6933	68.5981	56.2853	59.5965	63.2135	89.3585	79.678	74.9213	83.4784	90.8867	85.4284
TGME49_233090	47.7574	44.0495	38.2735	38.0167	39.0048	40.4059	38.3032	45.9874	47.5694	35.7337	40.6293	40.4903	17.2559	27.1939	23.0834	37.7475	25.948	27.5265
TGME49_233100	174.152	159.833	178.11	166.953	150.639	156.157	194.018	189.263	180.516	176.644	197.153	209.79	153.298	163.877	158.248	160.824	185.788	184.502
TGME49_233110	324.956	320.653	311.755	316.86	304.316	259.106	292.83	285.505	282.628	322.205	325.159	324.409	217.539	211.641	217.11	258.435	327.232	284.847
TGME49_233120	27.96	30.4893	22.2232	34.5389	29.1887	37.3373	48.8309	49.8483	53.258	37.1206	44.3027	44.4509	71.945	76.483	60.8134	67.2673	79.6417	80.1557
TGME49_233130	28.1439	27.7855	15.9484	32.1848	26.5418	25.8043	64.8073	66.8923	52.5272	43.0115	62.3611	66.5468	53.2139	51.958	39.7925	147.616	162.347	121.524
TGME49_233140	485.959	524.566	507.148	353.521	390.318	344.897	447.818	479.918	408.023	361.072	336.783	282.571	223.549	249.882	239.575	149.166	170.607	144.031
TGME49_233150	0	0	0	9.21036	13.2921	12.1422	0	0	0	8.7657	7.73596	6.51637	2.04341	0	0	2.73167	0	4.31815
TGME49_233153	1.61255	0.44546	2.65396	90.3962	86.567	71.0124	0.885199	1.19723	0.81263	96.611	88.3435	83.7461	30.5322	25.3819	32.0903	38.5746	21.1235	27.4121
TGME49_233157	16.8222	15.1703	11.6936	10.7805	13.3976	11.0896	44.6279	36.9257	44.0701	30.7541	25.1867	31.9892	108.412	79.5074	83.7951	86.4108	80.2577	69.7359
TGME49_233160	68.3045	64.7503	55.6175	57.9983	51.3797	54.0925	85.8888	77.3802	96.3674	62.4303	67.4884	75.9838	135.826	129.945	123.097	100.419	127.228	114.038
TGME49_233170	47.1208	65.596	63.9763	60.5582	69.1399	93.985	65.0741	73.0052	75.5465	80.4596	72.0014	76.9138	66.3801	51.5984	73.4881	67.8094	81.4703	85.3561
TGME49_233180	0	0	0.228542	6.53884	7.40649	7.47748	0.246274	0.360843	0	6.41136	13.8279	12.2133	13.8833	5.55823	8.48866	3.19989	7.47381	5.05832
TGME49_233190	81.0972	81.4215	69.0078	57.9217	71.1205	59.9177	81.179	81.6182	86.6577	68.2322	63.7636	67.9345	74.6301	74.4486	78.5888	75.9907	81.3633	87.1454
TGME49_233200	45.2115	53.0804	34.5988	52.1305	57.5665	49.5719	58.0705	53.8417	44.1745	48.225	83.9286	46.7466	48.3166	57.0213	52.4458	59.9438	64.2152	62.8045
TGME49_233210	1.02528	0.240746	2.45883	29.9534	31.1495	38.009	1.70752	1.78295	1.37024	36.4053	39.2871	32.8292	8.77505	10.1166	12.0294	24.0223	21.8395	18.1404
TGME49_233220	65.2072	70.2648	59.4147	63.3854	61.0207	59.2287	107.12	94.7765	113.522	74.8612	89.5275	80.734	162.883	157.833	141.257	86.0093	83.2212	75.7253
TGME49_233230	326.019	339.464	333.361	312.613	301.418	322.042	340.46	329.618	322.651	297.372	331.148	336.83	267.855	249.625	260.575	269.6	247.682	262.644
TGME49_233245	9.6853	12.849	8.98142	11.9815	10.2017	13.0457	15.0712	15.7753	17.1167	11.1228	15.0332	13.9405	14.0913	15.6204	12.8615	12.7267	20.3475	19.3397
TGME49_233260	48.978	61.113	32.6275	55.2289	40.462	55.0486	57.4807	56.467	51.3272	49.2244	64.5409	57.9274	41.961	37.6218	41.6084	49.7199	76.6466	77.5883
TGME49_233270	0	0	0	2.07012	5.86201	3.34507	0	0	0	5.86727	5.10027	7.87126	0	0	0	1.01305	0	1.6014
TGME49_233280	0.110925	0.260463	0.147789	15.0531	15.457	18.816	0.318511	0.233343	0	18.8512	14.1508	13.652	0.206385	0	0	0	0.537002	0
TGME49_233290	0.964063	0	0.733972	173.878	154.07	138.865	0.395459	0.289715	0	187.083	158.88	162.217	0	0	0.495667	0	2.66694	0.812249
TGME49_233300	49.6329	49.7573	44.0431	60.3135	51.0157	51.9428	66.9311	65.0486	59.3028	61.9318	74.0043	67.6309	39.4266	33.6671	36.4376	27.4072	28.2681	30.8272
TGME49_233310	40.9644	44.5066	29.6427	50.6681	42.1665	43.9773	48.7363	50.4182	42.2112	48.8506	55.0036	51.9618	29.1367	22.9561	29.5549	40.6131	60.5572	54.0633
TGME49_233315	3.23863	10.3205	8.62985	19.0473	18.6146	23.6755	6.14425	5.35291	1.98181	13.2396	15.9323	12.9413	2.58245	0	0	6.90454	11.199	3.41079
TGME49_233320	0.443701	1.04185	0.886735	15.2223	18.7225	17.975	0.597208	1.08893	0.0950297	14.187	16.4948	15.0624	1.3415	0.927557	0	13.2432	8.86052	8.50463
TGME49_233330	0	0	0	4.43259	4.27905	6.19836	0	0	0	4.24431	2.27517	3.94249	0	0.50643	0	0	0	0
TGME49_233340	78.3046	79.8286	56.6847	74.0262	82.9883	70.618	80.9438	78.975	78.0965	82.7718	75.8908	96.97	28.7741	32.6028	26.6553	49.4212	76.764	59.4588
TGME49_233350	578.062	576.308	622.401	393.115	476.186	409.761	443.641	477.709	426.949	369.916	368.708	318.113	274.883	338.432	329.891	346.249	261.915	363.258
TGME49_233360	6.50409	8.88792	12.6433	29.2641	27.2042	31.9291	2.14313	3.14014	7.30762	22.0433	21.8636	27.3299	527.104	548.776	557.769	212.825	197.697	163.498
TGME49_233370	19.2736	21.6982	17.94	46.6988	53.8902	70.0555	13.267	11.108	20.3569	54.275	58.2712	58.2749	733.904	716.969	745.921	312.257	314.428	329.331
TGME49_233380	662.952	636.018	460.041	450.183	414.187	391.2	777.302	695.004	653.358	444.528	407.519	464.401	892.569	868.632	814.102	602.017	572.141	517.875
TGME49_233390	64.3489	61.7806	53.0293	124.484	117.808	113.389	65.7401	58.327	52.0201	128.846	124.758	124.889	44.6546	50.069	39.8803	50.6111	51.2385	52.8969
TGME49_233400	141.236	122.319	66.9925	115.322	133.949	94.5068	125.083	125.698	101.189	161.548	146.511	135.723	73.8583	75.706	76.4467	88.342	77.5443	71.8781
TGME49_233405	0	0	0.360345	2.06197	0	1.2815	0	0.948242	0.231705	3.00107	2.75178	0.825294	33.7154	28.8355	29.2018	13.1178	17.0214	20.7363
TGME49_233410	52.4565	58.5288	58.3651	53.0393	41.4364	58.3473	44.8666	41.6738	46.055	46.8213	37.1239	43.3278	34.9558	41.2198	35.9841	41.9872	38.2723	46.0767
TGME49_233430	5.98964	8.1629	5.6543	6.83818	6.55702	8.61386	12.0455	13.8556	13.4987	8.3846	9.84664	13.149	16.0723	16.7056	13.9469	21.2798	25.1352	26.0944
TGME49_233450	732.287	674.881	402.335	851.593	870.173	846.249	853.424	853.289	845.017	1094.86	1083.19	1106.53	790.242	822.18	824.789	106.623	110.681	124.403
TGME49_233460	16504.3	16098.4	15359.5	16107	16552.6	15792.7	15336.6	15599.8	13844.1	15394.9	14961.6	15105.8	18146.3	19405	20130.5	2459.11	2228.77	2324.66
TGME49_233470	150.867	164.573	157.678	97.0193	109.724	94.9834	187.766	186.067	185.476	112.822	116.332	103.989	146.566	154.279	154.448	230.188	224.285	260.099
TGME49_233480	4993.97	5076.88	4792.26	4088.47	4305.15	3986.51	5779.64	5550.87	5649	4565.74	4450	4849.36	6188.91	6341.24	6498.36	3691.9	3586.25	3677.38
TGME49_233490	20.0311	21.3572	30.1108	23.5027	19.3501	27.3713	31.2507	25.7791	42.5299	23.1938	32.0608	26.6245	239.441	215.834	219.212	119.548	134.955	115.987
TGME49_233500	175.749	182.401	102.944	129.932	140.114	144.083	194.327	197.38	198.759	151.031	177.737	189.235	116.113	115.581	98.2484	170.435	177.324	171.801
TGME49_233510	48.3335	37.6459	10.0521	23.7271	21.7484	25.9176	73.7929	82.6622	70.4934	39.1047	69.7509	60.9129	62.7304	69.9895	78.4907	48.3803	75.3327	81.3452
TGME49_233520	86.4394	103.413	47.9699	71.1289	74.3084	68.6448	117.178	124.479	114.017	97.6244	100.079	121.128	91.3126	92.2922	86.7726	102.879	106.172	65.0933
TGME49_233530	88.2256	90.4077	76.6914	100.893	94.8723	93.0737	107.412	97.6998	103.301	102.33	100.206	107.248	94.4438	107.079	102.891	178.629	156.074	173.14
TGME49_233540	37.0104	36.0871	16.1581	17.2167	21.3397	12.2853	52.0851	49.8508	58.8456	26.6209	36.6574	28.4994	30.7344	36.0624	36.8747	34.3253	31.8864	50.561
TGME49_233550	17.3471	21.7841	11.8486	11.5511	11.5281	10.8205	19.0335	21.7485	26.3834	15.2603	15.5529	16.3043	13.9929	19.9682	22.2266	17.4088	23.6523	20.7205
TGME49_233610	2.13461	7.21765	8.87329	76.1624	78.9287	93.2124	5.27121	6.46613	9.28989	87.2635	99.9709	74.0813	3.9716	1.42797	2.45839	1.59279	1.65342	2.51785
TGME49_233670	0	0	0.675514	1.54617	4.9754	2.88281	0	0.711042	0.434361	4.4415	2.77769	3.09424	1.88669	0	1.82475	0	0	1.49511
TGME49_233680	127.098	133.756	98.7065	210.113	207.763	216.86	111.919	115.442	105.077	200.756	189.41	207.311	75.9663	90.5164	92.137	109.948	125.928	114.088
TGME49_233695	194.35	206.023	187.405	201.919	184.152	207.419	176.086	176.693	185.751	180.52	201.914	195.238	185.748	204.399	232.126	252.792	176.05	250.892
TGME49_233702	0	0	0	0	0	0	1.66734	0	1.98984	0	14.5427	4.72499	0	4.85557	58.5155	0	11.2444	41.0954
TGME49_233710	28.4552	26.8968	10.7519	18.6614	15.6131	23.9208	47.4973	42.5339	51.0815	27.2946	43.5228	35.5563	69.3099	69.6398	72.1966	84.7592	123.868	106.918
TGME49_233720	62.6553	65.2763	55.4637	70.7908	55.1142	70.0727	62.0967	61.1513	57.5454	52.9085	52.1291	61.8633	36.2328	41.3003	39.6143	59.4928	28.6925	52.4321
TGME49_233735	19.0702	22.653	23.0136	20.5839	25.2602	22.9035	25.5248	28.7601	29.3073	27.8886	28.5494	26.3425	33.8516	27.7983	25.5052	36.2866	36.4281	35.8341
TGME49_233760	56.817	59.2195	63.146	63.415	56.5956	64.9352	92.2982	88.289	100.122	79.2574	72.5483	77.7322	38.956	53.3199	41.9588	65.6882	68.6492	56.1288
TGME49_233770	72.397	71.9066	53.6807	93.3275	94.2854	90.226	80.6091	82.7321	90.1715	91.7187	99.4585	94.7923	159.492	159.86	152.264	127.603	137.436	119.045
TGME49_233780	0	0.767275	0	0.498245	1.28263	0	0	0	0	0.76333	1.53445	5.9826	5.47175	2.73241	4.11611	0	0	0.96358
TGME49_233792	0	0.960921	1.09047	1.87198	2.40952	1.55123	0.146885	2.00869	0	2.38995	3.20285	3.74625	55.9639	38.4978	52.654	45.8042	34.6702	25.9455
TGME49_233790	48.2353	39.0758	32.1806	34.0886	37.5284	25.3413	53.3576	54.7917	57.0272	33.1654	45.5713	46.4298	60.722	45.3837	44.758	53.3712	42.1088	46.4235
TGME49_233810	90.4169	99.3734	64.2323	72.3077	70.6021	78.8358	118.343	110.764	116.016	73.9611	83.587	86.4032	162.832	156.734	153.32	113.995	126.611	114.482
TGME49_233820	77.0426	88.4828	79.1878	63.2109	69.1119	64.6219	73.4949	71.725	81.0864	68.1155	65.3277	61.2124	38.1326	49.6611	42.7482	50.7446	50.5113	40.1079
TGME49_233830	50.4652	47.9216	42.9126	48.2058	39.035	46.9789	43.6849	43.5043	45.9039	51.4892	44.6076	37.1389	29.273	22.9612	27.2437	28.7957	27.305	24.9482
TGME49_233838	19.5256	23.4892	12.4015	17.7817	15.1185	17.54	31.4122	26.8201	30.6596	15.1207	22.7758	20.7853	21.8968	18.3403	18.2901	27.5424	39.882	33.2848
TGME49_233842	38.991	42.9745	57.2498	26.693	21.8641	36.9494	22.2775	42.6847	22.1554	25.5592	26.7794	33.589	19.2468	24.1205	9.30752	20.7815	28.8918	28.158
TGME49_233850	43.9145	43.5282	43.4019	38.9685	42.7405	40.5918	32.17	38.996	35.6172	39.5205	32.6791	33.3174	31.8119	24.0796	19.1083	32.2308	20.0397	23.3519
TGME49_233860	13.5786	17.5361	14.0061	16.8306	20.2021	20.4221	14.4324	14.6813	15.723	16.6273	15.9065	19.6032	11.5725	9.06522	10.8774	20.9177	19.5086	31.7746
TGME49_233870	61.8832	67.3316	37.3353	55.4524	49.2687	47.2528	103.44	92.0105	94.851	78.1363	88.6405	94.4159	48.0489	54.4173	42.5166	57.9119	53.8652	48.5071
TGME49_233880	0	0	0	0	0	0	0	0	0	0	7.27133	0	0	9.71115	8.35935	0	0	0
TGME49_233890	48.1743	48.1754	41.3378	107.652	100.568	90.446	55.8798	48.8363	51.6533	102.962	109.017	100.813	60.6279	51.4054	58.2758	57.9722	58.426	60.2043
TGME49_233905	24.2652	22.7732	12.8719	20.8976	22.0479	25.8335	37.8482	38.3358	44.7199	32.3659	33.2929	40.2973	50.9997	39.1408	33.9619	32.4122	37.3441	43.9485
TGME49_233920	1.98474	2.01949	3.34949	81.7098	76.3477	76.2359	1.99465	3.01536	4.42085	85.3096	89.8869	91.4499	87.5185	93.908	97.1461	93.3009	92.5605	80.7672
TGME49_233925	7.24789	13.3718	11.9558	9.99891	18.2891	10.4661	14.1222	10.8905	9.75743	9.67498	11.345	4.21265	272.916	233.769	302.464	556.273	492.901	564.855
TGME49_233930	17.9133	13.0379	8.32724	22.2084	16.7571	20.9416	17.9066	16.1608	15.4898	22.031	24.1087	24.01	20.7658	18.5489	12.2513	22.2775	28.3665	24.3548
TGME49_233940	0	0.305054	0.692363	14.4608	16.0634	17.2359	0.27978	0	0.222598	12.8981	13.6248	13.3464	0.483437	1.08636	0	2.9082	16.3524	13.4086
TGME49_233950	0.0847528	0	0.225837	16.2829	11.3109	14.778	1.03428	0.118858	0.435646	19.5014	15.6542	25.9479	0	0.708703	0	45.8494	42.671	45.7359
TGME49_233960	0.109129	0.0854152	0	36.7185	29.5924	35.7127	0.0783385	0.17855	0.0934911	29.954	31.8292	34.299	1.62435	0.874517	0.850973	0.814297	1.32077	2.35991
TGME49_274190	109.317	127.339	88.2656	89.0659	102.363	105.84	113.834	106.53	105.613	95.6859	97.617	106.168	83.808	74.4782	76.4352	92.3806	99.1487	113.991
TGME49_274180	12.8249	17.0252	12.4523	12.0781	12.3384	14.7747	23.1964	26.4495	31.2737	16.9377	16.3352	18.0324	24.8754	21.9916	23.5309	16.5748	29.0144	31.5155
TGME49_274170	0.941801	2.21143	2.19588	15.2579	21.2565	15.8417	2.19723	1.65098	1.91625	23.6507	19.1644	19.6379	3.94266	0.984417	1.48293	0.878437	3.41952	4.86014
TGME49_274160	33.6762	36.3203	37.518	30.0726	21.5123	28.0178	41.9818	42.1712	42.6579	31.122	30.928	34.2168	54.4729	54.1946	50.2841	49.1	50.2706	56.1387
TGME49_274150	42.6203	50.4939	25.1341	35.3934	42.8141	40.168	52.3291	44.2021	46.8216	46.4259	53.9537	51.1682	51.5656	59.0739	51.1302	50.9763	48.106	49.4481
TGME49_274140	0.817496	0.319926	0.363059	67.5187	61.9044	64.945	0.684647	1.67192	0.700349	73.3638	67.8197	72.5492	0.887259	0.427244	0.245181	1.77916	3.62779	0
TGME49_274130	14.6952	15.4434	12.8166	21.1509	21.9047	25.283	19.4193	21.0931	19.3964	30.1072	30.9054	30.1916	12.9045	20.1099	15.0153	32.8164	30.3605	34.4008
TGME49_274120	62.829	62.8053	62.5245	65.8627	72.0147	69.7879	64.6028	60.8024	64.7452	54.7379	69.7286	65.6084	61.9226	66.3449	56.6463	61.7242	66.0681	44.6098
TGME49_274110	27.6801	36.3876	24.6013	30.944	35.4266	35.3886	41.4746	36.3017	39.2367	34.2252	40.0858	35.8075	26.8421	28.4997	25.4641	57.1725	54.4697	52.8216
TGME49_274100	30.9833	41.5558	33.442	56.2127	39.8333	43.1123	32.5878	37.0571	35.1112	62.2996	49.1116	43.781	24.2627	30.1306	28.4065	34.3858	49.3649	43.9476
TGME49_274090	27.0001	81.9544	51.7661	56.231	122.784	43.684	39.2368	37.4032	41.7486	66.1494	45.3553	83.0585	19.6042	8.26005	30.8111	2.45693	9.56418	29.1289
TGME49_274080	7.38682	5.07656	5.88101	72.9364	74.2555	61.4638	5.69062	7.01147	4.7848	72.0743	61.1966	66.5214	12.4029	12.0524	8.75366	19.4932	20.4968	20.4544
TGME49_274070	27.765	33.7185	22.4106	27.2156	23.7862	24.0838	36.5404	32.9117	33.6658	32.1724	31.273	37.1316	13.3931	15.3552	13.4821	20.5532	28.0917	31.1904
TGME49_274060	208.816	196.534	188.477	139.367	139.745	124.524	202.366	202.798	178.691	122.363	116.99	145.807	240.686	241.349	213.269	341.594	316.93	352.728
TGME49_274050	68.7277	74.9757	61.2035	93.7539	76.1793	70.8659	91.2592	83.4828	90.3015	97.8823	102.748	93.3284	76.8564	74.9395	88.6449	83.2574	94.8162	66.8557
TGME49_274040	0.0657783	0.270293	0.438192	83.1464	74.3602	81.9693	0.165266	0.368991	0.338114	78.6735	92.7686	97.7159	0.367157	0.825057	0.828577	3.19034	3.34362	1.74573
TGME49_274030	1.74496	2.04866	1.16243	176.935	124.145	126.5	4.38417	4.58838	4.111	157.446	141.348	187.249	0	1.82392	1.57003	21.1583	8.44755	9.00483
TGME49_274020	0	0	2.82715	40.3361	48.0317	57.6444	0.710849	0.0991947	0	48.9084	55.8008	42.735	0.526409	0.591461	3.81847	3.6945	5.47874	2.50293
TGME49_274010	17.6621	22.2863	19.1432	22.8392	19.3104	24.9714	21.7597	22.3601	24.2292	20.2646	21.2014	24.8677	23.616	22.112	20.5925	36.3906	44.6766	44.2117
TGME49_274000	16.9354	20.5205	14.7622	16.9168	17.1373	18.8857	26.1683	25.5923	30.3876	17.9638	22.2362	25.4654	27.8236	30.3108	26.1444	38.2171	42.5562	46.3914
TGME49_273995	20.142	25.9248	20.4748	15.4698	16.3981	20.9254	23.8841	25.3179	25.564	19.6922	24.7554	18.0592	20.2647	26.8237	22.2843	33.3989	30.3364	30.7978
TGME49_273990	26.8423	25.2113	16.533	22.1416	25.5633	30.0238	33.2938	34.4964	34.9838	26.0068	35.4035	32.1363	14.737	15.0863	13.6198	31.5212	37.9188	27.5092
TGME49_273985	9.48557	11.1365	5.05517	10.4136	7.44663	7.91024	7.62633	11.7063	4.55073	9.74973	17.8172	5.40297	42.3568	23.7955	47.1113	16.987	42.2471	32.4469
TGME49_273980	17.3002	22.4215	30.2339	119.562	150.807	132.432	23.3863	23.6317	22.7128	147.746	150.521	187.622	24.2458	35.6964	35.9835	21.7944	88.103	43.7277
TGME49_273970	31.5947	29.4624	20.6088	26.9729	20.185	21.0519	41.4624	41.2508	34.4684	29.7914	27.6895	34.2285	41.0266	32.1644	28.4274	28.8551	26.2889	27.6592
TGME49_273960	273.784	256.86	181.164	197.78	171.215	190.243	307.964	301.572	295.02	243.941	226.232	245.532	175.957	229.002	185.303	236.553	245.557	275.272
TGME49_273950	102.463	102.845	90.9459	110.464	86.1032	119.8	91.6826	98.5625	91.8603	98.1023	114.076	98.2013	35.1746	34.3926	41.2914	112.53	115.276	115.753
TGME49_273940	1.96657	2.77062	1.04805	27.587	23.9297	8.9453	2.54107	1.65476	3.70648	17.457	14.16	11.2016	13.1723	13.1556	4.24663	8.80447	34.2735	17.3974
TGME49_273930	201.049	210.705	197.358	161.214	160.259	185.179	209.479	210.475	202.432	180.744	176.7	163.905	243.124	224.882	214.068	276.733	319.184	286.518
TGME49_273920	96.3944	90.9724	83.7754	77.108	79.1668	87.5527	108.799	108.459	121.839	91.3707	94.4772	112.754	78.2239	104.942	82.728	173.455	188.098	164.866
TGME49_273915	7.58846	12.9183	4.54965	12.7278	14.8933	23.0116	20.9724	22.6144	15.9275	17.7268	24.3501	25.8571	48.7103	24.5887	48.4769	52.3766	71.6364	72.7259
TGME49_273905	78.1809	78.3751	31.5783	71.4991	77.3053	78.3694	100.126	103.782	96.6318	93.5068	101.424	101.201	97.8733	97.8485	96.8084	114.192	141.983	145.064
TGME49_273885	24.4073	26.0914	33.2602	27.4874	19.9172	25.4017	28.648	32.7276	30.3741	25.157	30.8316	22.4302	22.7058	27.0335	21.4982	24.6024	31.0943	31.946
TGME49_273870	89.1777	98.8524	77.5328	68.4347	71.6056	76.1809	98.2439	96.262	107.878	78.6905	82.6834	81.6357	133.04	139.139	134.764	107.585	126.365	112.962
TGME49_273860	296.266	324.96	254.334	210.312	255.775	227.31	316.548	312.914	329.303	228.274	225.918	228.32	380.024	370.171	409.446	363.022	295.922	294.04
TGME49_273850	75.5367	78.3002	58.9159	75.2738	60.7511	81.4738	79.7749	81.0763	85.2687	73.6641	99.06	85.7534	68.1129	83.9557	70.9646	78.1627	113.354	113.083
TGME49_273840	100.815	110.278	76.4463	99.6721	76.0749	82.6478	88.2354	87.3215	86.1498	74.9607	82.2286	89.9198	61.0486	57.9307	68.5285	88.7995	100.821	114.052
TGME49_273830	40.248	38.5383	20.4385	48.039	47.9128	46.5815	55.6526	51.0077	56.808	52.0193	61.4505	55.3668	34.3732	36.2071	29.0893	46.1559	43.1214	53.0191
TGME49_273815	81.1572	105.857	103.922	95.2877	95.3132	102.074	83.7219	81.3895	90.5288	88.7187	104.796	93.8822	30.7527	31.0589	37.4297	66.1699	53.4943	85.4323
TGME49_273800	10.3424	11.6982	7.85596	14.2072	14.6976	14.0737	21.9106	21.115	23.9336	17.899	23.4194	22.1778	12.4374	16.1167	15.008	29.6454	32.8956	28.4059
TGME49_273790	95.0926	94.3294	66.2833	90.9773	97.9727	91.2379	85.6624	87.4791	88.9445	87.311	104.14	89.8262	166.993	165.836	159.376	152.41	189.968	168.198
TGME49_273780	11.2553	13.7307	10.4081	14.2707	14.677	15.4959	16.2246	16.8375	20.2075	14.546	19.5885	21.0142	20.0382	20.263	18.3978	25.4104	35.0282	24.0204
TGME49_273770	226.146	229.098	218.935	163.47	170.227	170.414	220.986	215.21	230.977	168.019	162.004	166.333	298.959	302.936	304.884	196.778	205.615	210.826
TGME49_273760	3446.49	3085.83	2684.82	3477.59	3375.51	3220.04	3374.31	3102.05	2692.89	3697.32	3269.16	3518.03	1847.82	1878.72	1900.44	2318.42	2285.61	2333.45
TGME49_273750	1.03854	0.406432	4.15104	43.0196	48.2388	37.3982	0.248506	0.970969	0.889719	33.5604	41.4532	29.2255	0	2.17107	1.55738	2.58312	9.21744	2.04166
TGME49_273740	2.11543	1.73853	2.53661	85.1547	97.5668	97.2262	0.911137	1.40917	2.89966	108.099	85.927	107.262	1.37757	1.32669	3.42605	9.07628	9.21693	7.48569
TGME49_273730	48.6749	46.376	40.2037	41.0398	41.9619	35.2054	44.5202	45.8801	47.4806	40.8242	51.8616	37.7875	36.2536	35.0278	33.5628	73.8282	77.4458	83.6168
TGME49_273720	75.4007	70.2215	68.7739	57.6059	70.4011	55.1723	67.6009	68.989	65.0728	56.8545	58.5139	56.63	54.3101	52.2092	49.2355	136.204	122.059	122.196
TGME49_273705	1.31005	1.69186	1.91996	0.399507	2.57113	1.48975	0.188084	0	0.448928	2.44824	1.64048	0.932754	0	0.547732	1.88595	1.95506	0	0.772627
TGME49_273690	95.3445	86.3636	102.313	84.2706	87.7901	79.6325	87.3287	85.0314	89.4345	82.4465	95.6157	77.9775	81.9027	80.4027	78.5163	123.959	123.921	118.562
TGME49_273670	44.4121	44.2983	42.9879	44.6827	52.7454	56.4033	41.9088	45.4617	46.1127	59.8543	60.8428	47.9533	49.1555	32.3762	36.886	36.5382	40.0606	47.4606
TGME49_273660	43.2788	43.617	16.8775	35.8653	29.1222	29.3208	79.1979	69.9622	61.7478	45.9925	43.7431	48.9398	85.8918	75.6538	77.2375	66.7401	78.3529	77.7889
TGME49_273650	6.18904	8.92707	5.41871	10.2458	6.59394	10.3894	9.77417	8.18356	8.18047	10.74	14.1163	8.99305	578.392	712.71	726.782	383.304	297.907	336.853
TGME49_273640	48.082	45.8138	35.6949	110.218	109.354	108.055	51.9826	46.33	43.2986	114.739	111.323	118.283	38.4089	32.6033	32.3736	75.8115	65.7898	55.9131
TGME49_273630	52.5897	58.4799	61.5222	63.2374	53.7046	52.6723	58.0085	62.0596	61.3535	46.4435	67.5945	52.1865	66.4248	53.6287	73.0923	60.6165	69.3403	52.3234
TGME49_273620	34.319	31.6343	20.7838	29.8404	30.0593	22.0397	47.2358	50.1179	35.7187	37.7659	43.508	34.6188	69.1303	73.5227	44.9143	51.851	60.4153	45.1643
TGME49_273610	23.8572	24.7816	14.6522	28.5336	28.198	25.5496	21.6462	27.6739	23.7056	22.9968	27.487	27.0627	32.8374	33.7435	33.9938	34.7431	37.3536	26.676
TGME49_273595	16.6401	14.2331	8.47377	23.9871	19.87	21.8451	25.791	26.2122	20.416	26.0155	26.331	31.3158	9.17698	10.2025	7.24073	29.6368	43.6087	31.4624
TGME49_273580	20.0766	18.9417	17.6359	20.4287	18.3195	17.8435	23.7408	23.7263	23.7142	27.2562	27.962	26.2319	18.9391	20.2702	18.7518	25.9686	34.2806	23.9659
TGME49_273560	68.4837	68.2207	43.9268	41.6464	33.5033	34.0666	95.2224	87.7096	89.8402	55.4766	54.9605	61.8611	90.1774	80.7491	81.7963	93.66	85.72	85.3787
TGME49_273550	38.2175	35.7856	22.9266	33.7638	34.427	34.8891	46.0113	45.3183	35.9979	34.4331	37.4797	40.5686	31.0238	23.4243	28.2051	39.3166	45.5273	34.4189
TGME49_273540	24.594	23.2965	9.43303	15.3411	15.1754	15.8906	50.4901	40.4351	44.1346	24.156	31.9348	29.7534	37.9592	57.8405	42.9159	36.4944	39.2365	29.9436
TGME49_273530	110.476	129.42	127.866	68.1915	76.386	66.8926	94.2293	96.2816	100.858	75.107	44.6507	50.8984	60.7203	73.2775	59.1621	66.7414	63.1962	71.286
TGME49_273520	298.936	293.905	239.674	244.559	198.038	240.093	325.929	309.466	304.339	234.657	247.034	226.411	202.367	215.366	229.728	217.419	233.452	235.814
TGME49_273510	0	0.174864	0	12.4907	11.108	14.9612	0.106918	0.104438	0.318996	15.7438	19.2338	21.0578	4.15676	5.29316	3.75229	2.50058	1.44209	0.878411
TGME49_273500	20.4826	21.1618	15.0483	30.6068	28.2546	25.8432	32.3476	26.8783	28.076	30.0074	37.0078	39.0484	17.6393	19.9414	15.1647	29.4756	51.5626	40.5544
TGME49_273490	93.3985	88.4239	62.2791	80.5117	81.9818	66.6596	108.325	97.3809	116.033	104.549	132.609	124.98	105.308	100.744	109.173	83.3198	68.2825	87.9844
TGME49_243482	0	0.0552404	0.438816	29.7374	24.0556	29.0712	0.371534	0.280436	0.322471	29.7039	32.7001	27.3747	1.00674	0.245902	1.1007	6.05624	5.80841	4.78678
TGME49_273478	0.0574653	0	0	10.2956	11.2782	7.67835	0	0	0.0492305	8.62491	7.42085	8.82599	0	0	0	7.39667	9.31956	6.43933
TGME49_273472	0	0	0	23.4377	25.597	26.4844	0.334372	0	0	15.5055	13.4884	12.5552	1.7333	0	0	8.68914	7.89239	10.9885
TGME49_273468	1.12892	3.31352	3.0082	23.6687	15.5095	20.3264	4.25459	0.791603	1.20894	7.25226	18.5544	16.0758	2.62556	0	0.507875	2.10594	10.9305	0.832255
TGME49_273460	481.025	487.923	440.075	356.472	379.242	367.592	495.923	496.785	490.53	400.978	401.924	453.867	292.456	299.381	272.044	367.895	361.666	367.808
TGME49_273445	13.0855	14.3923	10.2174	21.6477	19.3033	24.2603	21.6519	18.611	20.4912	26.5055	26.4622	29.2293	20.7927	21.0379	21.2901	25.4206	25.8085	31.0209
TGME49_273430	11.5037	12.9762	10.6185	24.9924	21.2493	17.2427	18.6208	18.1362	16.683	21.2524	23.7734	19.8838	13.2898	16.661	15.1536	19.0751	20.3835	19.9545
TGME49_273420	0	0	0	3.59009	9.24198	17.8498	1.69018	0	0	16.5005	0	0	4.38073	0	0	0	0	0
TGME49_273410	6.36079	6.07099	3.41426	6.90777	9.52002	13.0095	8.4752	8.21446	7.7623	10.583	11.0309	13.4516	12.4307	16.4541	12.5168	8.53646	19.495	10.1207
TGME49_273400	80.8648	70.7238	90.2911	80.3702	68.7515	59.5672	81.7854	79.8886	79.3739	89.4797	89.6798	91.5749	61.5222	48.5927	51.8439	58.6294	41.208	47.3054
TGME49_273390	14.6132	14.5694	8.18958	14.324	11.6086	11.8697	18.0662	18.3791	15.8973	16.7974	16.52	15.0996	10.5735	8.72824	13.983	13.4136	23.0199	14.364
TGME49_273380	15.3783	17.4892	9.93639	15.221	16.4146	16.5454	20.9996	21.1071	22.7006	18.2771	20.4215	23.3061	21.1905	19.2165	20.4255	25.9552	34.332	28.1295
TGME49_273370	40.0228	49.9495	22.279	33.3552	34.1098	38.2389	65.1353	66.3926	60.4024	40.0231	59.9009	49.9101	39.9869	44.1261	46.567	86.933	80.1561	89.7282
TGME49_273360	34.3068	37.7351	29.1823	51.5597	49.7497	51.681	43.7777	44.5916	46.6371	44.8424	52.5443	58.0246	28.7558	40.2323	32.4176	65.7419	74.8208	97.5369
TGME49_273350	73.0793	70.0872	67.9031	78.7243	82.8894	64.3961	71.0594	68.28	70.25	70.1703	62.9888	69.5052	74.8716	72.8148	66.9487	198.999	211.812	183.035
TGME49_273340	0	0.646773	0	15.9598	25.408	18.2717	0.790917	0.386287	0.9439	20.2686	16.815	20.1721	0	2.30328	0	0	0	0
TGME49_273330	7.77731	6.75688	3.7303	11.2262	10.0742	10.1216	9.08159	11.4159	10.2608	15.5033	20.3707	16.2431	15.435	13.6571	15.3948	9.67208	12.5503	13.1489
TGME49_273320	201.467	198.757	228.919	230.165	247.865	212.689	180.326	171.716	181.253	173.993	169.632	186.264	385.811	377.416	387.323	555.1	552.005	544.794
TGME49_273310	112.608	113.123	106.059	96.3115	109.897	99.4493	129.816	134.736	129.405	109.004	112.511	104.794	206.871	193.545	184.399	261.484	251.929	222.712
TGME49_273300	50.3059	29.9409	46.0791	43.6794	47.9944	50.3203	50.9081	36.0095	38.9071	56.3096	35.5438	33.4015	48.099	48.9308	44.6342	31.2809	38.8982	44.2973
TGME49_273290	53.8998	51.8524	33.4976	46.3087	40.2834	46.3863	57.8982	59.0907	69.0495	48.7271	56.4199	55.9553	45.8474	45.4664	50.9488	56.6549	64.3586	72.3359
TGME49_273280	25.8471	30.2361	20.0157	17.5002	19.0459	22.2831	25.9225	28.2002	25.3408	16.6752	18.2573	21.2599	21.7015	19.7017	17.9667	17.7547	32.5244	22.2879
TGME49_273200	53.1536	47.4399	38.3416	42.5774	38.5559	38.6028	78.7652	80.7163	82.4614	51.8005	63.2489	61.8169	77.9925	82.4111	71.4124	80.8928	81.4272	63.5492
TGME49_273150	20.6448	19.6832	21.5062	20.8098	16.18	16.15	23.3239	23.706	27.3606	22.4141	24.5074	22.3376	33.8999	29.3996	33.0364	31.7916	39.9105	45.7609
TGME49_273140	44.4688	42.171	38.5225	59.748	49.522	55.587	49.7794	39.3829	45.0138	54.9218	57.6181	52.1153	40.0985	33.2628	45.4061	49.6173	50.5861	59.5256
TGME49_273130	178.129	172.275	190.58	346.981	361.587	353.219	194.66	197.217	196.656	370.652	342.414	348.06	150.911	167.778	180.465	125.602	108.652	166.295
TGME49_273120	31.7226	32.165	32.8514	111.031	97.0679	92.371	38.816	37.8146	29.0297	141.472	132.94	122.025	22.5358	33.158	35.5483	2.15188	12.565	6.80327
TGME49_273110	2.1711	0.849656	1.60701	19.4948	31.0109	29.2611	1.99145	1.09949	2.47997	29.4442	33.4175	28.2173	1.12208	4.03438	2.1705	3.60005	2.33567	2.13408
TGME49_273100	15.9382	19.5029	15.0539	14.2619	19.5321	18.011	21.1637	19.7284	20.0007	15.994	15.9292	18.1903	16.0106	14.5477	20.8711	20.3796	19.1991	30.8916
TGME49_273090	407.296	397.457	325.379	312.348	295.186	317.538	496.343	482.706	467.285	357.642	396.309	421.473	398.293	396.898	373.019	456.359	513.682	477.789
TGME49_273080	1.36877	1.37743	0	2.38523	2.30261	0.370601	3.93029	2.46802	0.335036	6.62334	4.28504	4.97226	174.267	161.057	162.565	173.629	138.207	162.605
TGME49_273075	6.82058	7.47383	4.24073	10.3999	16.0634	3.44717	12.4036	7.33332	17.9191	18.5885	22.0641	11.5625	376.476	375.472	333.843	344.38	248.745	439.801
TGME49_273070	206.365	195.587	216.304	158.221	150.086	154.956	201.755	210.094	234.039	158.178	172.432	157.255	423.418	411.487	390.934	396.315	432.41	424.545
TGME49_273065	0.698694	4.10149	5.1199	25.5684	23.3116	23.836	1.50467	0	1.79571	22.0342	25.7009	17.0561	9.7498	9.49403	11.3157	19.5506	13.5298	19.5732
TGME49_273060	144.813	141.487	177.935	182.55	155.483	150.523	125.227	117.474	118.984	150.221	148.126	122.377	87.4837	79.2965	107.009	162.157	149.201	143.897
TGME49_273050	68.2935	72.4862	65.9543	70.0637	65.0802	68.3837	71.2414	73.852	89.0796	70.9147	91.0804	91.4678	124.862	153.826	120.621	84.2444	99.7583	103.837
TGME49_273040	0	0	0	3.81356	1.63621	0.52669	0	0	0	4.2196	2.39243	5.93585	2.58523	1.45235	0.500074	0	0	0
TGME49_273030	125.493	146.391	110.905	166.665	162.019	156.677	114.894	122.293	119.609	151.405	151.863	124.491	76.9042	69.1262	61.5699	111.374	106.72	113.76
TGME49_273020	0	0.70434	0	1.82951	0	1.13703	1.07664	0.420669	0	1.40144	0	0.610209	26.789	24.4558	21.5913	36.9311	24.6866	24.7672
TGME49_272910	197.671	175.953	160.18	149.339	139.846	135.83	175.965	173.379	181.836	139.059	155.782	144.883	109.541	131.992	131.565	143.699	166.816	180.711
TGME49_272905	0	0	0	4.96828	7.99365	2.0585	0	0	0.46524	3.8058	1.27507	3.31421	7.07284	3.4058	1.95448	5.06524	13.1451	20.0175
TGME49_272900	89.3124	84.2874	84.2481	60.0304	62.447	54.7701	84.1347	83.6661	78.4118	67.1538	70.1362	73.4326	62.5724	55.3598	42.5803	36.0638	42.4085	37.412
TGME49_272890	2.92908	3.9891	3.90251	15.8997	15.1765	11.1029	5.55098	3.2862	3.41271	18.7482	15.7719	15.969	47.3042	45.0671	45.3297	44.1494	40.2713	40.7686
TGME49_272770	51.87	52.1327	44.241	47.2333	40.458	39.1754	49.3132	46.9975	44.3416	44.381	44.5637	40.4052	29.2323	27.953	28.8743	36.9997	43.4248	47.6449
TGME49_272760	29.9056	37.3281	25.4444	31.8396	26.1546	36.9908	34.0471	36.2006	37.8459	33.0916	30.5503	34.0471	40.9992	33.1234	38.898	30.9276	44.1949	48.8896
TGME49_272740	130.413	128.969	95.0327	101.149	96.3686	96.8623	139.277	132.577	134.567	109.87	108.644	123.709	88.3421	99.9725	98.4926	99.3163	121.642	136.995
TGME49_272730	13.5776	14.7192	11.0202	84.3976	88.0086	99.1866	14.0412	17.2538	18.0495	83.2432	91.8512	102.546	14.712	15.1164	14.6972	24.4548	23.4212	28.9932
TGME49_272720	42.5234	34.418	24.6715	38.1004	31.3512	32.728	47.9503	48.4965	48.5094	39.7655	46.4463	47.8817	26.5664	26.3048	23.0446	41.4521	35.2102	38.0264
TGME49_272710	23.5912	22.4215	12.0855	31.9063	23.4629	28.6957	31.9561	30.1804	34.302	28.4556	33.83	41.0329	32.257	29.0226	29.9912	30.2144	35.7964	32.8798
TGME49_272695	61.9562	61.5101	58.7714	111.774	106.327	125.135	56.7726	50.601	59.3764	94.9588	113.291	97.2862	130.016	107.137	103.398	162.445	136.147	147.759
TGME49_272680	56.3034	70.1688	58.7989	71.9692	80.012	78.2044	52.9901	53.357	59.425	81.1345	73.4166	64.3138	44.5538	42.199	41.1326	57.2223	43.1132	58.3585
TGME49_272670	22.4986	24.7558	20.3555	20.0247	19.4081	28.3613	34.0665	30.5982	37.3388	27.5008	30.4666	35.4439	33.2936	34.1265	30.7884	45.6787	27.6095	52.613
TGME49_272660	551.955	596.972	613.254	351.775	382.109	360.079	547.512	534.671	528.867	361.48	352.474	381.181	272.967	294.936	266.4	356.509	345.711	356.299
TGME49_272650	46.3652	50.5392	36.7813	38.1141	34.9054	33.1208	61.0087	65.6121	67.3894	47.4373	43.2818	57.0149	71.0378	70.6601	66.636	69.6554	82.0304	67.84
TGME49_272645	26.856	29.4282	24.6492	20.0197	19.912	15.8355	79.2565	64.0271	44.4813	41.1271	35.4982	47.3484	121.033	112.285	68.7324	124.689	173.351	84.4739
TGME49_272640	65.5601	63.9199	71.4229	53.3084	57.1213	41.6825	75.334	67.5524	72.1395	60.7293	49.3925	55.3166	65.1596	63.7167	63.2358	52.1747	60.7572	48.1113
TGME49_272630	42.3086	39.8412	69.2869	34.9435	51.0323	59.3047	31.004	28.1217	44.1745	42.2102	44.15	47.9648	23.7795	19.3476	37.2741	49.3276	12.8013	9.09719
TGME49_272620	0.613852	0.24023	0.817854	4.99194	4.41744	7.56224	0.220327	0	0.350592	9.32081	2.24199	6.65999	0.380707	0	0	1.52681	0	1.20677
TGME49_272600	23.0017	27.7495	22.8116	21.4039	18.4421	20.5955	42.8934	43.758	50.9431	27.0682	30.0938	34.9767	42.7428	44.7709	36.3084	57.6412	59.8632	54.2287
TGME49_272595	11.591	14.386	10.1483	5.55461	5.84969	5.64898	22.3468	17.1842	31.4924	7.73625	10.886	10.7792	20.9499	35.3082	48.2716	30.8892	36.8746	52.7351
TGME49_272593	8.25406	9.1206	3.88134	11.1049	5.71749	4.6011	31.7171	22.4701	31.1967	17.0132	31.1599	25.1866	41.5551	59.8854	40.191	70.6472	42.3093	38.6575
TGME49_272590	1.14357	1.20834	1.44743	47.5156	42.8679	48.8745	0.697775	0.481124	1.81244	44.2117	52.4475	47.6901	4.14902	6.45471	6.07068	40.9587	56.4688	49.4029
TGME49_272580	0	0	0	0	0	0	0	0	0	0	0	0	0	9.9809	4.29578	89.0637	0	14.079
TGME49_272570	13.3364	13.7084	4.64486	11.2222	10.6434	14.054	18.6306	16.6464	18.9631	15.8355	16.6309	18.5744	17.0913	16.3113	12.2484	32.4139	34.8264	31.4941
TGME49_272560	0	1.06769	0	1.38665	0	5.17076	0	0.63768	0	6.3732	5.69395	2.3125	6.76812	4.75281	1.63649	0	22.0128	1.34086
TGME49_272550	28.6011	31.3452	14.8481	36.8869	34.0829	36.1763	49.3879	47.1624	49.8073	46.141	55.8785	58.6743	63.2731	60.8009	61.0874	71.5515	69.0113	71.6046
TGME49_272540	0.131406	0	0.262614	16.5301	17.6661	14.7562	0.0707472	0.322496	0.394013	20.9504	19.9003	19.3136	7.5792	7.62303	4.90664	5.02516	8.74706	8.42801
TGME49_272530	59.6838	62.5861	65.3609	82.9032	85.1585	84.4185	62.0412	53.9584	63.1173	89.1558	93.145	92.1411	33.2809	33.3211	32.0291	44.9311	54.4434	69.4592
TGME49_272520	111.804	125.716	116.65	185.362	190.532	189.217	118.466	106.554	122.493	185.766	194.724	181.151	73.3928	68.6364	72.4005	62.2753	69.7532	68.4923
TGME49_272510	0.11256	2.643	1.7996	3.6042	2.65094	2.77332	0.404005	1.57854	0.867869	1.44618	1.23332	0.686934	5.6545	10.8241	6.88675	0.839894	2.17966	6.3065
TGME49_272500	56.2999	55.8254	48.9153	56.5486	53.1283	56.7395	69.0689	66.9448	71.168	64.0192	60.6155	68.4377	56.3241	65.5418	58.0265	67.2377	66.8768	76.312
TGME49_272490	13.6968	17.9764	8.82763	11.546	9.17911	12.0299	21.8229	18.9742	23.3251	13.3317	19.0864	19.1418	10.8773	7.68209	5.91139	37.1835	29.1108	35.7926
TGME49_272475	12.2598	15.6597	10.3811	13.0887	11.3178	13.4325	16.6375	17.3783	18.9317	12.2885	17.0195	17.3952	32.5158	31.1505	24.2003	29.4803	46.0315	35.6329
TGME49_272460	59.6095	68.9644	57.1608	57.1637	60.725	54.2086	69.0312	75.7243	71.3342	68.1415	62.2389	57.9124	76.0939	76.5564	65.8998	86.7644	105.79	79.0218
TGME49_272450	0	0	0	0	0	0	0	0	0	0	0	0	1.66559	9.35709	13.6928	16.6995	2.16688	0
TGME49_272440	36.9098	48.1846	35.5976	76.859	77.8459	128.946	50.421	53.1145	48.3749	96.8389	124.172	99.4596	15.3747	28.7911	32.714	64.7425	90.6758	122.65
TGME49_272430	3.6185	4.16961	3.21402	67.2306	78.382	71.6287	4.52164	3.66498	4.87958	72.2408	84.3305	72.7926	0.872731	1.82108	1.32642	10.5001	8.43438	5.92799
TGME49_272420	57.0647	70.5035	49.2489	54.7495	55.8149	61.2123	81.8831	76.7114	79.382	82.8608	82.2119	68.6134	91.2372	108.626	80.9634	91.0114	96.4036	87.7158
TGME49_272415	1.27317	0.298953	2.03555	2.71783	5.49726	10.6173	1.46232	0.17855	1.74517	3.86641	5.1815	0.259	6.63275	3.19389	5.95681	8.55012	17.258	22.5264
TGME49_272410	51.0105	50.9978	49.5976	54.9453	49.3473	48.7831	58.4848	63.3633	58.5349	51.5306	53.4749	53.0533	23.9054	23.6577	24.5752	33.6502	33.9836	44.2861
TGME49_272400	109.838	106.099	99.9499	94.5986	84.4883	101.387	129.973	130.399	124.334	106.663	108.26	113.652	102.77	95.6181	111.928	131.086	208.404	139.545
TGME49_272390	22.8443	28.6368	14.1268	30.253	26.7043	26.4781	33.5163	35.9299	35.204	30.6157	34.7607	41.8895	30.6501	31.4886	27.351	76.5708	76.4451	82.6623
[truncated: 7,212 more rows]
