# Supplementary material for: Uncovering biomarkers for chronic toxoplasmosis detection highlights alternative pathways shaping parasite dormancy
Source: EMBO Mol Med. 2025 May 19;17(7):1686–715. doi: 10.1038/s44321-025-00252-0 (PMC12254245; doi:10.1038/s44321-025-00252-0)
Supplement: Supplementary file 3 — Data Set EV2 [file 44321_2025_252_MOESM3_ESM.xlsx]

## Sheet: Legend
Dataset EV2 – Proportion of Sera Positive for BCLA and/or BSM in Seronegative Patients or Patients with Past Immunity
This table presents the proportion of sera from seronegative individuals that tested positive for BCLA, BSM, or both antigens.
BCLA+: Number and percentage of sera positive for BCLA alone.
BSM+: Number and percentage of sera positive for BSM alone.
BCLA and BSM+: Number and percentage of sera positive for both BCLA and BSM simultaneously.
BCLA and/or BSM+: Total number and percentage of sera positive for either BCLA, BSM, or both.
The number of positive samples (N) and the corresponding percentages (%) are provided for each category.

## Sheet: Data
Dataset EV2 - Proportion of sera positive for BCLA and/or BSM in seronegative patients or patients with past immunity
		N	%
Seronegative	BCLA+	3	2.23881
	BSM+	22	16.4179
	BCLA and BSM +	2	1.49254
	BCLA and/or BSM +	23	17.1642
Past immunity	BCLA+	69	30.9417
	BSM+	72	32.287
	BCLA and BSM +	37	16.5919
	BCLA and/or BSM +	104	46.6368
