# Supplementary material for: Uncovering biomarkers for chronic toxoplasmosis detection highlights alternative pathways shaping parasite dormancy
Source: EMBO Mol Med. 2025 May 19;17(7):1686–715. doi: 10.1038/s44321-025-00252-0 (PMC12254245; doi:10.1038/s44321-025-00252-0)
Supplement: Supplementary file 4 — Data Set EV3 [file 44321_2025_252_MOESM4_ESM.xlsx]

## Sheet: Legend
Dataset EV3 – Clinical Contexts and Toxoplasma Serological Status of the Cohort
This table summarizes the clinical and serological data from the studied cohort, categorized by Toxoplasma serology results (Negative, Equivocal, Positive).
Gender: Gender of the individuals.
BCLA (UI/mL), BSM (index), and Combined score: Serological measurements for BCLA and BSM antigens and their combined diagnostic score.
IgG and IgM Architect (UI/mL and index): Results from Architect assays for IgG and IgM detection.
IgG and IgM Vidas (UI/mL and index): Results from Vidas assays for IgG and IgM detection.
Toxoplasmosis status: Interpretation of the infection status.
Clinical context: Medical background or clinical situation of the patient (e.g., pregnancy, immunosuppression).
Immune status: Immune system status (e.g., immunocompetent or immunocompromised).
Underlying pathology: Presence of any underlying medical condition.
Thresholds defining positivity, negativity, or equivocal ranges are indicated for each serological test.

## Sheet: Data
	Dataset EV3 - Clinical contexts and Toxoplasma bradyzoite and conventional serologies for 13 patients presenting clinical contexts mainly related to reactivation from cysts and with negative combined score. F, female; M, male; IC, immunocompetent; ID, immunodepressed; HSCT, haematopoietic stem cell transplantation.
		Gender	BCLA (UI/mL)	BSM (index)	Combined score	IgG Architect (UI/mL)	IgM Architect (index)	IgG Vidas (UI/mL)	IgM Vidas (index)	Toxoplasmosis status	Clinical context	Immune status	Underlying pathology
	Negative		<34.52	<1.697	<4.798	<1.6	<0.5	<4	<0.55
	Equivocal					[1.6-2.9]	[0.5-0.6]	[4-7]	[0.55-0.65]
	Positive		≥34.52	≥1.697	≥4.798	≥3	≥0.6	≥8	≥0.65
	1	M	12.63	0.75	0.95	11	0.09	48	0.04	Chronic infection	Ocular toxoplasmosis	IC
	2	F	15.78	1.34	2.12	26.8	0.09	143	0.08	Chronic infection	Ocular toxoplasmosis	IC
	3	F	18.07	1.55	2.8	>2000	2.83	>300	4.86	Chronic infection	Ocular toxoplasmosis	ID	Allogeneic HSCT recipient
	4	M	0	1.03	0	11.2	0.04	30	0.02	Chronic infection	Ocular toxoplasmosis	IC
	5	M	2.54	0.44	0.11	89.4	0.15	181	0.05	Chronic infection	Ocular toxoplasmosis	ID	Chronic lymphocytic leukemia
	6	F	10.98	0.74	0.81	>2000	1.77	>300	2.48	Chronic or acute infection	Ocular toxoplasmosis	ID	Rheumatoid arthritis treated with methotrexate
	7	F	11.06	1.63	1.81	10.9	0.09	61	0.19	Chronic infection	Ocular toxoplasmosis	IC
	8	M	7.94	0.92	0.73	56.8	0.39	>300	0.08	Chronic infection	Asymptomatic reactivation	ID	Allogeneic HSCT recipient
	9	F	1.32	0.87	0.11	4.1	0.08	9	0.04	Chronic infection	Asymptomatic reactivation	ID	Allogeneic HSCT recipient
