# Supplementary material for: Uncovering biomarkers for chronic toxoplasmosis detection highlights alternative pathways shaping parasite dormancy
Source: EMBO Mol Med. 2025 May 19;17(7):1686–715. doi: 10.1038/s44321-025-00252-0 (PMC12254245; doi:10.1038/s44321-025-00252-0)
Supplement: Supplementary file 5 — Data Set EV4 [file 44321_2025_252_MOESM5_ESM.xlsx]

## Sheet: Legend
Dataset EV4 – Serological Analysis of Patients Across Different Clinical Contexts
This dataset compiles individual serological measurements for BCLA and BSM in three distinct patient groups:
Sheet 1 – Seronegative and Past Immunity:
Contains individual measurements for seronegative patients or those with past immunity, including two independent assay readings for BCLA and BSM, mean values, coefficients of variation (VC), IgG/IgM Architect and Vidas serologies, and group assignment (e.g., chronic infection).
Sheet 2 – Acute Toxoplasmosis:
Lists serological results for patients diagnosed with acute toxoplasmosis. It includes duplicate BCLA and BSM measurements, variability coefficients, composite scores, IgG/IgM serologies, and time post-infection (<1 month).
Sheet 3 – Congenital Toxoplasmosis:
Summarizes BCLA and BSM serological data collected at birth for infants diagnosed or not diagnosed with congenital toxoplasmosis. Measurements are provided for BCLA and BSM levels in each case.
Values include raw and mean measurements, as well as quality control indicators such as variation coefficients to assess assay consistency.

## Sheet: Seronegative and past immunity
		mBCLA				BSM protAG
	Anonymization name	Assay 1	Assay 2	MEAN	VC	Assay 1	Assay 2	MEAN	VC	IgG Architect	IgM Architect	IgG Vidas	IgM Vidas	Group
F	EDA 302	22.792	4.33	13.561	96.2658	0.850267	0.804428	0.827348	3.91774	28.4	0.09	25	0.03	chronic
M	JDA 303	15.882	0	7.941	141.421	0.864224	0.974194	0.919209	8.45946	56.8	0.39	>300	0.08	chronic
M	JDA 304	0	18.66	9.33	141.421	0.912299	0.943536	0.927918	2.38037	>2000	0.17	>300	0.26	chronic
F	BER 305	2.641	0	1.3205	141.421	0.77861	0.953875	0.866242	14.3067	4.1	0.08	9	0.04	chronic
F	BER 306	20.466	18.766	19.616	6.12807	0.905882	1.04982	0.977849	10.4082	107.1	6.18	23	5.26	chronic
F	JMA 307	67.13	53.959	60.5445	15.3826	1.25271	1.14763	1.20017	6.19104	440.2	0.06	>300	0.03	chronic
M	AIS 308	15.181	10.088	12.6345	28.5037	0.653476	0.845018	0.749247	18.0769	11	0.09	48	0.04	chronic
M	FJM 310	33.932	9.961	21.9465	77.2335	1.77886	1.62915	1.70401	6.21249	20.4	0.4	67	0.29	chronic
M	VJO 313	46.705	37.078	41.8915	16.2499	1.73752	1.83764	1.78758	3.96022	7.6	0.08	28	0.03	chronic
F	KIM 314	6.404	4.777	5.5905	20.5789	0.759704	0.778598	0.769151	1.73695	7	0.05	38	0.07	chronic
F	KAI 315	89.989	73.232	81.6105	14.519	0.924419	1.05215	0.988286	9.13932	49.1	0.58	>300	0.31	chronic
	ECL 316	20.466	25.08	22.773	14.3266	1.92258	1.4741	1.69834	18.6724	69.1	0.06	245	0.04	chronic
M	PRA 317	30.439	27.229	28.834	7.872	2.39556	3.11155	2.75356	18.3864	42.2	1.4	205	1.04	chronic
F	BFR 318	8.991	0	4.4955	141.421	0.491379	0.432258	0.461819	9.05226	1.4	0.05	10	0.07	chronic
F	NTA 319	98.832	89.719	94.2755	6.83514	2.67837	3.34661	3.01249	15.6853	123.8	0.21	>300	0.2	chronic
F	CZO 320	273	358.117	315.558	19.0731	1.526	1.51594	1.52097	0.468007	25.5	0.05	244	0.06	chronic
F	JNA 321	0	5.861	2.9305	141.421	1.03327	1.07769	1.05548	2.9757	68.3	0.11	199	0.11	chronic
M	SMI 322	45.653	43.05	44.3515	4.15003	1.84502	1.86935	1.85719	0.926586	29.1	0.05	152	0.04	chronic
M	ABE 323	58.103	62.747	60.425	5.43451	0.961183	1.00598	0.98358	3.22023	103.1	0.05	206	0.03	chronic
M	RSE 324	29.285	28.769	29.027	1.25699	1.64339	1.69919	1.67129	2.36081	141.5	0.05	>300	0.04	chronic
M	MYV 325	20.143	9.19	14.6665	52.807	0.674677	0.747012	0.710844	7.19551	1.2	0.07	4	0.04	chronic
M	LYV 326	20.466	0	10.233	141.421	0.928295	0.977324	0.952809	3.63863	8.1	/	28	0.05	chronic
F	RMA 337	110.206	110.898	110.552	0.442613	5.18091	4.28287	4.73189	13.4199	30.5	1.71	199	2	chronic
F	SCI 339	14.944	18.235	16.5895	14.0275	1.06681	1.24516	1.15599	10.9096	21.5	0.77	48	0.76	chronic
F	BLA 341	46.705	45.552	46.1285	1.76744	1.36207	1.77903	1.57055	18.7729	105	0.06	120	0.09	chronic
F	GDO 343	109.647	48.219	78.933	55.0291	0.920259	0.940323	0.930291	1.52505	603.5	3.34	>300	1.94	chronic
F	LME 345	31.966	15.232	23.599	50.1408	1.01293	0.974194	0.993562	2.7569	92.3	0.38	128	0.48	chronic
F	MLE 371	68.389	24.685	46.537	66.4061	4.64612	4.74593	4.69603	1.50292	73,7	0,33	>300	0,23	chronic
F	LCL 372	38.521	10.766	24.6435	79.6386	1.58049	1.69309	1.63679	4.86449	37,2	0,16	212	0,24	chronic
F	CSE373	36.88	27.999	32.4395	19.3585	2.43539	2.36382	2.3996	2.1089	79,9	0,08	>300	0,12	chronic
F	MME374	723.217	899.811	811.514	15.3874	1.32406	1.17276	1.24841	8.56924	57.9	0,2	>300	0,12	chronic
F	DCE375	61.538	74.196	67.867	13.1884	6.4831	7.00203	6.74257	5.44214	541.2	0,25	>300	0,18	chronic
F	ROD1	33.213	12.474	22.8435	64.1963	2.70974	2.04878	2.37926	19.6435	78.8	0,11	>300	0,01	chronic
F	LOR2	116.898	249.099	182.998	51.0825	6.95825	5.69106	6.32465	14.1674	461	0,13	>300	0,05	chronic
	DAF3	46.163	20.804	33.4835	53.5533	2.11053	1.80492	1.95772	11.0381	/	/	294	0,08	chronic
F	LAV4	44.216	14.851	29.5335	70.3072	1.35379	1.67073	1.51226	14.8196	/	/	33	0,4	chronic
F	LAV5	0	15.014	7.507	141.421	0.869947	1.05528	0.962616	13.6143	/	/	45	0,2	chronic
F	BCE6	32.446	16.15	24.298	47.4237	1.04688	1.00407	1.02547	2.95194	/	/	74	2,28	chronic
F	DAG7	283.957	329.523	306.74	10.504	1.46992	1.8252	1.64756	15.2482	54.7	0,4	215	0,22	chronic
F	GAL9	185.265	335.026	260.145	40.7068	3.65606	4.37602	4.01604	12.6763	1484	1,99	>300	1,41	chronic
F	MDA1	24.909	3.708	14.3085	104.772	0.892644	0.723577	0.808111	14.7936	5.1	0,26	17	0,07	chronic
F	MDA-2	19.671	14.275	16.973	22.4801	0.54833	0.671545	0.609938	14.2844	4.3	0,29	12	0,6	chronic
F	MDA-3	10.234	0	5.117	141.421	0.66065	0.551845	0.606248	12.6906	2.9	0,05	7	0,18	chronic
F	MDA-4	0	0.477	0.2385	141.421	0.35614	0.386643	0.371392	5.80756	1.9	0,12	4	0,58	chronic
F	MDA-5	0	0	0	#DIV/0!	0.296491	0.330404	0.313448	7.65043	1.8	0,10	2	0,2	chronic
F	MDA-6	0	11.179	5.5895	141.421	0.284211	0.242531	0.263371	11.1903	1.3	0,12	2	0,24	chronic
F	BOS-11	*****	>200	>200	#DIV/0!	6.72565	7.11382	6.91973	3.96664	533.2	6.06	213	5.95	chronic
F	BOS-12	249.589	250.622	250.106	0.292053	6.94821	7.05691	7.00256	1.09767	1083	2,65	>300	1,98	chronic
F	HEY15	29.307	31.131	30.219	4.26805	2.51264	2.37083	2.44173	4.10669	41.7	0.18	127	0.09	chronic
M	JUS17	147.395	123.905	135.65	12.2447	1.79283	1.5122	1.65251	12.0083	106.1	0.24	>300	0.09	chronic
M	FRA18	*****	>200	>200	#DIV/0!	6.84064	7.11382	6.97723	2.76858	>2000	0.15	>300	0.11	chronic
F	LAH-20	183.51	197.028	190.269	5.02377	0.912281	0.919156	0.915719	0.530934	/	/	67	0.43	chronic
F	VAS21	135.222	105.065	120.144	17.749	0.903509	0.787346	0.845427	9.71572	71.5	0.22	178	0.14	chronic
F	MAM22	15.617	15.946	15.7815	1.47412	1.45965	1.22847	1.34406	12.1622	26.8	0.09	143	0.08	chronic
F	OZD23	13.421	22.728	18.0745	36.4106	1.49298	1.6107	1.55184	5.36394	>2000	2.83	>300	4.86	chronic
F	DEP27	8.346	2.275	5.3105	80.8369	5.49004	5.31382	5.40193	2.30668	/		264	0.1	chronic
M	GEN28	0	0	0	#DIV/0!	0.970282	1.08537	1.02782	7.91734	11.2	0.04	30	0.02	chronic
F	EIL2	25.426	26.17	25.798	2.03926	1.10755	1.31057	1.20906	11.8733	38.9	0.44	69	0.48	chronic
F	JKA3	28.964	41.41	35.187	25.0111	1.53386	1.41951	1.47669	5.47572	171.9	5.58	112	4.49	chronic
F	NAU4	588.764	564.876	576.82	2.92836	1.56836	1.0078	1.28808	30.7726	114.7	2.17	95	1.55	chronic
F	BFL8	48.13	48.463	48.2965	0.487544	0.749097	0.674868	0.711983	7.37209	100.2	7.48	97	6.04	chronic
F	GAL10	*****	>200	>200	#DIV/0!	4.81873	4.92276	4.87074	1.51038	1725	0.61	>300	0.37	chronic
F	POL26	27.072	52.345	39.7085	45.0047	3.67512	3.87891	3.77701	3.81517	143.2	0,21	>300	0.03	chronic
M	DMC	0	5.082	2.541	141.421	0.471396	0.407407	0.439402	10.2973	89.4	0.15	181	0.05	chronic
M	CJN	67.61	74.822	71.216	7.16083	0.777419	0.878486	0.827953	8.63153	147.3	0.1	258	0.06	chronic
M	MSV	51.487	29.386	40.4365	38.6477	2.73455	2.91235	2.82345	4.45275	21	0.12	143	0.07	chronic
M	LRT	52.423	47.084	49.7535	7.58789	4.2746	5.38645	4.83053	16.2757	127.3	0.19	>300	0.18	chronic
	FSY	3.634	18.495	11.0645	94.9732	1.63209	1.63651	1.6343	0.191235	10.9	0.09	61	0.19	chronic
M	MNR	8.655	0	4.3275	141.421	2.02995	2.07263	2.05129	1.47121	17.3	0.06	6	0.03	chronic
F	HJY	16.247	9.57	12.9085	36.5755	1.49091	1.48928	1.49009	0.0773658	2.5	0.07	7	0.07	chronic
M	RBD	9.05	0	4.525	141.421	0.866	0.759777	0.812888	9.24006	4.1	0.25	7	0.14	chronic
F	MSE	19.821	13.751	16.786	25.5697	0.69181	0.887097	0.789454	17.4916	3	0.07	8	0.05	chronic
M	LJN	11.637	3.796	7.7165	71.8515	1.56979	1.792	1.6809	9.34759	3.8	0.1	8	0.05	chronic
F	DLA	35.14	40.93	38.035	10.7642	1.29688	1.366	1.33144	3.67113	10.2	0.29	8	0.23	chronic
F	BSR	28.864	13.991	21.4275	49.0809	1.58621	1.39516	1.49068	9.06226	5	0.13	10	0.12	chronic
F	AML	15.114	11.359	13.2365	20.0596	0.605603	0.558065	0.581834	5.77744	3.7	0.08	12	0.06	chronic
F	KLN	18.954	13.086	16.02	25.9008	3.868	4.46129	4.16465	10.0734	10.3	0.06	12	0.05	chronic
F	DPA	14.309	2.366	8.3375	101.289			#DIV/0!	#DIV/0!	3	0.04	12	0.04	chronic
M	PLN	34.001	41.219	37.61	13.5706	2.87414	2.368	2.62107	13.6546	5.1	0.09	13	0.07	chronic
F	GIE	44.751	49.964	47.3575	7.78366	1.13281	1.296	1.21441	9.50184	5.2	0.11	17	0.07	chronic
M	GRT	17.639	6.567	12.103	64.6872	1.18535	0.988827	1.08709	12.7833	7.3	0.04	27	0.02	chronic
F	CKE	9.827	0	4.9135	141.421	2.04805	1.8324	1.94023	7.85936	9	0.14	40	0.1	chronic
F	SCY	18.463	12.352	15.4075	28.0456	1.3129	1.46	1.38645	7.50211	21.5	0.77	48	0.76	chronic
F	NEE	19.874	10.728	15.301	42.2665	1.44165	1.21229	1.32697	12.2218	19.7	0.08	60	0.11	chronic
F	BSH	29.937	24	26.9685	15.5667	0.862069	1.0129	0.937486	11.3768	29	0.7	70	0.61	chronic
F	SKE	21.054	10.601	15.8275	46.6997	0.849138	0.837097	0.843117	1.00987	20.5	0.55	71	0.48	chronic
F	PMN	42.561	52.825	47.693	15.2176	1.06865	0.956897	1.01277	7.80249	18.9	0.73	87	0.87	chronic
M	TBD	22.117	27.795	24.956	16.0881	1.50801	1.27002	1.38901	12.1154	43.5	0.88	126	0.49	chronic
M	GJS	32.429	23.924	28.1765	21.3438	0.874142	0.849162	0.861652	2.04995	42.2	0.12	134	0.08	chronic
M	RJN	48.337	55.138	51.7375	9.29506	3.75431	3.6	3.67716	2.96735	48.4	1.69	149	1.26	chronic
F	PME	30.701	31.56	31.1305	1.95116	0.949657	0.880819	0.915238	5.31833	27.7	0.09	152	0.04	chronic
F	RLA	22.856	26.273	24.5645	9.83608	1.27231	1.59064	1.43148	15.7246	53.6	0.09	168	0.04	chronic
F	RMD	52.115	63.249	57.682	13.6488	5.21281	4.45996	4.83639	11.0071	33.2	0.1	251	0.07	chronic
M	RPE	14.076	18.548	16.312	19.3856	1.99771	2.57769	2.2877	17.9266	92.5	0.04	290	0.02	chronic
M	GSN	98.123	112.395	105.259	9.58762	2.86728	2.41235	2.63981	12.1858	30.3	0.73	300	0.76	chronic
M	ABO	89.603	93.83	91.7165	3.25889	2.45309	3.05378	2.75344	15.4264	48.8	0.14	300	0.07	chronic
M	ARL	58.324	42.01	50.167	22.9947	2.64989	3.08167	2.86578	10.654	621	0.07	300	0.04	chronic
F	NDH	36.152	70.757	53.4545	45.7762	1.62929	2.08566	1.85747	17.3731	278.5	0.58	300	0.51	chronic
	SSI4	28.158	29.832	28.995	4.08242	2.02807	2.06145	2.04476	1.15441	1.8	0.11	10	0.19	chronic
	ABE22	62.328	73.732	68.03	11.8534	2.9845	3.05669	3.02059	1.69001	1.7	0.05	2	0.08	chronic
	PRE1	24.048	27.733	25.8905	10.0643	0.962323	0.894134	0.928229	5.1945	29,5	0,05			chronic
	BMA8	8.222	14.675	11.4485	39.8564	0.582418	0.646638	0.614528	7.38953	44,6	0,29			chronic
	JDJ9	19.77	23.15	21.46	11.1371	0.455259	0.469242	0.46225	2.13895	16,1	0,08			chronic
	FZE13	18.478	21.339	19.9085	10.1617	3.52433	2.81688	3.17061	15.7775	12,6	0,57			chronic
	GLU20	28.145	27.448	27.7965	1.77308	0.88697	0.842632	0.864801	3.62529	12,3	0,13			chronic
	SJA21	2.839	8.185	5.512	68.5811	1.08634	0.965665	1.026	8.31688	3,7	0,09			chronic
	BAL22	3.524	12.423	7.9735	78.9182	0.678179	0.702432	0.690306	2.48434	5,2	0,11			chronic
	GVA23	15.194	20.741	17.9675	21.8301	0.869702	0.735336	0.802519	11.8391	5,7	0,1			chronic
	BYE24	43.346	43.009	43.1775	0.551896	2.42072	2.09013	2.25543	10.3646	412,2	0,63	>300.00	0,64	chronic
	MJA25	19.071	21.339	20.205	7.93723	0.854003	0.917024	0.885514	5.03241	36,8	0,17			chronic
	NSA26	42.459	52.29	47.3745	14.6736	2.60597	1.87554	2.24075	23.0499	3,4	0,08			chronic
	PFL27	46.044	51.914	48.979	8.47448	1.30926	1.17454	1.2419	7.67103	11,3	0,18	62	0,24	chronic
	KDI32	0	11.4	5.7	141.421	0.726845	0.728183	0.727514	0.130099	25,1	0,07			chronic
	FMA49	40.782	42.193	41.4875	2.40489	4.91593	5.61905	5.26749	9.43865	315,4	0,85	>300.00	0,87	chronic
	AME56	24.03	22.466	23.248	4.75703	1.31563	1.60099	1.45831	13.8361	171	0,1			chronic
	HRO57	44.976	58.89	51.933	18.945	1.18289	0.967159	1.07503	14.1899	17	1,23	67	0,33	chronic
	CHE58	54.566	62.587	58.5765	9.68256	1.56785	2.11658	1.84222	21.0625	320	0,2	>300	0,09	chronic
	VOD59	52.743	55.623	54.183	3.7585	1.51327	1.83744	1.67536	13.6818	51,9	0,16	286	0,14	chronic
	PRE60	17.12	11.773	14.4465	26.1717	1.95428	2.1954	2.07484	8.21756	29,7	0,08	151	0,1	chronic
	MGR61	16.709	14.467	15.588	10.1702	1.02212	1.31527	1.1687	17.7365	97,9	0,11	>300	0,17	chronic
	GAM62	71.735	79.529	75.632	7.28685	4.5413	4.66338	4.60234	1.87572	36,2	0,56	248	0,48	chronic
	JSO63	20.573	19.288	19.9305	4.559	3.05162	3.20197	3.1268	3.40003	94,5	0,55	>300	0,22	chronic
	DFA64	16.502	13.741	15.1215	12.9109	1.30678	1.63054	1.46866	15.5877	79,7	0,07	278	0,08	chronic
	FAN65	18.485	17.038	17.7615	5.76068	1.64749	1.18391	1.4157	23.1549	27,9	0,84	133	0,62	chronic
	AHI66	37.556	36.565	37.0605	1.89081	2.0826	2.62562	2.35411	16.3108	23,4	0,17	156	0,19	chronic
	CLU67	48.544	40.2	44.372	13.2969	2.83038	2.85878	2.84458	0.706002	26,8	1,22	49	0,72	chronic
	L2	12.302	8.916	10.609	22.5682	0.664456	0.710187	0.687321	4.70467	41.1	0.1			chronic
	L3	36.652	33.083	34.8675	7.23787	0.953581	1.24534	1.09946	18.764	8	0.19			chronic
	L4	25.7	25.661	25.6805	0.107386	2.72546	2.58967	2.65757	3.61312	34.7	0.05			chronic
	L6	11.03	12.183	11.6065	7.02446	2.31432	2.86657	2.59045	15.0745	14.6	0.11			chronic
	L7	11.906	11.953	11.9295	0.278587	1.27321	1.53659	1.4049	13.2561	7.6	0.12			chronic
	L8	10.477	11.111	10.794		1.47745	1.57102	1.52424	4.34057	75.3	0.07			chronic
	L9	17.34	8.457	12.8985		0.659151	0.470588	0.56487	23.6044	22.5	0.19			chronic
	L10	23.223	12.641	17.932		0.78382	0.859701	0.821761	6.52947	17.4	0.07			chronic
	L11	10.62	8.713	9.6665		3.22679	3.56118	3.39399	6.96674	3.4	0.07	8		chronic
	L12	15.201	10.779	12.99		1.25729	1.14204	1.19967	6.79348	3	0.06			chronic
	L13	8.441	7.513	7.977		1.27586	1.35007	1.31297	3.99661	3.8	0.07			chronic
	L14	14.093	21.533	17.813		1.687	1.98565	1.83633	11.5	10	0.28	37		chronic
	L15	66.825	60.586	63.7055		1.35544	1.49641	1.42593	6.99088	140.4	0.21			chronic
	L16	15.985	13.898	14.9415		3.14721	3.75224	3.44973	12.4015	47.6	0.15			chronic
	L18	18.034	12.686	15.36		0.734275	0.79403	0.764152	5.52943	4.3	0.05	9		chronic
	L19	29.596	25.622	27.609		1.30259	1.29104	1.29682	0.629717	16.8	0.07			chronic
	L20	91.01	92.144	91.577		1.47983	1.62671	1.55327	6.68677	23.9	0.19			chronic
	L21	8.668	5.603	7.1355		0.525032	0.57363	0.549331	6.25561	10.7	0.07			chronic
	L22	2.765	0	1.3825		0.333761	0.363014	0.348387	5.93725	38	0.1			chronic
	L23	12.236	8.354	10.295		1.0389	0.858209	0.948557	13.4701	9.1	0.06			chronic
	L24	17.457	19.221	18.339		0.87464	1.02226	0.94845	11.0057	7.8	0.12			chronic
	L25	40.267	34.081	37.174		2.09654	2.05137	2.07396	1.54012	40.5	0.11			chronic
	L26	8.978	2.427	5.7025		0.559692	0.59403	0.576861	4.20909	0.1	0.05			seronegative
	L27	57.179	63.475	60.327		2.76945	3.15753	2.96349	9.25986	19.1	0.19			chronic
	L28	5.669	6.357	6.013		1.17291	1.21918	1.19604	2.73535	47.5	0.11			chronic
	L29	17.415	14.384	15.8995		0.786906	0.94863	0.867768	13.1782	8.2	0.06	54		chronic
	L30	6.607	2.666	4.6365		0.802311	0.919521	0.860916	9.62695	26.6	0.09			chronic
	L31	10.082	11.253	10.6675		0.72914	1.13185	0.930495	30.6029	6.9	0.05	15		chronic
	L32	65.513	57.345	61.429		4.99615	6.6209	5.80852	19.779	29.4	0.1			chronic
	L33	36.767	44.729	40.748		4.11297	3.82985	3.97141	5.04084	7.6	0.06			chronic
	L34	37.5	45.973	41.7365		2.50432	3.2911	2.89771	19.199	9.9	0.08	48		chronic
	L35	27.88	17.712	22.796		1.32421	1.21575	1.26998	6.03857	11.2	0.08	28		chronic
	L36	11.494	0	5.747		1.90244	2.34932	2.12588	14.8639	0.1	0.04			seronegative
	L37	7.759	0	3.8795		0.626444	0.735821	0.681133	11.3548	0.1	0.1			seronegative
	L38	24.269	16.173	20.221		1.29107	1.32192	1.30649	1.66976	6.5	0.09	19		chronic
	L39	54.726	55.655	55.1905		0.626801	0.898973	0.762887	25.2271	4.2	0.05	30		chronic
	L40	12.009	5.278	8.6435		0.772334	0.92637	0.849352	12.8238	0.1	0.06			seronegative
	L41	12.963	18.691	15.827		1.32853	1.33048	1.3295	0.103669	5.8	0.09	15		chronic
	L42	11.03	16.01	13.52		1.04035	0.878425	0.959385	11.9343	3.7	0.25	9		chronic
	L43	30.328	26.323	28.3255		0.863112	0.888699	0.875906	2.06554	16.3	0.32			chronic
	L44	20.266	14.962	17.614		1.36167	1.36815	1.36491	0.335663	85.6	0.17			chronic
	L45	11.088	12.088	11.588		0.917867	0.82363	0.870749	7.6527	20.9	0.06			chronic
	L46	20.463	23.609	22.036		1.10663	1.45548	1.28105	19.2556	27.2	0.17			chronic
	L47	28.991	28.204	28.5975		1.78098	2.35103	2.066	19.5103	38.8	0.36			chronic
	L48	34.4	31.487	32.9435		0.376123	0.544521	0.460322	25.8677	23.5	0.09			chronic
	L49	14.917	12.819	13.868		0.393372	0.422388	0.40788	5.03031	16.1	0.06			chronic
	L50	17.516	22.714	20.115		0.612323	0.693493	0.652908	8.79076	13.4	0.05			chronic
	L51	19.674	12.334	16.004		4.42875	4.65373	4.54124	3.50306	685.3	0.06			chronic
	L52	31.797	24.632	28.2145		1.57381	1.4	1.48691	8.26576	91.3	0.11			chronic
	L53	8.409	7.72	8.0645		1.67579	1.38185	1.52882	13.5954	13.3	0.05			chronic
	L54	18.377	19.5	18.9385		1.90244	2.29452	2.09848	13.2116	12.4	0.13	49		chronic
	L55	5.82	5.543	5.6815		0.553273	0.92637	0.739822	35.6598	11.9	0.08			chronic
	L56	21.342	23.281	22.3115		2.77279	2.82537	2.79908	1.32847	13.9	0.08			chronic
	L57	49.859	53.217	51.538		1.18357	1.38657	1.28507	11.17	8.1	0.23			chronic
	L58	11.205	17.135	14.17		0.872914	1.1403	1.00661	18.7829	6.2	0.05			chronic
	L59	47.638	39.908	43.773		5.62299	5.95755	5.79027	4.08562	100.8	0.06			chronic
	L60	10.5	3.716	7.108		0.662388	0.602996	0.632692	6.63768	8.3	0.05	20		chronic
	L61	8.28	6.511	7.3955		0.637701	0.694132	0.665916	5.99224	8.8	0.28			chronic
	L62	3.561	2.59	3.0755		0.377407	0.730337	0.553872	45.0572	20.8	0.05			chronic
	L63	10.72	13.973	12.3465		1.19384	1.35821	1.27602	9.10858	14	0.09			chronic
	L64	6.082	8.548	7.315		0.381258	0.858926	0.620092	54.4697	12.4	0.14			chronic
	L65	13.841	12.395	13.118		1.61874	1.59701	1.60788	0.955504	56.7	0.1			chronic
	L66	13.349	17.398	15.3735		0.685494	1.08358	0.884538	31.8235	9.5	0.14			chronic
	L67	32.026	35.164	33.595		0.545571	0.722388	0.63398	19.7212	36.5	0.66			chronic
	L68	12.235	0	6.1175		0.495989	0.569288	0.532639	9.73085	5.1	0.05	14		chronic
	L69	3.699	9.195	6.447		0.787433	0.846442	0.816938	5.10755	0.1	0.6			seronegative
	L70	5.549	11.336	8.4425		2.39437	2.40788	2.40112	0.397857	0.2	0.05			seronegative
	L71	11.897	11.526	11.7115		0.915493	1.0403	0.977896	9.02457	21.8	0.05			chronic
	L72	28.064	33.164	30.614		1.13188	0.850444	0.991163	20.0781	32.9	0.08			chronic
	L73	75.525	63.435	69.48		0.609626	0.68209	0.645858	7.93359	20.1	0.3			chronic
	L74	11.605	27.67	19.6375		0.90525	1.18209	1.04367	18.7564	32.4	0.05			chronic
	L75	29.841	27.428	28.6345		1.35083	1.48376	1.4173	6.63196	10.8	0.09			chronic
	L76	29.63	23.999	26.8145		0.599232	0.656527	0.62788	6.45252	6.5	0.06			chronic
	L77	13.565	24.261	18.913		2.59301	2.6547	2.62385	1.66255	11	0.07			chronic
	L78	22.695	30.449	26.572		2.0437	2.52991	2.2868	15.0345	20.6	0.11			chronic
	L79	12.235	9.229	10.732		1.61076	1.27179	1.44128	16.6298	180	0.13			chronic
	L80	0.821	9.383	5.102		0.668374	0.65812	0.663247	1.09323	46.1	0.06			chronic
	L81	9.611	16.764	13.1875		1.27657	1.24103	1.2588	1.99656	42.6	0.16			chronic
	L82	1.8	11.119	6.4595		0.434059	0.60076	0.51741	22.7819	19.6	0.07			chronic
	L83	5.307	2.769	4.038		0.652406	0.702564	0.677485	5.23507	13.3	0.42			chronic
	L84	19.264	14.557	16.9105		0.846351	0.813675	0.830013	2.78371	48.3	0.13			chronic
	L85	5.307	16.764	11.0355		0.822193	1.04274	0.932464	16.7242	20.1	0.15			chronic
	L86	48.378	54.33	51.354		1.37132	1.17581	1.27356	10.8551	75.9	0.09			chronic
	L87	22.351	25.336	23.8435		1.79257	1.73638	1.76447	2.25213	11.3	0.17	38		chronic
	L88	38.498	43.185	40.8415		0.715241	0.776068	0.745655	5.76832	20.7	0.09			chronic
	L89	15.918	16.764	16.341		1.07298	1.18462	1.1288	6.9929	8.5	0.11			chronic
	L90	10.72	14.032	12.376		1.2023	1.34956	1.27593	8.16087	10.2	0.16	36		chronic
	L91	7.714	0	3.857		0.77977	0.897436	0.838603	9.92159	43.8	0.09			chronic
	L92	23.296	19.596	21.446		1.60691	2.07521	1.84106	17.9862	11.4	0.12	88		chronic
	L93	10.068	28.042	19.055		1.52241	1.90598	1.7142	15.8225	518.2	0.13			chronic
	L94	8.146	14.383	11.2645		1.90525	2.5094	2.20733	19.3537	11.4	0.22			chronic
	L95	8.887	11.592	10.2395		1.15237	1.4359	1.29413	15.4918	20.4	0.1			chronic
	L96	14.266	17.497	15.8815		1.15877	1.49231	1.32554	17.7925	11.8	0.12	28		chronic
	L97	9.147	10.843	9.995		0.960307	1.12479	1.04255	11.1558	18.4	0.1			chronic
	L98	10.968	15.684	13.326		1.5032	1.93883	1.72101	17.8984	195.8	0.1			chronic
	L99	20.402	17.185	18.7935		0.814341	1.03932	0.926828	17.1641	41	0.11			chronic
	L100	18.515	9.836	14.1755		1.33803	1.46132	1.39968	6.22873	27.7	0.12			chronic
	L101	16.231	27.428	21.8295		1.95775	2.41368	2.18571	14.7499	35.8	0.1			chronic
	L102	20.443	20.695	20.569		0.862299	1.08547	0.973885	16.2037	8.8	0.1	31		chronic
	L103	9.025	6.246	7.6355		0.638924	0.936752	0.787838	26.7309	12.4	0.09			chronic
	L104	13.023	15.904	14.4635		1.0615	0.94188	1.00169	8.44394	16.5	0.12	49		chronic
	L105	45.543	44.632	45.0875		1.26203	1.35488	1.30846	5.0176	35.5	0.08			chronic
	L106	15.488	17.548	16.518		1.83957	2.05128	1.94543	7.69504	29.2	0.07			chronic
	L107	93.866	70.903	82.3845		20.6492	20.6464	20.6478	0.00959124	123	0.09			chronic
	L108	55.083	44.885	49.984		1.17246	1.05703	1.11475	7.32169	8.4	0.11			chronic
	L109	14.525	21.579	18.052		0.931818	1.17436	1.05309	16.2856	8.6	0.27	51		chronic
	L110	20.238	15.021	17.6295		0.775266	0.902408	0.838837	10.7176	25.1	0.09			chronic
	L111	53.005	61.15	57.0775		0.704787	1.26869	0.986741	40.4101	14.2	0.11	67		chronic
	L112	46.054	59.298	52.676		1.6829	1.86819	1.77554	7.37919	16.4	0.12	70		chronic
	L113	21.925	17.89	19.9075		0.712766	1.01141	0.862086	24.4953	24.1	0.37			chronic
	L114	35.037	42.674	38.8555		1.47207	1.73764	1.60486	11.701	17.1	0.08	76		chronic
	L115	19.724	12.458	16.091		2.46543	2.4943	2.47986	0.823228	25.3	0.12			chronic
	L116	11.615	10.16	10.8875		0.793883	1.48035	1.13712	42.6876	25.4	0.08			chronic
	L117	106.269	106.131	106.2		0.754663	0.741445	0.748054	1.24944	16.8	0.14	64		chronic
	L118	15.701	9.406	12.5535		0.476064	0.631179	0.553621	19.8119	11.5	0.09			chronic
	L119	10.366	15.957	13.1615		0.703457	1.109	0.906228	31.6434	0.1	0.04			seronegative
	L120	4.292	0.511	2.4015		0.566489	0.665399	0.615944	11.3549	0.1	0.04			seronegative
	L121	5.991	0	2.9955		2.55984	2.86185	2.71085	7.87774	0.1	0.09			seronegative
	L122	15.648	15.738	15.693		2.6516	3.15843	2.90501	12.3368	0.1	0.09			seronegative
	L123	14.147	7.395	10.771		0.8402	0.910013	0.875106	5.64105	0.1	0.07			seronegative
	L124	8.846	9.4	9.123		2.55181	2.02408	2.28795	16.3099	0.1	0.09			seronegative
	L125	15.329	17.252	16.2905		0.909574	1.1711	1.04034	17.7758	0.1	0.1			seronegative
	L126	14.632	6.096	10.364		0.612626	0.717364	0.664995	11.1371	0	0.06			seronegative
	L127	8.247	16.404	12.3255		0.658245	0.719101	0.688673	6.24854	0.1	0.08			seronegative
	L128	9.143	13.501	11.322		0.636968	0.574282	0.605625	7.31899	0	0.07			seronegative
	L129	19.001	12.867	15.934		0.837766	0.935081	0.886424	7.76291	0	0.07			seronegative
	L130	13.167	14.926	14.0465		0.738032	0.965044	0.851538	18.8508	0.1	0.08			seronegative
	L131	11.615	9.234	10.4245		0.570479	0.54432	0.557399	3.3185	0.1	0.12			seronegative
	L132	9.32	9.076	9.198		1.07846	0.933833	1.00615	10.1641	0	0.07			seronegative
	L133	11.107	9.4	10.2535		0.913917	0.950062	0.93199	2.74239	0.2	0.07			seronegative
	L134	19.053	9.719	14.386		2.35724	2.37953	2.36838	0.665261	0.1	0.12			seronegative
	L135	19.156	23.475	21.3155		0.897668	1.05119	0.974427	11.1402	0.3	0.07			seronegative
	L136	23.143	22.976	23.0595		1.93108	1.90137	1.91623	1.09632	0.4	0.09			seronegative
	L137	4.134	2.136	3.135		1.3329	1.34207	1.33749	0.484848	0.1	0.08			seronegative
	L138	11.715	5.25	8.4825		0.413212	0.418227	0.41572	0.852975	0	0.04			seronegative
	L139	11.051	4.264	7.6575		0.637306	0.684145	0.660725	5.01271	0	0.08			seronegative
	L140	9.846	9.719	9.7825		4.53165	3.57553	4.05359	16.6784	0.1	0.07			seronegative
	L141	32.781	31.078	31.9295		1.14378	1.06617	1.10497	4.96682	0.1	0.09			seronegative
	L142	28.527	14.095	21.311		1.24611	1.61696	1.43154	18.3179	0.4	0.08			seronegative
	L143	5.863	6.925	6.394		0.610104	0.684211	0.647157	8.09718	0.1	0.06			seronegative
	L144	0	0	0		0.351506	0.51462	0.433063	26.6332	0.1	0.1			seronegative
	L145	5.737	0	2.8685		0.733142	0.72807	0.730606	0.490873	0.3	0.09			seronegative
	L146	22.68	17.145	19.9125		0.959845	1.91983	1.43984	47.1451	0.3	0.08			seronegative
	L147	7.378	6.466	6.922		1.36287	1.40643	1.38465	2.22468	0.1	0.07			seronegative
	L148	4.483	12.458	8.4705		0.609756	0.589181	0.599469	2.42691	0	0.1			seronegative
	L149	5.417	5.091	5.254		1.07642	1.45906	1.26774	21.3424	0.1	0.1			seronegative
	L150	17.612	19.67	18.641		0.72023	0.723684	0.721957	0.338359	0.1	0.1			seronegative
	L151	8.07	20.545	14.3075		0.979275	1.46199	1.22063	27.9634	0.1	0.11			seronegative
	L152	9.511	12.741	11.126		0.765544	1.32018	1.04286	37.6066	0.1	0.07			seronegative
	L153	3.172	10.688	6.93		0.751793	0.622807	0.6873	13.2704	0	0.07			seronegative
	L154	11.51	3.391	7.4505		0.909326	0.853801	0.881564	4.45371	0.1	0.06			seronegative
	L155	25.458	22.462	23.96		2.51295	2.52047	2.51671	0.21113	0.1	0.12			seronegative
	L156	0	1.012	0.506		0.544041	0.656433	0.600237	13.2402	0.1	0.04			seronegative
	L157	5.09	3.213	4.1515		0.612694	0.796784	0.704739	18.4708	0	0.09			seronegative
	L158	8.91	4.771	6.8405		0.58967	0.888889	0.739279	28.6197	0.1	0.1			seronegative
	L159	5.61	4.846	5.228		0.523673	0.710526	0.6171	21.4107	0.1	0.1			seronegative
	L160	3.015	2.243	2.629		0.762953	1.17105	0.967003	29.8417	0	0.07			seronegative
	L161	8.744	19.204	13.974		0.839311	1.04094	0.940124	15.165	0.1	0.12			seronegative
	L162	11.253	2.348	6.8005		0.543759	0.51462	0.529189	3.89359	0.1	0.05			seronegative
	L163	9.566	7.869	8.7175		0.830311	0.953216	0.891764	9.74555	0.1	0.09			seronegative
	L164	5.484	0	2.742		2.1114	2.58187	2.34664	14.1766	0.2	0.09			seronegative
	L165	13.363	10.796	12.0795		0.968912	1.2193	1.09411	16.1822	0.1	0.05			seronegative
	L166	6.413	11.862	9.1375		0.680052	1.07749	0.878769	31.9797	0.2	0.09			seronegative
	L167	5.78	4.066	4.923		1.60104	2.03801	1.81952	16.9818	0	0.09			seronegative
	L168	12.913	8.233	10.573		1.84951	1.85965	1.85458	0.386667	0.1	0.05			seronegative

## Sheet: Acute
Anonymization name	lecture1	lecture2	BCLA	CV	lecture1	lecture2	MEAN	CV			BSM	CV	Score composite	IgG Architect	IgM Architect	IgG Vidas	IgM Vidas	Post infection
SAE2	20.001	25.476	22.7385	17.0258	8.498	9.808	9.153	0.92631	1.42231	1.572	1.49716	7.06983	3.40431	76.5	9.61	47	6.07	<1 month
MDGE2	18.824	20.736	19.78	6.83513	9.677	6.865	8.271	1.98838	1.79767	1.85034	1.824	2.04203	3.60788	8.2	1.86	8	1.97	<1 month
CMD2	53.027	68.823	60.925	18.3331	0	2.819	1.4095	1.99333	1.07983	1.164	1.12192	5.30484	6.83527	4.1	3.95	1	1.66	<1 month
VAE1	0			#DIV/0!	9.313	6.728	8.0205	1.82787	1.82296	1.93707	1.88002	4.29216	0	0	0.61	0	0.5	<1 month
BMI2	5.588	7.543	6.5655	21.0554	0	0	0	0			#DIV/0!	#DIV/0!	#DIV/0!	5.8	0.39	2	0.47	<1 month
GAA1	25.447	28.324	26.8855	7.5667	0	1.49	0.745	1.05359	1.19474	1.03339	1.11406	10.2407	2.99522	0.5	0.62	0	0.44	<1 month
LME1	0	0	0	#DIV/0!	0	0	0	0	1.30545	1.33333	1.31939	1.4945	0	2.4	1.22	0	0.82	<1 month
OHE2	21.322	18.515	19.9185	9.96485	8.121	13.859	10.99	4.05738	2.02101	2.14128	2.08114	4.08646	4.14533	18.9	4.58	15	3.93	<1 month
SCY1	11.724	19.878	15.801	36.4898	0	0	0	0	2.13235	1.92053	2.02644	7.39136	3.20198	2	5.31	2	3.36	<1 month
NDH2	9.499	16.239	12.869	37.034	0	0	0	0	2.06303	1.89625	1.97964	5.95715	2.54759	29	3.75	17	2.28	<1 month
BMN1 8205994	15.096	13.891	14.4935	5.87894			#DIV/0!	#DIV/0!	0.99376	1.01634	1.00505	1.58897	1.45667	0.4	1.44	0	0.84	<1 month
BMN2 8205989	21.605	19.446	20.5255	7.43779			#DIV/0!	#DIV/0!	1.16777	1.39286	1.28031	12.4314	2.62791	1.1	1.63	2	1.02	<1 month
BMN3 8206014	25.018	27.359	26.1885	6.32085					1.27152	1.176	1.22376	5.51946	3.20485	2.9	1.61	8	1.11	<1 month
DSH1	4.59	10.879	7.7345	57.4956			#DIV/0!	#DIV/0!	1.13025	1.13687	1.13356	0.41253	0.876751	1.7	3.92	0	2.15	<1 month
OCA2	8.372	6.468	7.42	18.1446	0	0	0	0	1.21595	0.903418	1.05969	20.8549	0.786287	5	3.37	3	2.46	<1 month
AAE2	22.091	26.783	24.437	13.5767			#DIV/0!	#DIV/0!	1.44328	1.28918	1.36623	7.9753	3.33866	26.4	2.36	21	1.74	<1 month
CAE2	3.122	8.829	5.9755	67.5334	4.922	8.596	6.759	2.59791	1.76471	1.88742	1.82606	4.75176	1.09116	0.1	0.64	0	0.54	<1 month
RCE1	10.307	16.978	13.6425	34.5766	0	5.379	2.6895	3.80353	1.22059	1.576	1.39829	17.9729	1.90762	6.9	7.18	2	4.5	<1 month
DTSH1	4.932	3.122	4.027	31.7821	0	0	0	0	0.787639	0.769531	0.778585	1.64451	0.313536	0.1	1.38	0	0.92	<1 month
SGN1	4.435	10.318	7.3765	56.3941	4.766	3.301	4.0335	1.03591	0.786054	1.12637	0.956209	25.1657	0.705348	0.7	0.54	0	0.45	<1 month
PJR1	16.629	16.514	16.5715	0.490706	9.907	2.718	6.3125	5.08339	1.8336	2.38672	2.11016	18.5349	3.49685	1.1	6.62	0	4.79	<1 month
DAE1	7.997	10.165	9.081	16.8815	0	0	0	0	1.49604	1.73828	1.61716	10.5921	1.46854	5.8	5.81	4	4.17	<1 month
CMD3	67.326	62.659	64.9925	5.07761	5.415	11.279	8.347	4.14647	1.75498	1.57949	1.66724	7.44266	10.8358	13.1	3.28	8	1.75	< 2 months
BMI3	8.925	18.889	13.907	50.6623	8.257	7.812	8.0345	0.314663	1.73108	1.948	1.83954	8.33843	2.55825	9.2	0.42	7	0.5	< 2 months
LME2	0	1.33	0.665	141.421	0.652	0	0.326	0.461034	1.7521	1.8521	1.8021	3.92365	0.11984	9.5	1.21	4	0.95	< 2 months
LME3	0	0	0	#DIV/0!	0	0	0	0	1.85651	1.95	1.90326	3.47331	0	12.4	1.11	7	1	< 2 months
SCY2	3.727	10.737	7.232	68.5401	0	0	0	0	1.89916	1.86976	1.88446	1.10327	1.36284	5.2	4.02	8	3.06	< 2 months
NDH3	24.207	23.514	23.8605	2.05371	4.718	4.428	4.573	0.205061	2.56092	2.33775	2.44934	6.44294	5.84424	89.7	3.29	77	2.28	< 2 months
DSH2	9.74	19.446	14.593	47.0306			#DIV/0!	#DIV/0!	1.42647	1.2053	1.31588	11.885	1.92027	2.4	3.51	0	2.16	< 2 months
OCA3	9.098	8.55	8.824	4.39137	0	0	0	0	1.31323	0.888559	1.10089	27.2767	0.971429	8	3.2	6	2.62	< 2 months
RCE2	34	34.846	34.423	1.73783	0	0	0	0	1.47899	1.30243	1.39071	8.97737	4.78724	23.9	8.35	14	4.83	< 2 months
DTSH2	40.65	48.61	44.63	12.6116	0	0	0	0	0.800317	0.75975	0.780034	3.67739	3.48129	0.7	2.55	0	1.92	< 2 months
SAE3	51.389	36.897	36.897	#DIV/0!	9.591	2.245	5.918	5.19441	1.23726	1.24071	1.23899	0.197175	4.57149	158.5	9.1	139	6.33	< 3 months
VAE2	36.034			#DIV/0!	9.958	5.059	7.5085	3.46412	1.58171	1.81463	1.69817	9.69838	0	191.1	4.56	152	3.28	< 3 months
BMI4	15.372	19.678	17.525	17.374	10.117	6.381	8.249	2.64175	1.48207	1.816	1.64904	14.3188	2.88994	54.9	0.49	67	0.55	< 3 months
GAA2	34.695	41.656	38.1755	12.8935	0	1.999	0.9995	1.41351	1.02456	1.0246	1.02458	0.00297906	3.9114	35.3	2.21	53	1.74	< 3 months
LME4	0	13.562	6.781	141.421	0	0	0	0	1.68067	1.84327	1.76197	6.52519	1.19479	60	0.68	45	0.84	< 3 months
OHE3	28.273	30.794	29.5335	6.03591	5.379	4.319	4.849	0.749533	1.87185	1.94481	1.90833	2.70357	5.63597	61.8	4.18	40	3.17	< 3 months
DSH3	9.66	13.758	11.709	24.7478			#DIV/0!	#DIV/0!	1.10375	1.04992	1.07684	3.5348	1.26087	5.8	3.5	6	2.05	< 3 months
AAE3	21.309	21.863	21.586	1.81477			#DIV/0!	#DIV/0!	1.46218	1.28477	1.37348	9.13394	2.96479	58.4	1.78	61	1.5	< 3 months
CAE3	15.866	21.007	18.4365	19.7176	3.904	0	1.952	2.76054	1.62815	1.78366	1.70591	6.44609	3.1451	22	2.44	15	2.74	< 3 months
DMD2	18.868	26.299	22.5835	23.267	0	0	0	0	1.07563	0.880795	0.978212	14.0838	2.20915	20.3	1.08	29	0.98	< 3 months
TFE1	0	0	0	#DIV/0!	1.849	0	0.9245	1.30744	0.657686	0.684867	0.671277	2.8632	0	5	11.24	6	5.4	< 3 months
DTSH3	56.269	53.668	54.9685	3.34589	0	0	0	0	0.628159	0.676077	0.652118	5.19591	3.5846	3.5	2.22	1	1.52	< 3 months
DTSH4	42.756	42.242	42.499	0.855203	0	0	0	0	0.670827	0.680535	0.675681	1.01596	2.87158	6	1.83	4	1.36	< 3 months
SGN2	14.899	17.72	16.3095	12.2306	4.237	4.319	4.278	0.0579828	1.06022	1.39648	1.22835	19.3571	2.00338	45.9	0.4	66	0.36	< 3 months
RAE2	0	0	0	#DIV/0!	0	0	0	0	0.456418	0.55	0.503209	13.15	0	20.7	4.26	0	3.64	< 3 months
RAE3	28.19	31.508	29.849	7.86016	3.381	11.461	7.421	5.71342	1.31379	QI	1.31379	#DIV/0!	3.92152	47.7	6.46	2	4.58	< 3 months
PJR2	19.443	20.089	19.766	2.31099	0	0	0	0	1.37718	1.384	1.38059	0.349352	2.72887	1.7	4.75	1	3.9	< 3 months
PJR3	12.774	17.55	15.162	22.2737	0	3.785	1.8925	2.6764	1.19493	1.152	1.17346	2.5868	1.77921	1.6	4.62	1	3.98	< 3 months
LAE2	4.429	0	2.2145	141.421	0	0	0	0	0.622821	0.710938	0.666879	9.3432	0.14768	400.8	0.36	94	0.34	< 3 months
MAN 354	33.404	41.274	37.339	14.9038	23.816	25.21	24.513	4.02116	5.67683	5.05484	5.36583	8.19656	20.0355	53	5.95	52	3.67	< 3 months
SCY3	0	9.438	4.719	141.421	8.956	3.002	5.979	4.21011	1.80882	1.6468	1.72781	6.63085	0.815354	75.6	1.99	123	1.66	< 3 months
OCA4	22.947	23.775	23.361	2.50625	9.882	9.675	9.7785	0.146371	1.36965	1.11395	1.2418	14.5604	2.90096	141.8	3.7	106	2.51	< 3 months
CAE4	11.623	11.897	11.76	1.64751	2.357	1.464	1.9105	0.631446	1.57143	1.73731	1.65437	7.08994	1.94554	74.5	1.83	62	2.7	< 3 months
RAE4	39.307	37.319	38.313	3.66906	4.092	7.672	5.882	2.53144	0.946117	1.20898	1.07755	17.2498	4.12842	259.2	2.63	119	2.62	< 3 months
PJR4	14.11	18.338	16.224	18.4273	3.581	0	1.7905	2.53215	0.99683	0.89153	0.94418	7.88603	1.53184	2.4	3.65	1	3.05	< 3 months
JKA3	28.964	41.41	35.187	25.0111	2.816	0	1.408	141.421	1.53386	1.41951	1.47669	5.47572	5.19602	171.9	5.58	112	4.49	< 3 months
BFL8	48.13	48.463	48.2965	0.487544	9.797	17.142	13.4695	38.559	0.749097	0.674868	0.711983	7.37209	3.43863	100.2	7.48	97	6.04	< 3 months
BMI5	35.359	32.887	34.123	5.12255	0	0	0	0	1.65769	1.57812	1.61791	3.47723	5.52078	23.7		0.25		< 4 months
GAA3	26.192	27.04	26.616	2.25288	0	0	0	0	0.817544	1.00703	0.912287	14.6869	2.42814	166	0.78	182	0.64	< 4 months
SGN3	17.166	19.873	18.5195	10.3358	4.092	2.44	3.266	1.16814	0.70123	0.835067	0.768149	12.3201	1.42257	413.9	0.19	270	0.11	< 4 months
SAE4	28.63	31.318	31.318	#DIV/0!	0	0	0	0	0.87193	0.753954	0.812942	10.2617	2.54597	88.7	4.11	78	4.09
PJR5	9.451	9.107	9.279	2.62145	0	0	0	0	0.896989	0.830609	0.863799	5.43385	0.801519	2.7	2.53	1	2.17
GDO 343	109.647	48.219	78.933	55.0291			0	#DIV/0!	0.920259	0.940323	0.930291	1.52505	7.34306	603.5	3.34	>300	1.94
EIL2	25.426	26.17	25.798	2.03926	0	0	0	#DIV/0!	1.10755	1.31057	1.20906	11.8733	3.11913	38.9	0.44	69	0.48
RCE 5158003873	58.738	58.032	58.385	#DIV/0!	0	0	0.000	0.000	0.965135		0.965135	#DIV/0!	5.63494	88.7	4.88	82	2.87
TFE2	0	0	0	#DIV/0!	0	0	0	0	0.445325	0.469539	0.457432	3.74312	0	1.9	3.55	2	3.07
RAE 5138953865	97.505	88.209	92.857	7.07891	0	0	0	0	0.787639	0.966	0.876819	14.3839	8.14188	155.4	1.49	90	1.48
LME 345	31.966	15.232	23.599	50.1408	0	0	0	#DIV/0!	1.01293	0.974194	0.993562	2.7569	2.34471	92.3	0.38	128	0.48
NDH	36.152	70.757	53.4545	45.7762	0	0	0	0	1.62929	2.08566	1.85747	17.3731	9.92903	278.5	0.58	300	0.51
DSH4	0	7.777	3.8885	141.421			#DIV/0!	#DIV/0!	1.13866	1.15011	1.14438	0.707792	0.444993	6.2	0.71	7	11
VAE3	70.985	66.609	68.797	4.49772	0	0	0	0	1.00722	1.00936	1.00829	0.150088	6.93673	35.8	0.76	84	0.82
BMN 006923303	35.846	38.728	37.287	5.46539	15.513	11.222	13.3675	3.0342	1.39916	1.63619	1.51767	11.0434	5.65895	83.1	0.46	189	0.47
AAE 1035798387	35.684	26.312	30.998	21.3788	0	0	0	0	1.38132	1.13946	1.26039	13.5693	3.90695	14.3	0.76	13	0.63
CAE 1045815791	31.712	38.094	34.903	12.9294	10.089	7.252	8.671	1.699	1.81712	1.78401	1.80057	1.30016	6.28452	33.7		21
RMA 337	110.206	110.898	110.552	0.442613	38.042	26.759	32.4005	24.624	5.18091	4.28287	4.73189	13.4199	52.312	30.5	1.71	199	2
SCY	18.463	12.352	15.4075	28.0456	0	0	0	0	1.3129	1.46	1.38645	7.50211	2.13618	21.5	0.77	48	0.76
BLA 341	46.705	45.552	46.1285	1.76744	5.112	4.285	4.6985	12.446	1.36207	1.77903	1.57055	18.7729	7.24471	105	0.06	120	0.09
CMA2	1.507	17.385	9.446	118.859	0	0	0	0	0.864621	0.71529	0.789955	13.3669	0.746192	10.4	2.66	16	2.13
CMA3	15.161	23.932	19.5465	31.7296	0	0	0	0	1.251	1.13619	1.19359	6.80152	2.33305	56.4	2.66	105	2.13
RAE1	0	0	0	#DIV/0!	0	0	0	0			#DIV/0!	#DIV/0!	#DIV/0!	1.4	0.59	0	0.48
SMA 347	39.459	9.122	24.2905	88.3123	0	0	0	#DIV/0!	1.3837	1.17331	1.2785	11.6362	3.10555	76.6	2.95	98	2.46
PFR 352	126.215	168.35	147.282	20.2291	11.592	17.01	14.301	26.7891	1.4375	1.33226	1.38488	5.37356	20.3968	101.4	3.54	72	3
BCE6	32.446	16.15	24.298	47.4237	0	0	0	#DIV/0!	1.04688	1.00407	1.02547	2.95194	2.49169	/	/	74	2,28
SMA1	27.786	11.683	19.7345	57.6987	3.201	4.978	4.0895	30.7257	0.836842	0.961336	0.899089	9.79105	1.77431	76,6	2,95	98	2,46
NAU4	588.764	564.876	576.82	2.92836	0	0	0	#DIV/0!	1.56836	1.0078	1.28808	30.7726	74.299	114.7	2.17	95	1.55
DRO7	120.853	94.065	107.459	17.6272	4.353	1.116	2.7345	83.7047	1.73904	1.61466	1.67685	5.2449	18.0193	/		105	5.25
ACE35	34.338	40.328	37.333	11.3454					0.744113	0.81402	0.779067	6.34499	2.90849					< 4 months
AIL36	4.007	13.544	8.7755	76.8466					0.985251	1.15599	1.07062	11.2769	0.939524					< 4 months
ANO38	22.014	24.752	23.383	8.27977					1.07965	1.15599	1.11782	4.82956	2.6138					< 4 months
ANO39	23.06	25.583	24.3215	7.3352					1.10767	1.0312	1.06943	5.05624	2.60102					< 4 months
ALA40	27.882	30.219	29.0505	5.6884					0.871681	0.860427	0.866054	0.918894	2.51593					< 4 months
DFL41	40.593	43.44	42.0165	4.79129					0.772861	1.01149	0.892178	18.9132	3.74862					< 4 months
DSA43	39.498	42.686	41.092	5.48588					0.876106	0.773399	0.824753	8.80566	3.38907					< 4 months
DME46	45.307	55.441	50.374	14.2252					2.06637	2.51888	2.29263	13.9567	11.5489					< 4 months
ECL47	41.408	48.649	45.0285	11.3709					4.92625	5.20854	5.0674	3.93902	22.8177					< 4 months
ESA48	19.269	19.886	19.5775	2.2285					0.986726	0.916256	0.951491	5.23699	1.86278					< 4 months
FLY50	16.668	16.549	16.6085	0.506642					0.79351	0.840722	0.817116	4.08559	1.35711					< 4 months
GLE51	37.193	38.592	37.8925	2.61065					0.769912	0.873563	0.821737	8.91925	3.11377					< 4 months
GFR52	22.178	21.157	21.6675	3.33198					0.932153	1.13465	1.0334	13.8557	2.23912					< 4 months
IMA53	20.611	17.902	19.2565	9.94756					0.548673	0.688013	0.618343	15.9343	1.19071					< 4 months
MFL54	23.527	23.476	23.5015	0.153447					0.823009	1.07718	0.950092	18.9164	2.23286					< 4 months
MAL55	22.067	21.755	21.911	1.00688					0.824484	0.819376	0.82193	0.43942	1.80093					< 4 months

## Sheet: Congenital toxoplasmosis
																BCLA and BSM serology results at birth
																	No congenital toxoplasmosis				Congenital toxoplasmosis
																Baby	BCLA	BSM		Baby	BCLA	BSM
																1	162.217	4.84414		1	465.108
																2	19.66	1.07673		2	185.276	1.25982
																3	26.341	0.922392		3	755.186
																4	57.93	1.93026		4	135.341	1.15057
																5	40.014	1.60087		5	302.03
																6	80.598	3.7541		6	107.734	0.787142
																7	21.152	3.03112		7	12.305	1.30141
																8	4.503	2.24106		8	79.363	5.07767
																9	27.38	1.68274		9	2058.24	1.67614
																10	44.299	1.04944		10	241.09	2.30962
																11	0	2.30417		11	17.7685	1.67388
																12	13.496	1.33921
																13	139.673	1.16602
																14	32.958	3.38868
																15	28.583	2.18029
