# Supplementary material for: Uncovering biomarkers for chronic toxoplasmosis detection highlights alternative pathways shaping parasite dormancy
Source: EMBO Mol Med. 2025 May 19;17(7):1686–715. doi: 10.1038/s44321-025-00252-0 (PMC12254245; doi:10.1038/s44321-025-00252-0)
Supplement: Supplementary file 6 — Movie EV1 [file 44321_2025_252_MOESM6_ESM.zip]

Archive with 5 entries (4 files):
- Movie EV1/
- Movie EV1/Movie EV1.mp4
- __MACOSX/Movie EV1/._Movie EV1.mp4
- Movie EV1/Legend.docx
- __MACOSX/Movie EV1/._Legend.docx
