# Supplementary material for: Uncovering biomarkers for chronic toxoplasmosis detection highlights alternative pathways shaping parasite dormancy
Source: EMBO Mol Med. 2025 May 19;17(7):1686–715. doi: 10.1038/s44321-025-00252-0 (PMC12254245; doi:10.1038/s44321-025-00252-0)
Supplement: Supplementary file 7 — Source data Fig. 1 [file 44321_2025_252_MOESM7_ESM.zip]

Archive with 26 entries (20 files):
- Figure 1 Source Data/
- Figure 1 Source Data/.DS_Store
- __MACOSX/Figure 1 Source Data/._.DS_Store
- Figure 1 Source Data/1a/
- Figure 1 Source Data/1b/
- Figure 1 Source Data/1e/
- Figure 1 Source Data/1d/
- Figure 1 Source Data/1c/
- Figure 1 Source Data/1a/.DS_Store
- __MACOSX/Figure 1 Source Data/1a/._.DS_Store
- Figure 1 Source Data/1a/1a.pdf
- __MACOSX/Figure 1 Source Data/1a/._1a.pdf
- Figure 1 Source Data/1b/.DS_Store
- __MACOSX/Figure 1 Source Data/1b/._.DS_Store
- Figure 1 Source Data/1b/1b.pdf
- __MACOSX/Figure 1 Source Data/1b/._1b.pdf
- Figure 1 Source Data/1e/1e.pdf
- __MACOSX/Figure 1 Source Data/1e/._1e.pdf
- Figure 1 Source Data/1d/.DS_Store
- __MACOSX/Figure 1 Source Data/1d/._.DS_Store
- Figure 1 Source Data/1d/1d.pdf
- __MACOSX/Figure 1 Source Data/1d/._1d.pdf
- Figure 1 Source Data/1c/.DS_Store
- __MACOSX/Figure 1 Source Data/1c/._.DS_Store
- Figure 1 Source Data/1c/1c.pdf
- __MACOSX/Figure 1 Source Data/1c/._1c.pdf
