# Supplementary material for: Uncovering biomarkers for chronic toxoplasmosis detection highlights alternative pathways shaping parasite dormancy
Source: EMBO Mol Med. 2025 May 19;17(7):1686–715. doi: 10.1038/s44321-025-00252-0 (PMC12254245; doi:10.1038/s44321-025-00252-0)
Supplement: Supplementary file 8 — Source data Fig. 2 [file 44321_2025_252_MOESM8_ESM.zip]

Archive with 124 entries (100 files):
- Figure 2 Source Data/
- Figure 2 Source Data/.DS_Store
- __MACOSX/Figure 2 Source Data/._.DS_Store
- Figure 2 Source Data/2a/
- Figure 2 Source Data/2f/
- Figure 2 Source Data/2c/
- Figure 2 Source Data/2e/
- Figure 2 Source Data/2b/
- Figure 2 Source Data/2a/.DS_Store
- __MACOSX/Figure 2 Source Data/2a/._.DS_Store
- Figure 2 Source Data/2a/image IAA 48h/
- Figure 2 Source Data/2a/image UT/
- Figure 2 Source Data/2f/.DS_Store
- __MACOSX/Figure 2 Source Data/2f/._.DS_Store
- Figure 2 Source Data/2f/2f.pdf
- __MACOSX/Figure 2 Source Data/2f/._2f.pdf
- Figure 2 Source Data/2c/.DS_Store
- __MACOSX/Figure 2 Source Data/2c/._.DS_Store
- Figure 2 Source Data/2c/BSM kyste 3 (Phase).png
- __MACOSX/Figure 2 Source Data/2c/._BSM kyste 3 (Phase).png
- Figure 2 Source Data/2c/BSM kyste 3 (BSM in red).png
- __MACOSX/Figure 2 Source Data/2c/._BSM kyste 3 (BSM in red).png
- Figure 2 Source Data/2c/BSM kyste 3 (DNA in blue BSM in red).png
- __MACOSX/Figure 2 Source Data/2c/._BSM kyste 3 (DNA in blue BSM in red).png
- Figure 2 Source Data/2c/BSM kyste 3 (DNA BW)png.png
- __MACOSX/Figure 2 Source Data/2c/._BSM kyste 3 (DNA BW)png.png
- Figure 2 Source Data/2e/.DS_Store
- __MACOSX/Figure 2 Source Data/2e/._.DS_Store
- Figure 2 Source Data/2e/RHku80 MORC KD BFD1-Flag /
- Figure 2 Source Data/2e/Pruku80 BFD1-HAFLag/
- Figure 2 Source Data/2b/.DS_Store
- __MACOSX/Figure 2 Source Data/2b/._.DS_Store
- Figure 2 Source Data/2b/BSM IFA (red) in 76K vs 76K BSM KO/
- Figure 2 Source Data/2b/BCLA IFA (red) in 76K vs 76K BSM KO/
- Figure 2 Source Data/2a/image IAA 48h/Snap-3966_c2 (DNA).tif
- Figure 2 Source Data/2a/image IAA 48h/Snap-3966_c1 (Phase).tif
- Figure 2 Source Data/2a/image IAA 48h/Snap-3966_c3+4 (DBA BSM).tif
- Figure 2 Source Data/2a/image UT/Snap-3976_c1 (Phase).tif
- __MACOSX/Figure 2 Source Data/2a/image UT/._Snap-3976_c1 (Phase).tif
- Figure 2 Source Data/2a/image UT/.DS_Store
- __MACOSX/Figure 2 Source Data/2a/image UT/._.DS_Store
- Figure 2 Source Data/2a/image UT/Snap-3976_c3+4 (DBA+BSM).tif
- Figure 2 Source Data/2a/image UT/Snap-3976_c2 (DNA).tif
- Figure 2 Source Data/2e/RHku80 MORC KD BFD1-Flag /UT/
- Figure 2 Source Data/2e/RHku80 MORC KD BFD1-Flag /.DS_Store
- __MACOSX/Figure 2 Source Data/2e/RHku80 MORC KD BFD1-Flag /._.DS_Store
- Figure 2 Source Data/2e/RHku80 MORC KD BFD1-Flag /IAA (7h)/
- Figure 2 Source Data/2e/Pruku80 BFD1-HAFLag/UT/
- Figure 2 Source Data/2e/Pruku80 BFD1-HAFLag/.DS_Store
- __MACOSX/Figure 2 Source Data/2e/Pruku80 BFD1-HAFLag/._.DS_Store
- Figure 2 Source Data/2e/Pruku80 BFD1-HAFLag/FR235222/
- Figure 2 Source Data/2b/BSM IFA (red) in 76K vs 76K BSM KO/.DS_Store
- __MACOSX/Figure 2 Source Data/2b/BSM IFA (red) in 76K vs 76K BSM KO/._.DS_Store
- Figure 2 Source Data/2b/BSM IFA (red) in 76K vs 76K BSM KO/76K BSM KO UT/
- Figure 2 Source Data/2b/BSM IFA (red) in 76K vs 76K BSM KO/76K UT/
- Figure 2 Source Data/2b/BSM IFA (red) in 76K vs 76K BSM KO/76K BSM KO FR235222 24h/
- Figure 2 Source Data/2b/BSM IFA (red) in 76K vs 76K BSM KO/76K FR235222 24h/
- Figure 2 Source Data/2b/BCLA IFA (red) in 76K vs 76K BSM KO/.DS_Store
- __MACOSX/Figure 2 Source Data/2b/BCLA IFA (red) in 76K vs 76K BSM KO/._.DS_Store
- Figure 2 Source Data/2b/BCLA IFA (red) in 76K vs 76K BSM KO/76K BSM KO UT/
- Figure 2 Source Data/2b/BCLA IFA (red) in 76K vs 76K BSM KO/76K UT/
- Figure 2 Source Data/2b/BCLA IFA (red) in 76K vs 76K BSM KO/76K BSM KO FR235222 24h/
- Figure 2 Source Data/2b/BCLA IFA (red) in 76K vs 76K BSM KO/76K FR235222 24h/
- Figure 2 Source Data/2e/RHku80 MORC KD BFD1-Flag /UT/Snap-3737_c2+3+4.tif
- Figure 2 Source Data/2e/RHku80 MORC KD BFD1-Flag /UT/Snap-3737_c3+4.tif
- Figure 2 Source Data/2e/RHku80 MORC KD BFD1-Flag /UT/Snap-3737_c4 (FLAG in red).tif
- Figure 2 Source Data/2e/RHku80 MORC KD BFD1-Flag /UT/Snap-3737_c3 (GAP45 in green).tif
- Figure 2 Source Data/2e/RHku80 MORC KD BFD1-Flag /UT/Snap-3737_c1 (Phase).tif
- Figure 2 Source Data/2e/RHku80 MORC KD BFD1-Flag /UT/Snap-3737_c2 (DNA).tif
- Figure 2 Source Data/2e/RHku80 MORC KD BFD1-Flag /IAA (7h)/Snap-3730_c3+4.tif
- __MACOSX/Figure 2 Source Data/2e/RHku80 MORC KD BFD1-Flag /IAA (7h)/._Snap-3730_c3+4.tif
- Figure 2 Source Data/2e/RHku80 MORC KD BFD1-Flag /IAA (7h)/Snap-3730_c2+3+4.tif
- Figure 2 Source Data/2e/RHku80 MORC KD BFD1-Flag /IAA (7h)/Snap-3730_c1 (Phase).tif
- __MACOSX/Figure 2 Source Data/2e/RHku80 MORC KD BFD1-Flag /IAA (7h)/._Snap-3730_c1 (Phase).tif
- Figure 2 Source Data/2e/RHku80 MORC KD BFD1-Flag /IAA (7h)/Snap-3730_c4 (FLAG in red).tif
- Figure 2 Source Data/2e/RHku80 MORC KD BFD1-Flag /IAA (7h)/Snap-3730_c3 (GAP45 in green).tif
- Figure 2 Source Data/2e/RHku80 MORC KD BFD1-Flag /IAA (7h)/Snap-3730_c2 (DNA).tif
- Figure 2 Source Data/2e/Pruku80 BFD1-HAFLag/UT/Snap-3979_c1 (Phase).tif
- Figure 2 Source Data/2e/Pruku80 BFD1-HAFLag/UT/Snap-3979_c4 (FLAG in red).tif
- __MACOSX/Figure 2 Source Data/2e/Pruku80 BFD1-HAFLag/UT/._Snap-3979_c4 (FLAG in red).tif
- Figure 2 Source Data/2e/Pruku80 BFD1-HAFLag/UT/Snap-3979_c2 (DNA).tif
- Figure 2 Source Data/2e/Pruku80 BFD1-HAFLag/UT/Snap-3979_c2+3+4.tif
- Figure 2 Source Data/2e/Pruku80 BFD1-HAFLag/UT/Snap-3979_c3 (GAP45 in green).tif
- __MACOSX/Figure 2 Source Data/2e/Pruku80 BFD1-HAFLag/UT/._Snap-3979_c3 (GAP45 in green).tif
- Figure 2 Source Data/2e/Pruku80 BFD1-HAFLag/UT/Snap-3979_c3+4.tif
- Figure 2 Source Data/2e/Pruku80 BFD1-HAFLag/FR235222/Snap-3956_c3 (GAP45 in green).tif
- Figure 2 Source Data/2e/Pruku80 BFD1-HAFLag/FR235222/Snap-3956_c2 (DNA).tif
- Figure 2 Source Data/2e/Pruku80 BFD1-HAFLag/FR235222/Snap-3956_c2+3+4.tif
- Figure 2 Source Data/2e/Pruku80 BFD1-HAFLag/FR235222/Snap-3956_c4 (FLAG in red).tif
- Figure 2 Source Data/2e/Pruku80 BFD1-HAFLag/FR235222/Snap-3956_c3+4.tif
- Figure 2 Source Data/2e/Pruku80 BFD1-HAFLag/FR235222/Snap-3956_c1 (Phase).tif
- Figure 2 Source Data/2b/BSM IFA (red) in 76K vs 76K BSM KO/76K BSM KO UT/Snap-4031_c1 (Phase).tif
- Figure 2 Source Data/2b/BSM IFA (red) in 76K vs 76K BSM KO/76K BSM KO UT/Snap-4031_c3 (BSM).tif
- Figure 2 Source Data/2b/BSM IFA (red) in 76K vs 76K BSM KO/76K BSM KO UT/Snap-4031_c2 (DNA).tif
- __MACOSX/Figure 2 Source Data/2b/BSM IFA (red) in 76K vs 76K BSM KO/76K BSM KO UT/._Snap-4031_c2 (DNA).tif
- Figure 2 Source Data/2b/BSM IFA (red) in 76K vs 76K BSM KO/76K UT/Snap-4028_c1 (Phase).tif
- __MACOSX/Figure 2 Source Data/2b/BSM IFA (red) in 76K vs 76K BSM KO/76K UT/._Snap-4028_c1 (Phase).tif
- Figure 2 Source Data/2b/BSM IFA (red) in 76K vs 76K BSM KO/76K UT/Snap-4028_c3 (BSM).tif
- Figure 2 Source Data/2b/BSM IFA (red) in 76K vs 76K BSM KO/76K UT/Snap-4028_c2 (DNA).tif
- Figure 2 Source Data/2b/BSM IFA (red) in 76K vs 76K BSM KO/76K BSM KO FR235222 24h/Snap-4044_c3 (BSM).tif
- Figure 2 Source Data/2b/BSM IFA (red) in 76K vs 76K BSM KO/76K BSM KO FR235222 24h/Snap-4044_c1 (Phase).tif
- Figure 2 Source Data/2b/BSM IFA (red) in 76K vs 76K BSM KO/76K BSM KO FR235222 24h/Snap-4044_c2 (DNA).tif
- Figure 2 Source Data/2b/BSM IFA (red) in 76K vs 76K BSM KO/76K FR235222 24h/Snap-4023_c1 (Phase).tif
- __MACOSX/Figure 2 Source Data/2b/BSM IFA (red) in 76K vs 76K BSM KO/76K FR235222 24h/._Snap-4023_c1 (Phase).tif
- Figure 2 Source Data/2b/BSM IFA (red) in 76K vs 76K BSM KO/76K FR235222 24h/Snap-4023_c3 (BSM).tif
- __MACOSX/Figure 2 Source Data/2b/BSM IFA (red) in 76K vs 76K BSM KO/76K FR235222 24h/._Snap-4023_c3 (BSM).tif
- Figure 2 Source Data/2b/BSM IFA (red) in 76K vs 76K BSM KO/76K FR235222 24h/Snap-4023_c2 (DNA).tif
- __MACOSX/Figure 2 Source Data/2b/BSM IFA (red) in 76K vs 76K BSM KO/76K FR235222 24h/._Snap-4023_c2 (DNA).tif
- Figure 2 Source Data/2b/BCLA IFA (red) in 76K vs 76K BSM KO/76K BSM KO UT/Snap-4062_c3 (BCLA).tif
- Figure 2 Source Data/2b/BCLA IFA (red) in 76K vs 76K BSM KO/76K BSM KO UT/Snap-4062_c2 (DNA).tif
- Figure 2 Source Data/2b/BCLA IFA (red) in 76K vs 76K BSM KO/76K BSM KO UT/Snap-4062_c1 (Phase).tif
- Figure 2 Source Data/2b/BCLA IFA (red) in 76K vs 76K BSM KO/76K UT/Snap-4059_c3 (BCLA).tif
- Figure 2 Source Data/2b/BCLA IFA (red) in 76K vs 76K BSM KO/76K UT/Snap-4059_c1 (Phase).tif
- Figure 2 Source Data/2b/BCLA IFA (red) in 76K vs 76K BSM KO/76K UT/Snap-4059_c2 (DNA).tif
- Figure 2 Source Data/2b/BCLA IFA (red) in 76K vs 76K BSM KO/76K BSM KO FR235222 24h/Snap-4054_c3 (BCLA).tif
- __MACOSX/Figure 2 Source Data/2b/BCLA IFA (red) in 76K vs 76K BSM KO/76K BSM KO FR235222 24h/._Snap-4054_c3 (BCLA).tif
- Figure 2 Source Data/2b/BCLA IFA (red) in 76K vs 76K BSM KO/76K BSM KO FR235222 24h/Snap-4054_c1 (Phase).tif
- Figure 2 Source Data/2b/BCLA IFA (red) in 76K vs 76K BSM KO/76K BSM KO FR235222 24h/Snap-4054_c2 (DNA).tif
- __MACOSX/Figure 2 Source Data/2b/BCLA IFA (red) in 76K vs 76K BSM KO/76K BSM KO FR235222 24h/._Snap-4054_c2 (DNA).tif
- Figure 2 Source Data/2b/BCLA IFA (red) in 76K vs 76K BSM KO/76K FR235222 24h/Snap-4053_c1 (Phase).tif
- __MACOSX/Figure 2 Source Data/2b/BCLA IFA (red) in 76K vs 76K BSM KO/76K FR235222 24h/._Snap-4053_c1 (Phase).tif
- Figure 2 Source Data/2b/BCLA IFA (red) in 76K vs 76K BSM KO/76K FR235222 24h/Snap-4053_c3 (BCLA).tif
- Figure 2 Source Data/2b/BCLA IFA (red) in 76K vs 76K BSM KO/76K FR235222 24h/Snap-4053_c2 (DNA).tif
- __MACOSX/Figure 2 Source Data/2b/BCLA IFA (red) in 76K vs 76K BSM KO/76K FR235222 24h/._Snap-4053_c2 (DNA).tif
