# Supplementary material for: Uncovering biomarkers for chronic toxoplasmosis detection highlights alternative pathways shaping parasite dormancy
Source: EMBO Mol Med. 2025 May 19;17(7):1686–715. doi: 10.1038/s44321-025-00252-0 (PMC12254245; doi:10.1038/s44321-025-00252-0)
Supplement: Supplementary file 9 — Source data Fig. 3 [file 44321_2025_252_MOESM9_ESM.zip]

Archive with 173 entries (141 files):
- Figure 3 Source Data/
- Figure 3 Source Data/3b/
- Figure 3 Source Data/3c/
- Figure 3 Source Data/.DS_Store
- __MACOSX/Figure 3 Source Data/._.DS_Store
- Figure 3 Source Data/3a/
- Figure 3 Source Data/3b/UT/
- Figure 3 Source Data/3b/.DS_Store
- __MACOSX/Figure 3 Source Data/3b/._.DS_Store
- Figure 3 Source Data/3b/Shield (72h)/
- Figure 3 Source Data/3c/.DS_Store
- __MACOSX/Figure 3 Source Data/3c/._.DS_Store
- Figure 3 Source Data/3c/BAG1 (green) - DBA (red)/
- Figure 3 Source Data/3c/BSM (green) - DBA (red)/
- Figure 3 Source Data/3c/SRS35A (green) - DBA (red)/
- Figure 3 Source Data/3c/BCLA (green) - DBA (red)/
- Figure 3 Source Data/3a/.DS_Store
- __MACOSX/Figure 3 Source Data/3a/._.DS_Store
- Figure 3 Source Data/3a/Pru MORC KD/
- Figure 3 Source Data/3a/Pru MORC KD BFD1 KO/
- Figure 3 Source Data/3b/UT/Snap-1795_c1 (Phase).tif
- __MACOSX/Figure 3 Source Data/3b/UT/._Snap-1795_c1 (Phase).tif
- Figure 3 Source Data/3b/UT/.DS_Store
- __MACOSX/Figure 3 Source Data/3b/UT/._.DS_Store
- Figure 3 Source Data/3b/UT/Snap-1795_c2 (DNA).tif
- Figure 3 Source Data/3b/UT/Snap-1795_c3 (BFD1-Ty in red).tif
- Figure 3 Source Data/3b/Shield (72h)/.DS_Store
- __MACOSX/Figure 3 Source Data/3b/Shield (72h)/._.DS_Store
- Figure 3 Source Data/3b/Shield (72h)/Snap-1645_c3 (BFD1-Ty in red).tif
- Figure 3 Source Data/3b/Shield (72h)/Snap-1645_c1 (Phase).tif
- Figure 3 Source Data/3b/Shield (72h)/Snap-1645_c2 (DNA).tif
- Figure 3 Source Data/3c/BAG1 (green) - DBA (red)/UT/
- Figure 3 Source Data/3c/BAG1 (green) - DBA (red)/.DS_Store
- __MACOSX/Figure 3 Source Data/3c/BAG1 (green) - DBA (red)/._.DS_Store
- Figure 3 Source Data/3c/BAG1 (green) - DBA (red)/Shield (72h)/
- Figure 3 Source Data/3c/BSM (green) - DBA (red)/UT/
- Figure 3 Source Data/3c/BSM (green) - DBA (red)/.DS_Store
- __MACOSX/Figure 3 Source Data/3c/BSM (green) - DBA (red)/._.DS_Store
- Figure 3 Source Data/3c/BSM (green) - DBA (red)/Shield (72h)/
- Figure 3 Source Data/3c/SRS35A (green) - DBA (red)/UT/
- Figure 3 Source Data/3c/SRS35A (green) - DBA (red)/.DS_Store
- __MACOSX/Figure 3 Source Data/3c/SRS35A (green) - DBA (red)/._.DS_Store
- Figure 3 Source Data/3c/SRS35A (green) - DBA (red)/Shield (72h)/
- Figure 3 Source Data/3c/BCLA (green) - DBA (red)/UT/
- Figure 3 Source Data/3c/BCLA (green) - DBA (red)/.DS_Store
- __MACOSX/Figure 3 Source Data/3c/BCLA (green) - DBA (red)/._.DS_Store
- Figure 3 Source Data/3c/BCLA (green) - DBA (red)/Shield (72h)/
- Figure 3 Source Data/3a/Pru MORC KD/.DS_Store
- __MACOSX/Figure 3 Source Data/3a/Pru MORC KD/._.DS_Store
- Figure 3 Source Data/3a/Pru MORC KD/Dolichos red BCLA green/
- Figure 3 Source Data/3a/Pru MORC KD/Dolichos red BSM green/
- Figure 3 Source Data/3a/Pru MORC KD BFD1 KO/.DS_Store
- __MACOSX/Figure 3 Source Data/3a/Pru MORC KD BFD1 KO/._.DS_Store
- Figure 3 Source Data/3a/Pru MORC KD BFD1 KO/Dolichos red BCLA green/
- Figure 3 Source Data/3a/Pru MORC KD BFD1 KO/Dolichos red BSM green/
- Figure 3 Source Data/3c/BAG1 (green) - DBA (red)/UT/Snap-1735_c4 (DBA).tif
- __MACOSX/Figure 3 Source Data/3c/BAG1 (green) - DBA (red)/UT/._Snap-1735_c4 (DBA).tif
- Figure 3 Source Data/3c/BAG1 (green) - DBA (red)/UT/Snap-1735_c3 (BAG1).tif
- __MACOSX/Figure 3 Source Data/3c/BAG1 (green) - DBA (red)/UT/._Snap-1735_c3 (BAG1).tif
- Figure 3 Source Data/3c/BAG1 (green) - DBA (red)/UT/.DS_Store
- __MACOSX/Figure 3 Source Data/3c/BAG1 (green) - DBA (red)/UT/._.DS_Store
- Figure 3 Source Data/3c/BAG1 (green) - DBA (red)/UT/Snap-1735_c2 (DNA).tif
- Figure 3 Source Data/3c/BAG1 (green) - DBA (red)/UT/Snap-1735_c1 (Phase).tif
- Figure 3 Source Data/3c/BAG1 (green) - DBA (red)/Shield (72h)/.DS_Store
- __MACOSX/Figure 3 Source Data/3c/BAG1 (green) - DBA (red)/Shield (72h)/._.DS_Store
- Figure 3 Source Data/3c/BAG1 (green) - DBA (red)/Shield (72h)/Snap-1733_c4 (DBA).tif
- Figure 3 Source Data/3c/BAG1 (green) - DBA (red)/Shield (72h)/Snap-1733_c1 (Phase).tif
- Figure 3 Source Data/3c/BAG1 (green) - DBA (red)/Shield (72h)/Snap-1733_c3 (BAG1).tif
- Figure 3 Source Data/3c/BAG1 (green) - DBA (red)/Shield (72h)/Snap-1733_c2 (DNA).tif
- Figure 3 Source Data/3c/BSM (green) - DBA (red)/UT/Snap-1763_c2 (DNA).tif
- Figure 3 Source Data/3c/BSM (green) - DBA (red)/UT/.DS_Store
- __MACOSX/Figure 3 Source Data/3c/BSM (green) - DBA (red)/UT/._.DS_Store
- Figure 3 Source Data/3c/BSM (green) - DBA (red)/UT/Snap-1763_c1 (Phase).tif
- Figure 3 Source Data/3c/BSM (green) - DBA (red)/UT/Snap-1763_c3 (BSM).tif
- Figure 3 Source Data/3c/BSM (green) - DBA (red)/UT/Snap-1763_c4 (DBA).tif
- Figure 3 Source Data/3c/BSM (green) - DBA (red)/Shield (72h)/Snap-1772_c4 (DBA).tif
- Figure 3 Source Data/3c/BSM (green) - DBA (red)/Shield (72h)/.DS_Store
- __MACOSX/Figure 3 Source Data/3c/BSM (green) - DBA (red)/Shield (72h)/._.DS_Store
- Figure 3 Source Data/3c/BSM (green) - DBA (red)/Shield (72h)/Snap-1772_c1 (Phase).tif
- Figure 3 Source Data/3c/BSM (green) - DBA (red)/Shield (72h)/Snap-1772_c2 (DNA).tif
- Figure 3 Source Data/3c/BSM (green) - DBA (red)/Shield (72h)/Snap-1772_c3 (BSM).tif
- Figure 3 Source Data/3c/SRS35A (green) - DBA (red)/UT/Snap-1776_c3 (SRS35A).tif
- Figure 3 Source Data/3c/SRS35A (green) - DBA (red)/UT/Snap-1776_c2 (DNA).tif
- Figure 3 Source Data/3c/SRS35A (green) - DBA (red)/UT/.DS_Store
- __MACOSX/Figure 3 Source Data/3c/SRS35A (green) - DBA (red)/UT/._.DS_Store
- Figure 3 Source Data/3c/SRS35A (green) - DBA (red)/UT/Snap-1776_c1 (Phase).tif
- Figure 3 Source Data/3c/SRS35A (green) - DBA (red)/UT/Snap-1776_c4 (DBA).tif
- Figure 3 Source Data/3c/SRS35A (green) - DBA (red)/Shield (72h)/.DS_Store
- __MACOSX/Figure 3 Source Data/3c/SRS35A (green) - DBA (red)/Shield (72h)/._.DS_Store
- Figure 3 Source Data/3c/SRS35A (green) - DBA (red)/Shield (72h)/Snap-1757_c4 (DBA).tif
- Figure 3 Source Data/3c/SRS35A (green) - DBA (red)/Shield (72h)/Snap-1757_c1 (Phase).tif
- Figure 3 Source Data/3c/SRS35A (green) - DBA (red)/Shield (72h)/Snap-1757_c2 (DNA).tif
- Figure 3 Source Data/3c/SRS35A (green) - DBA (red)/Shield (72h)/Snap-1757_c3 (SRS35A).tif
- Figure 3 Source Data/3c/BCLA (green) - DBA (red)/UT/Snap-1750_c3 (BCLA).tif
- Figure 3 Source Data/3c/BCLA (green) - DBA (red)/UT/.DS_Store
- __MACOSX/Figure 3 Source Data/3c/BCLA (green) - DBA (red)/UT/._.DS_Store
- Figure 3 Source Data/3c/BCLA (green) - DBA (red)/UT/Snap-1750_c4 (DBA).tif
- Figure 3 Source Data/3c/BCLA (green) - DBA (red)/UT/Snap-1750_c1 (Phase).tif
- Figure 3 Source Data/3c/BCLA (green) - DBA (red)/UT/Snap-1750_c2 (DNA).tif
- Figure 3 Source Data/3c/BCLA (green) - DBA (red)/Shield (72h)/.DS_Store
- __MACOSX/Figure 3 Source Data/3c/BCLA (green) - DBA (red)/Shield (72h)/._.DS_Store
- Figure 3 Source Data/3c/BCLA (green) - DBA (red)/Shield (72h)/Snap-1748_c3 (BCLA).tif
- Figure 3 Source Data/3c/BCLA (green) - DBA (red)/Shield (72h)/Snap-1748_c2 (DNA).tif
- Figure 3 Source Data/3c/BCLA (green) - DBA (red)/Shield (72h)/Snap-1748_c4 DBA.tif
- Figure 3 Source Data/3c/BCLA (green) - DBA (red)/Shield (72h)/Snap-1748_c1 (Phase).tif
- Figure 3 Source Data/3a/Pru MORC KD/Dolichos red BCLA green/IAA/
- Figure 3 Source Data/3a/Pru MORC KD/Dolichos red BCLA green/UT/
- Figure 3 Source Data/3a/Pru MORC KD/Dolichos red BCLA green/.DS_Store
- __MACOSX/Figure 3 Source Data/3a/Pru MORC KD/Dolichos red BCLA green/._.DS_Store
- Figure 3 Source Data/3a/Pru MORC KD/Dolichos red BSM green/IAA/
- Figure 3 Source Data/3a/Pru MORC KD/Dolichos red BSM green/UT/
- Figure 3 Source Data/3a/Pru MORC KD/Dolichos red BSM green/.DS_Store
- __MACOSX/Figure 3 Source Data/3a/Pru MORC KD/Dolichos red BSM green/._.DS_Store
- Figure 3 Source Data/3a/Pru MORC KD BFD1 KO/Dolichos red BCLA green/IAA/
- Figure 3 Source Data/3a/Pru MORC KD BFD1 KO/Dolichos red BCLA green/UT/
- Figure 3 Source Data/3a/Pru MORC KD BFD1 KO/Dolichos red BCLA green/.DS_Store
- __MACOSX/Figure 3 Source Data/3a/Pru MORC KD BFD1 KO/Dolichos red BCLA green/._.DS_Store
- Figure 3 Source Data/3a/Pru MORC KD BFD1 KO/Dolichos red BSM green/IAA/
- Figure 3 Source Data/3a/Pru MORC KD BFD1 KO/Dolichos red BSM green/UT/
- Figure 3 Source Data/3a/Pru MORC KD BFD1 KO/Dolichos red BSM green/.DS_Store
- __MACOSX/Figure 3 Source Data/3a/Pru MORC KD BFD1 KO/Dolichos red BSM green/._.DS_Store
- Figure 3 Source Data/3a/Pru MORC KD/Dolichos red BCLA green/IAA/Snap-4002_c2 (DNA).tif
- Figure 3 Source Data/3a/Pru MORC KD/Dolichos red BCLA green/IAA/.DS_Store
- __MACOSX/Figure 3 Source Data/3a/Pru MORC KD/Dolichos red BCLA green/IAA/._.DS_Store
- Figure 3 Source Data/3a/Pru MORC KD/Dolichos red BCLA green/IAA/Snap-4002_c4 (Dolichos).tif
- Figure 3 Source Data/3a/Pru MORC KD/Dolichos red BCLA green/IAA/Snap-4002_c1 (Phase).tif
- Figure 3 Source Data/3a/Pru MORC KD/Dolichos red BCLA green/IAA/Snap-4002_c3 (BCLA).tif
- Figure 3 Source Data/3a/Pru MORC KD/Dolichos red BCLA green/UT/Snap-4005_c2 (DNA).tif
- Figure 3 Source Data/3a/Pru MORC KD/Dolichos red BCLA green/UT/.DS_Store
- __MACOSX/Figure 3 Source Data/3a/Pru MORC KD/Dolichos red BCLA green/UT/._.DS_Store
- Figure 3 Source Data/3a/Pru MORC KD/Dolichos red BCLA green/UT/Snap-4005_c4 (Dolichos).tif
- __MACOSX/Figure 3 Source Data/3a/Pru MORC KD/Dolichos red BCLA green/UT/._Snap-4005_c4 (Dolichos).tif
- Figure 3 Source Data/3a/Pru MORC KD/Dolichos red BCLA green/UT/Snap-4005_c1 (Phase).tif
- __MACOSX/Figure 3 Source Data/3a/Pru MORC KD/Dolichos red BCLA green/UT/._Snap-4005_c1 (Phase).tif
- Figure 3 Source Data/3a/Pru MORC KD/Dolichos red BCLA green/UT/Snap-4005_c3 (BCLA).tif
- __MACOSX/Figure 3 Source Data/3a/Pru MORC KD/Dolichos red BCLA green/UT/._Snap-4005_c3 (BCLA).tif
- Figure 3 Source Data/3a/Pru MORC KD/Dolichos red BSM green/IAA/.DS_Store
- __MACOSX/Figure 3 Source Data/3a/Pru MORC KD/Dolichos red BSM green/IAA/._.DS_Store
- Figure 3 Source Data/3a/Pru MORC KD/Dolichos red BSM green/IAA/Snap-3962_c1 (Phase).tif
- Figure 3 Source Data/3a/Pru MORC KD/Dolichos red BSM green/IAA/Snap-3962_c4 (Dolichos).tif
- Figure 3 Source Data/3a/Pru MORC KD/Dolichos red BSM green/IAA/Snap-3962_c2 (DNA).tif
- Figure 3 Source Data/3a/Pru MORC KD/Dolichos red BSM green/IAA/Snap-3962_c3 (BSM).tif
- Figure 3 Source Data/3a/Pru MORC KD/Dolichos red BSM green/UT/Snap-3976_c1 (Phase).tif
- __MACOSX/Figure 3 Source Data/3a/Pru MORC KD/Dolichos red BSM green/UT/._Snap-3976_c1 (Phase).tif
- Figure 3 Source Data/3a/Pru MORC KD/Dolichos red BSM green/UT/.DS_Store
- __MACOSX/Figure 3 Source Data/3a/Pru MORC KD/Dolichos red BSM green/UT/._.DS_Store
- Figure 3 Source Data/3a/Pru MORC KD/Dolichos red BSM green/UT/Snap-3976_c4 (DOLICHOS).tif
- __MACOSX/Figure 3 Source Data/3a/Pru MORC KD/Dolichos red BSM green/UT/._Snap-3976_c4 (DOLICHOS).tif
- Figure 3 Source Data/3a/Pru MORC KD/Dolichos red BSM green/UT/Snap-3976_c3 (BSM).tif
- __MACOSX/Figure 3 Source Data/3a/Pru MORC KD/Dolichos red BSM green/UT/._Snap-3976_c3 (BSM).tif
- Figure 3 Source Data/3a/Pru MORC KD/Dolichos red BSM green/UT/Snap-3976_c2 (DNA).tif
- Figure 3 Source Data/3a/Pru MORC KD BFD1 KO/Dolichos red BCLA green/IAA/Snap-4010_c3 (BCLA).tif
- Figure 3 Source Data/3a/Pru MORC KD BFD1 KO/Dolichos red BCLA green/IAA/Snap-4010_c2 (DNA).tif
- Figure 3 Source Data/3a/Pru MORC KD BFD1 KO/Dolichos red BCLA green/IAA/.DS_Store
- __MACOSX/Figure 3 Source Data/3a/Pru MORC KD BFD1 KO/Dolichos red BCLA green/IAA/._.DS_Store
- Figure 3 Source Data/3a/Pru MORC KD BFD1 KO/Dolichos red BCLA green/IAA/Snap-4010_c4 (Dolichos).tif
- Figure 3 Source Data/3a/Pru MORC KD BFD1 KO/Dolichos red BCLA green/IAA/Snap-4010_c1 (Phase).tif
- Figure 3 Source Data/3a/Pru MORC KD BFD1 KO/Dolichos red BCLA green/UT/Snap-4017_c2 (DNA).tif
- Figure 3 Source Data/3a/Pru MORC KD BFD1 KO/Dolichos red BCLA green/UT/.DS_Store
- __MACOSX/Figure 3 Source Data/3a/Pru MORC KD BFD1 KO/Dolichos red BCLA green/UT/._.DS_Store
- Figure 3 Source Data/3a/Pru MORC KD BFD1 KO/Dolichos red BCLA green/UT/Snap-4017_c3 (BCLA).tif
- Figure 3 Source Data/3a/Pru MORC KD BFD1 KO/Dolichos red BCLA green/UT/Snap-4017_c1 (Phase).tif
- Figure 3 Source Data/3a/Pru MORC KD BFD1 KO/Dolichos red BCLA green/UT/Snap-4017_c4 (Dolichos).tif
- Figure 3 Source Data/3a/Pru MORC KD BFD1 KO/Dolichos red BSM green/IAA/Snap-3987_c1 (Phase).tif
- Figure 3 Source Data/3a/Pru MORC KD BFD1 KO/Dolichos red BSM green/IAA/Snap-3987_c2 (DNA).tif
- Figure 3 Source Data/3a/Pru MORC KD BFD1 KO/Dolichos red BSM green/IAA/Snap-3987_c3 (BSM).tif
- Figure 3 Source Data/3a/Pru MORC KD BFD1 KO/Dolichos red BSM green/IAA/Snap-3987_c4 (Dolichos).tif
- Figure 3 Source Data/3a/Pru MORC KD BFD1 KO/Dolichos red BSM green/IAA/Snap-3987_c3+4.tif
- Figure 3 Source Data/3a/Pru MORC KD BFD1 KO/Dolichos red BSM green/UT/Snap-3990_c4 (Dolichos).tif
- Figure 3 Source Data/3a/Pru MORC KD BFD1 KO/Dolichos red BSM green/UT/Snap-3990_c1 (Phase).tif
- Figure 3 Source Data/3a/Pru MORC KD BFD1 KO/Dolichos red BSM green/UT/Snap-3990_c3+4.tif
- Figure 3 Source Data/3a/Pru MORC KD BFD1 KO/Dolichos red BSM green/UT/Snap-3990_c3 (BSM).tif
- Figure 3 Source Data/3a/Pru MORC KD BFD1 KO/Dolichos red BSM green/UT/Snap-3990_c2 (DNA).tif
