# Supplementary material for: Uncovering biomarkers for chronic toxoplasmosis detection highlights alternative pathways shaping parasite dormancy
Source: EMBO Mol Med. 2025 May 19;17(7):1686–715. doi: 10.1038/s44321-025-00252-0 (PMC12254245; doi:10.1038/s44321-025-00252-0)
Supplement: Supplementary file 10 — Source data Fig. 5 [file 44321_2025_252_MOESM10_ESM.zip]

Archive with 28 entries (20 files):
- Figure 5 Source Data/
- Figure 5 Source Data/5g/
- Figure 5 Source Data/5a/
- Figure 5 Source Data/5f/
- Figure 5 Source Data/.DS_Store
- __MACOSX/Figure 5 Source Data/._.DS_Store
- Figure 5 Source Data/5c/
- Figure 5 Source Data/5d/
- Figure 5 Source Data/5e/
- Figure 5 Source Data/5b/
- Figure 5 Source Data/5g/5g numerical data.xlsx
- __MACOSX/Figure 5 Source Data/5g/._5g numerical data.xlsx
- Figure 5 Source Data/5a/5a numerical data.xlsx
- __MACOSX/Figure 5 Source Data/5a/._5a numerical data.xlsx
- Figure 5 Source Data/5f/5f numerical data.xlsx
- __MACOSX/Figure 5 Source Data/5f/._5f numerical data.xlsx
- Figure 5 Source Data/5c/5c numerical data.xlsx
- __MACOSX/Figure 5 Source Data/5c/._5c numerical data.xlsx
- Figure 5 Source Data/5d/5d numerical data.xlsx
- __MACOSX/Figure 5 Source Data/5d/._5d numerical data.xlsx
- Figure 5 Source Data/5e/5e numerical data.xlsx
- __MACOSX/Figure 5 Source Data/5e/._5e numerical data.xlsx
- Figure 5 Source Data/5b/.DS_Store
- __MACOSX/Figure 5 Source Data/5b/._.DS_Store
- Figure 5 Source Data/5b/76 BSM KO.tiff
- __MACOSX/Figure 5 Source Data/5b/._76 BSM KO.tiff
- Figure 5 Source Data/5b/76K WT.tiff
- __MACOSX/Figure 5 Source Data/5b/._76K WT.tiff
