# Supplementary material for: Uncovering biomarkers for chronic toxoplasmosis detection highlights alternative pathways shaping parasite dormancy
Source: EMBO Mol Med. 2025 May 19;17(7):1686–715. doi: 10.1038/s44321-025-00252-0 (PMC12254245; doi:10.1038/s44321-025-00252-0)
Supplement: Supplementary file 10 — Source data Fig. 5 [file 44321_2025_252_MOESM10_ESM.zip › Figure 5 Source Data/5g/5g numerical data.xlsx]

## Sheet: Feuil1
ROC BSM							ROC BCLA
Sensitivity & Specificity							Sensitivity & Specificity
	Sensitivity%	95% CI	Specificity%	95% CI	Likelihood ratio			Sensitivity%	95% CI	Specificity%	95% CI	Likelihood ratio
> 0.01600	100	92,73% to 100,0%	29.17	14,91% to 49,17%	1.412		> 0.004500	94.12	84,08% to 98,40%	64.71	41,30% to 82,69%	2.667
> 0.03825	100	92,73% to 100,0%	33.33	17,97% to 53,29%	1.5		> 0.03600	92.16	81,50% to 96,91%	64.71	41,30% to 82,69%	2.611
> 0.05800	100	92,73% to 100,0%	37.5	21,16% to 57,29%	1.6		> 0.06900	92.16	81,50% to 96,91%	70.59	46,87% to 86,72%	3.133
> 0.1868	100	92,73% to 100,0%	41.67	24,47% to 61,17%	1.714		> 0.2100	90.2	79,02% to 95,74%	70.59	46,87% to 86,72%	3.067
> 0.3310	100	92,73% to 100,0%	45.83	27,89% to 64,93%	1.846		> 0.5395	90.2	79,02% to 95,74%	76.47	52,74% to 90,44%	3.833
> 0.3768	100	92,73% to 100,0%	50	31,43% to 68,57%	2		> 0.8660	88.24	76,62% to 94,49%	76.47	52,74% to 90,44%	3.75
> 0.4065	100	92,73% to 100,0%	54.17	35,07% to 72,11%	2.182		> 1.514	86.27	74,28% to 93,19%	76.47	52,74% to 90,44%	3.667
> 0.4488	100	92,73% to 100,0%	58.33	38,83% to 75,53%	2.4		> 2.049	84.31	71,99% to 91,83%	76.47	52,74% to 90,44%	3.583
> 0.5303	100	92,73% to 100,0%	62.5	42,71% to 78,84%	2.667		> 2.117	84.31	71,99% to 91,83%	82.35	58,97% to 93,81%	4.778
> 0.6613	97.96	89,31% to 99,90%	62.5	42,71% to 78,84%	2.612		> 2.237	82.35	69,75% to 90,43%	82.35	58,97% to 93,81%	4.667
> 0.8053	97.96	89,31% to 99,90%	66.67	46,71% to 82,03%	2.939		> 2.327	82.35	69,75% to 90,43%	88.24	65,66% to 97,91%	7
> 1.034	97.96	89,31% to 99,90%	70.83	50,83% to 85,09%	3.359		> 2.359	80.39	67,54% to 88,98%	88.24	65,66% to 97,91%	6.833
> 1.318	97.96	89,31% to 99,90%	75	55,10% to 88,00%	3.918		> 2.690	80.39	67,54% to 88,98%	94.12	73,02% to 99,70%	13.67
> 1.873	97.96	89,31% to 99,90%	79.17	59,53% to 90,76%	4.702		> 3.032	78.43	65,37% to 87,51%	94.12	73,02% to 99,70%	13.33
> 2.498	97.96	89,31% to 99,90%	83.33	64,15% to 93,32%	5.878		> 3.128	76.47	63,24% to 86,00%	94.12	73,02% to 99,70%	13
> 3.218	97.96	89,31% to 99,90%	87.5	69,00% to 95,66%	7.837		> 3.286	76.47	63,24% to 86,00%	100	81,57% to 100,0%
> 5.991	97.96	89,31% to 99,90%	91.67	74,15% to 98,52%	11.76		> 3.529	74.51	61,13% to 84,45%	100	81,57% to 100,0%
> 10.47	97.96	89,31% to 99,90%	95.83	79,76% to 99,79%	23.51		> 3.851	72.55	59,05% to 82,89%	100	81,57% to 100,0%
> 15.85	97.96	89,31% to 99,90%	100	86,20% to 100,0%			> 4.389	70.59	57,00% to 81,29%	100	81,57% to 100,0%
> 23.52	95.92	86,29% to 99,27%	100	86,20% to 100,0%			> 7.272	68.63	54,97% to 79,67%	100	81,57% to 100,0%
> 31.78	93.88	83,48% to 97,90%	100	86,20% to 100,0%			> 10.69	66.67	52,97% to 78,03%	100	81,57% to 100,0%
> 41.26	91.84	80,81% to 96,78%	100	86,20% to 100,0%			> 13.88	64.71	50,99% to 76,37%	100	81,57% to 100,0%
> 61.69	89.8	78,24% to 95,56%	100	86,20% to 100,0%			> 16.47	62.75	49,03% to 74,68%	100	81,57% to 100,0%
> 80.87	87.76	75,76% to 94,27%	100	86,20% to 100,0%			> 16.78	60.78	47,09% to 72,97%	100	81,57% to 100,0%
> 104.0	85.71	73,33% to 92,90%	100	86,20% to 100,0%			> 17.07	58.82	45,17% to 71,25%	100	81,57% to 100,0%
> 137.7	83.67	70,96% to 91,49%	100	86,20% to 100,0%			> 19.38	56.86	43,27% to 69,50%	100	81,57% to 100,0%
> 155.2	81.63	68,64% to 90,02%	100	86,20% to 100,0%			> 21.82	54.9	41,38% to 67,73%	100	81,57% to 100,0%
> 158.2	79.59	66,36% to 88,52%	100	86,20% to 100,0%			> 22.53	52.94	39,52% to 65,95%	100	81,57% to 100,0%
> 164.5	77.55	64,12% to 86,98%	100	86,20% to 100,0%			> 23.04	50.98	37,68% to 64,14%	100	81,57% to 100,0%
> 170.4	75.51	61,91% to 85,40%	100	86,20% to 100,0%			> 25.05	49.02	35,86% to 62,32%	100	81,57% to 100,0%
> 172.7	73.47	59,74% to 83,79%	100	86,20% to 100,0%			> 32.96	47.06	34,05% to 60,48%	100	81,57% to 100,0%
> 181.8	71.43	57,59% to 82,15%	100	86,20% to 100,0%			> 39.21	45.1	32,27% to 58,62%	100	81,57% to 100,0%
> 244.7	69.39	55,47% to 80,48%	100	86,20% to 100,0%			> 42.20	43.14	30,50% to 56,73%	100	81,57% to 100,0%
> 313.0	67.35	53,38% to 78,79%	100	86,20% to 100,0%			> 46.72	41.18	28,75% to 54,83%	100	81,57% to 100,0%
> 344.6	65.31	51,31% to 77,08%	100	86,20% to 100,0%			> 49.16	39.22	27,03% to 52,91%	100	81,57% to 100,0%
> 369.7	63.27	49,27% to 75,33%	100	86,20% to 100,0%			> 51.45	37.25	25,32% to 50,97%	100	81,57% to 100,0%
> 384.8	61.22	47,25% to 73,57%	100	86,20% to 100,0%			> 53.79	35.29	23,63% to 49,01%	100	81,57% to 100,0%
> 393.9	59.18	45,25% to 71,78%	100	86,20% to 100,0%			> 55.66	33.33	21,97% to 47,03%	100	81,57% to 100,0%
> 396.7	57.14	43,27% to 69,98%	100	86,20% to 100,0%			> 61.50	31.37	20,33% to 45,03%	100	81,57% to 100,0%
> 400.6	55.1	41,32% to 68,15%	100	86,20% to 100,0%			> 67.98	29.41	18,71% to 43,00%	100	81,57% to 100,0%
> 425.1	53.06	39,38% to 66,30%	100	86,20% to 100,0%			> 70.68	27.45	17,11% to 40,95%	100	81,57% to 100,0%
> 478.4	51.02	37,47% to 64,42%	100	86,20% to 100,0%			> 74.90	25.49	15,55% to 38,87%	100	81,57% to 100,0%
> 512.7	48.98	35,58% to 62,53%	100	86,20% to 100,0%			> 83.50	23.53	14,00% to 36,76%	100	81,57% to 100,0%
> 526.2	46.94	33,70% to 60,62%	100	86,20% to 100,0%			> 96.06	21.57	12,49% to 34,63%	100	81,57% to 100,0%
> 559.1	44.9	31,85% to 58,68%	100	86,20% to 100,0%			> 105.0	19.61	11,02% to 32,46%	100	81,57% to 100,0%
> 606.4	42.86	30,02% to 56,73%	100	86,20% to 100,0%			> 111.5	17.65	9,572% to 30,25%	100	81,57% to 100,0%
> 647.7	40.82	28,22% to 54,75%	100	86,20% to 100,0%			> 134.1	15.69	8,169% to 28,01%	100	81,57% to 100,0%
> 686.9	38.78	26,43% to 52,75%	100	86,20% to 100,0%			> 153.8	13.73	6,811% to 25,72%	100	81,57% to 100,0%
> 734.4	36.73	24,67% to 50,73%	100	86,20% to 100,0%			> 157.3	11.76	5,505% to 23,38%	100	81,57% to 100,0%
> 778.9	34.69	22,92% to 48,69%	100	86,20% to 100,0%			> 167.5	9.804	4,261% to 20,98%	100	81,57% to 100,0%
> 807.7	32.65	21,21% to 46,62%	100	86,20% to 100,0%			> 188.0	7.843	3,092% to 18,50%	100	81,57% to 100,0%
> 830.7	30.61	19,52% to 44,53%	100	86,20% to 100,0%			> 203.6	3.922	0,6968% to 13,22%	100	81,57% to 100,0%
> 870.2	28.57	17,85% to 42,41%	100	86,20% to 100,0%			> 306.3	1.961	0,1006% to 10,30%	100	81,57% to 100,0%
> 896.9	26.53	16,21% to 40,26%	100	86,20% to 100,0%
> 912.4	24.49	14,60% to 38,09%	100	86,20% to 100,0%
> 936.2	22.45	13,02% to 35,88%	100	86,20% to 100,0%
> 952.1	20.41	11,48% to 33,64%	100	86,20% to 100,0%
> 975.7	18.37	9,976% to 31,36%	100	86,20% to 100,0%
> 1002	16.33	8,513% to 29,04%	100	86,20% to 100,0%
> 1056	14.29	7,096% to 26,67%	100	86,20% to 100,0%
> 1116	12.24	5,735% to 24,24%	100	86,20% to 100,0%
> 1174	10.2	4,438% to 21,76%	100	86,20% to 100,0%
> 1303	8.163	3,220% to 19,19%	100	86,20% to 100,0%
> 1473	6.122	2,104% to 16,52%	100	86,20% to 100,0%
> 1570	4.082	0,7252% to 13,71%	100	86,20% to 100,0%
> 1701	2.041	0,1047% to 10,69%	100	86,20% to 100,0%
