# Supplementary material for: Uncovering biomarkers for chronic toxoplasmosis detection highlights alternative pathways shaping parasite dormancy
Source: EMBO Mol Med. 2025 May 19;17(7):1686–715. doi: 10.1038/s44321-025-00252-0 (PMC12254245; doi:10.1038/s44321-025-00252-0)
Supplement: Supplementary file 10 — Source data Fig. 5 [file 44321_2025_252_MOESM10_ESM.zip › Figure 5 Source Data/5a/5a numerical data.xlsx]

## Sheet: Survival
	Days after infection	76K WT	76K delta BSM			Comparison of Survival Curves
delta BSM - 1	59		0
delta BSM - 2	59		0			Log-rank (Mantel-Cox) test
delta BSM - 3	59		0			Chi square	0.875
delta BSM - 4	59		0			df	1
delta BSM - 5	59		0			P value	0.3496
delta BSM - 6	59		0			P value summary	ns
delta BSM - 7	59		0			Are the survival curves sig different?	No
delta BSM - 8	10		1
WT 1	59	0				Gehan-Breslow-Wilcoxon test
WT 2	59	0				Chi square	0.875
WT 3	59	0				df	1
WT 4	59	0				P value	0.3496
WT 5	59	0				P value summary	ns
WT 7	59	0				Are the survival curves sig different?	No
WT 8	59	0
						Median survival
						76K WT	Undefined
						76K delta BSM	Undefined
						Hazard Ratio (Mantel-Haenszel)	A/B	B/A
						Ratio (and its reciprocal)	0.1534	6.521
						95% CI of ratio	0.003016 to 7.797	0.1283 to 331.5
						Hazard Ratio (logrank)	A/B	B/A
						Ratio (and its reciprocal)	0
						95% CI of ratio	-1.000 to -1.000	-1.000 to -1.000
