# Supplementary material for: Uncovering biomarkers for chronic toxoplasmosis detection highlights alternative pathways shaping parasite dormancy
Source: EMBO Mol Med. 2025 May 19;17(7):1686–715. doi: 10.1038/s44321-025-00252-0 (PMC12254245; doi:10.1038/s44321-025-00252-0)
Supplement: Supplementary file 10 — Source data Fig. 5 [file 44321_2025_252_MOESM10_ESM.zip › Figure 5 Source Data/5f/5f numerical data.xlsx]

## Sheet: Feuil1
	DATA BSM
	NMRI naive (N=5)	NMRI 76K (N=32)	NMRI 76K ko BSM (N=7)	NMRI 76K ko BCLA (N=5)	CD1 ME49 (N=12)	BalbC Pru ku80 (N=6)	NMRI Pru ku80 WT (N=7)	NMRI pruku80 ko BCLA (N=3)	NMRI CTG (N=6)
	8.2335	1583.04	0.122	122.6	363.605	12.6995	0.8705	562.83	0
	2.3085	189.06	1.4025	797.39	629.925	1.198	0	148.655	0
	0	0.5825	0.25	1818.88	28.036	0.0445	0.032	187.87	0.0715
	0.36	35.518	3.182	19.0075	665.41	0.302	0		3.7485
	0	944.49	1.816	375.855	448.425	0.4195	0.3935		1.437
		508.33	5.1135		1557.72	2.688	0		0.74
		991.82	0.798		927.855		0.478
		817.995			76.372
		1131.2			300.295
		1387.8			158.87
		708.325			896.88
		1011.45			896.825
		582.95
		843.49
		47.0065
		760.48
		174.561
		393.946
		85.3705
		401.87
		393.82
		517.106
		170.054
		152.829
		325.69
		1100
		170.787
		959.66
		399.385
		157.505
		535.25
		1217.34
	STATISTICS
	Column B	NMRI 76K (N=32)	NMRI 76K ko BSM (N=7)	NMRI 76K ko BCLA (N=5)	CD1 ME49 (N=12)	BalbC Pru ku80 (N=6)	NMRI Pru ku80 WT (N=7)	NMRI pruku80 ko BCLA (N=3)	NMRI CTG (N=6)
	vs.	vs,	vs,	vs,	vs,	vs,	vs,	vs,	vs,
	Column A	NMRI naive (N=5)	NMRI naive (N=5)	NMRI naive (N=5)	NMRI naive (N=5)	NMRI naive (N=5)	NMRI naive (N=5)	NMRI naive (N=5)	NMRI naive (N=5)
	Mann Whitney test
	P value	<0,0001	0.6023	0.0079	0.0003	0.5	0.6212	0.0357	0.9221
	Exact or approximate P value?	Exact	Exact	Exact	Exact	Exact	Exact	Exact	Exact
	P value summary	****	ns	**	***	ns	ns	*	ns
	Significantly different (P < 0.05)?	Yes	No	Yes	Yes	No	No	Yes	No
	One- or two-tailed P value?	Two-tailed	Two-tailed	Two-tailed	Two-tailed	Two-tailed	Two-tailed	Two-tailed	Two-tailed
	Sum of ranks in column A,B	17 , 686	29 , 49	15 , 40	15 , 138	26 , 40	36 , 42	15 , 21	31 , 35
	Mann-Whitney U	2	14	0	0	11	14	0	14
	Difference between medians
	Median of column A	0,3600, n=5	0,3600, n=5	0,3600, n=5	0,3600, n=5	0,3600, n=5	0,3600, n=5	0,3600, n=5	0,3600, n=5
	Median of column B	512,7, n=32	1,403, n=7	375,9, n=5	539,2, n=12	0,8088, n=6	0,03200, n=7	187,9, n=3	0,4058, n=6
	Difference: Actual	512.4	1.043	375.5	538.8	0.4488	-0.328	187.5	0.04575
	Difference: Hodges-Lehmann	508.6	0.25	375.5	535.1	0.302	-0.328	187.5	0
	DATA BCLA
	NMRI naive (N=5)	NMRI 76K (N=32)	NMRI 76K ko BSM (N=7)	NMRI 76K ko BCLA (N=5)	CD1 ME49 (N=12)	BalbC Pru ku80 (N=6)	NMRI Pru ku80 WT (N=7)	NMRI pruku80 ko BCLA (N=3)	NMRI CTG (N=6)
	0	116.099	3.0065	0	4.76	0	2.374	0	0
	0.063	106.856	0.075	12.725	175.934	0	0	0.681	0
	0	0.009	26.8615		0.998	0	0	0.481	0
	0.345	4.017	22.2235	2.831	200	2.309	0		0.196
	2.0685	71.689	16.1675	0	200	0	0		0
		21.42	88.879	4.147	3.057	6.557	3.199		0
		207.109	0.734		9.783		0
		17.3355			0
		405.579			2.344
		48.4055			2.165
		103.237			3.372
		49.921			3.685
		78.119
		56.7215
		0
		22.8445
		23.244
		39.0645
		16.7655
		0
		45.036
		39.3555
		11.59
		16.804
		2.029
		159.102
		155.406
		69.676
		66.288
		152.173
		52.975
		54.605
	STATISTICS
	Column B	NMRI 76K (N=32)	NMRI 76K ko BSM (N=7)	NMRI 76K ko BCLA (N=5)	CD1 ME49 (N=12)	BalbC Pru ku80 (N=6)	NMRI Pru ku80 WT (N=7)	NMRI pruku80 ko BCLA (N=3)	NMRI CTG (N=6)
	vs.	vs,	vs,	vs,	vs,	vs,	vs,	vs,	vs,
	Column A	NMRI naive (N=5)	NMRI naive (N=5)	NMRI naive (N=5)	NMRI naive (N=5)	NMRI naive (N=5)	NMRI naive (N=5)	NMRI naive (N=5)	NMRI naive (N=5)
	Mann Whitney test
	P value	0.0009	0.0177	0.381	0.0058	0.8701	0.6907	0.7857	0.1515
	Exact or approximate P value?	Exact	Exact	Exact	Exact	Exact	Exact	Exact	Exact
	P value summary	***	*	ns	**	ns	ns	ns	ns
	Significantly different (P < 0.05)?	Yes	Yes	No	Yes	No	No	No	No
	One- or two-tailed P value?	Two-tailed	Two-tailed	Two-tailed	Two-tailed	Two-tailed	Two-tailed	Two-tailed	Two-tailed
	Sum of ranks in column A,B	27 , 676	18 , 60	23 , 32	20 , 133	31 , 35	35 , 43	21 , 15	37 , 29
	Mann-Whitney U	12	3	8	5	14	15	6	8
	Difference between medians
	Median of column A	0,06300, n=5	0,06300, n=5	0,06300, n=5	0,06300, n=5	0,06300, n=5	0,06300, n=5	0,06300, n=5	0,06300, n=5
	Median of column B	49,16, n=32	16,17, n=7	2,831, n=5	3,529, n=12	0,000, n=6	0,000, n=7	0,4810, n=3	0,000, n=6
	Difference: Actual	49.1	16.1	2.768	3.466	-0.063	-0.063	0.418	-0.063
	Difference: Hodges-Lehmann	48.41	16.1	2.486	3.325	0	0	0.136	-0.063
