# Supplementary material for: Uncovering biomarkers for chronic toxoplasmosis detection highlights alternative pathways shaping parasite dormancy
Source: EMBO Mol Med. 2025 May 19;17(7):1686–715. doi: 10.1038/s44321-025-00252-0 (PMC12254245; doi:10.1038/s44321-025-00252-0)
Supplement: Supplementary file 10 — Source data Fig. 5 [file 44321_2025_252_MOESM10_ESM.zip › Figure 5 Source Data/5c/5c numerical data.xlsx]

## Sheet: Feuil1
DATA			Table Analyzed	Load
76K WT	76K KO BSM
14490.3	31710.5		Column B	76K KO BSM
10820.4	10017.7		vs.	vs,
5967.97	51613.8		Column A	76K WT
7759.25	76509.4
17349.8	18043.9		Mann Whitney test
	31903.1		P value	0.0111
7722.95	49861.4		Exact or approximate P value?	Exact
24534.8			P value summary	*
			Significantly different (P < 0.05)?	Yes
			One- or two-tailed P value?	Two-tailed
			Sum of ranks in column A,B	33 , 72
			Mann-Whitney U	5
			Difference between medians
			Median of column A	10820, n=7
			Median of column B	31903, n=7
			Difference: Actual	21083
			Difference: Hodges-Lehmann	24144
