# Supplementary material for: Uncovering biomarkers for chronic toxoplasmosis detection highlights alternative pathways shaping parasite dormancy
Source: EMBO Mol Med. 2025 May 19;17(7):1686–715. doi: 10.1038/s44321-025-00252-0 (PMC12254245; doi:10.1038/s44321-025-00252-0)
Supplement: Supplementary file 10 — Source data Fig. 5 [file 44321_2025_252_MOESM10_ESM.zip › Figure 5 Source Data/5d/5d numerical data.xlsx]

## Sheet: Feuil1
DATA							DATA
	miR-146a			Table Analyzed	mir-146a			miR-155			Table Analyzed	mir-155
	76K WT	76K KO BSM						76K WT	76K KO BSM
	5.41484	21.7764		Column B	76K KO BSM			1.02879	1.71987		Column B	76K KO BSM
	2.06027	12.8053		vs.	vs,			0.333173	1.22433		vs.	vs,
	3.44722	11.0609		Column A	76K WT			0.433633	1.75382		Column A	76K WT
	2.84061	18.2754						0.615269	3.34324
	7.91977	11.0532		Mann Whitney test				2.04861	2.27294		Mann Whitney test
		6.94406		P value	0.0041				1.10226		P value	0.0111
	2.28899	5.16816		Exact or approximate P value?	Exact			0.515144	1.3466		Exact or approximate P value?	Exact
	1.92617			P value summary	**			0.393483			P value summary	*
				Significantly different (P < 0.05)?	Yes						Significantly different (P < 0.05)?	Yes
				One- or two-tailed P value?	Two-tailed						One- or two-tailed P value?	Two-tailed
				Sum of ranks in column A,B	31 , 74						Sum of ranks in column A,B	33 , 72
				Mann-Whitney U	3						Mann-Whitney U	5
				Difference between medians							Difference between medians
				Median of column A	2,841, n=7						Median of column A	0,5151, n=7
				Median of column B	11,06, n=7						Median of column B	1,720, n=7
				Difference: Actual	8.22						Difference: Actual	1.205
				Difference: Hodges-Lehmann	8.764						Difference: Hodges-Lehmann	0.9531
