# Supplementary material for: Uncovering biomarkers for chronic toxoplasmosis detection highlights alternative pathways shaping parasite dormancy
Source: EMBO Mol Med. 2025 May 19;17(7):1686–715. doi: 10.1038/s44321-025-00252-0 (PMC12254245; doi:10.1038/s44321-025-00252-0)
Supplement: Supplementary file 10 — Source data Fig. 5 [file 44321_2025_252_MOESM10_ESM.zip › Figure 5 Source Data/5e/5e numerical data.xlsx]

## Sheet: Feuil1
NMRI naive (N=2)	NMRI 76K (N=26)	NMRI 76K ko BSM (N=7)	NMRI 76K ko BCLA (N=5)	CD1 ME49 (N=12)	BalbC Pru ku80 (N=6)	NMRI Pru ku80 WT (N=7)	NMRI pruku80 ko BCLA (N=3)	NMRI CTG (N=6)
0	2707.92	317.105	0.1696	124.759	0	0	1.1233	0
0.8742	1303.77	100.177	10.3188	10.2395	0.1696	0	1.4294	0.1696
	627.229	516.138		146.463	0.1218	0	0	0
	2790.81	765.095	13.1659	5.2633	0	0		0
	1448.55	180.439	14.1039	18.0141	0.552	0		0.1762
	2985.59	319.031	27.1444	87.0794	1.9311	0		1.2528
	61.8852	498.614		222.762		0.169
	99.6302			121.238
	106.624			85.2305
	304.957			58.7633
	124.727			82.8257
	230.031			8.6377
	67.4356
	94.3756
	144.903
	108.204
	59.6797
	77.5925
	173.498
	77.2296
	245.348
	165.714
	222.418
	1.1295
	149.562
	99.8088
