# Supplementary material for: Uncovering biomarkers for chronic toxoplasmosis detection highlights alternative pathways shaping parasite dormancy
Source: EMBO Mol Med. 2025 May 19;17(7):1686–715. doi: 10.1038/s44321-025-00252-0 (PMC12254245; doi:10.1038/s44321-025-00252-0)
Supplement: Supplementary file 11 — Source data Fig. 6 [file 44321_2025_252_MOESM11_ESM.zip]

Archive with 20 entries (14 files):
- Figure 6 Source Data/
- Figure 6 Source Data/6a/
- Figure 6 Source Data/.DS_Store
- __MACOSX/Figure 6 Source Data/._.DS_Store
- Figure 6 Source Data/6b/
- Figure 6 Source Data/6e/
- Figure 6 Source Data/6d/
- Figure 6 Source Data/6c/
- Figure 6 Source Data/6a/.DS_Store
- __MACOSX/Figure 6 Source Data/6a/._.DS_Store
- Figure 6 Source Data/6a/6a numerical data.xlsx
- __MACOSX/Figure 6 Source Data/6a/._6a numerical data.xlsx
- Figure 6 Source Data/6b/6b numerical data.xlsx
- __MACOSX/Figure 6 Source Data/6b/._6b numerical data.xlsx
- Figure 6 Source Data/6e/6e numerical data.xlsx
- __MACOSX/Figure 6 Source Data/6e/._6e numerical data.xlsx
- Figure 6 Source Data/6d/6d numerical data.xlsx
- __MACOSX/Figure 6 Source Data/6d/._6d numerical data.xlsx
- Figure 6 Source Data/6c/6c numerical data.xlsx
- __MACOSX/Figure 6 Source Data/6c/._6c numerical data.xlsx
