# Supplementary material for: Uncovering biomarkers for chronic toxoplasmosis detection highlights alternative pathways shaping parasite dormancy
Source: EMBO Mol Med. 2025 May 19;17(7):1686–715. doi: 10.1038/s44321-025-00252-0 (PMC12254245; doi:10.1038/s44321-025-00252-0)
Supplement: Supplementary file 11 — Source data Fig. 6 [file 44321_2025_252_MOESM11_ESM.zip › Figure 6 Source Data/6a/6a numerical data.xlsx]

## Sheet: Feuil1
	BSM						STATISTIC
	Seronegative (n=134)	Past infection (n=223)	ocular toxoplasmosis (n=23)	Cerebral toxoplasmosis (n=5)	Asymptomatic reactivation (n=6)		Column C	Past infection (n=223)	ocular toxoplasmosis (n=23)	Cerebral toxoplasmosis (n=5)	Asymptomatic reactivation (n=6)
	0.827018	0.827348	1.20017	2.37926	0.919209		vs.	vs,	vs,	vs,	vs,
	0.773518	0.919209	0.749247	6.32465	0.866242		Column A	Seronegative (n=134)	Seronegative (n=134)	Seronegative (n=134)	Seronegative (n=134)
	0.898795	0.866242	1.70401	1.95772	1.64756
	1.77927	0.977849	1.48568	2.17776	4.01604		Mann Whitney test
	1.09499	1.20017	2.3996	3.18633	6.91973		P value	<0,0001	0.0005	0.0002	0.0246
	4.16036	0.749247	1.24841		4.87074		Exact or approximate P value?	Approximate	Exact	Exact	Exact
	1.44553	1.70401	6.74257				P value summary	****	***	***	*
	1.67565	1.78758	2.44173				Significantly different (P < 0.05)?	Yes	Yes	Yes	Yes
	0.943531	0.769151	4.5284				One- or two-tailed P value?	Two-tailed	Two-tailed	Two-tailed	Two-tailed
	0.805581	0.988286	1.65251				Sum of ranks in column A,C	19872 , 44031	9896 , 2507	9091 , 639	9232 , 638
	1.06273	1.69834	6.97723				Mann-Whitney U	10827	851	46	187
	1.75309	2.75356	0.845427
	1.53033	0.461819	1.34406				Difference between medians
	1.40137	3.01249	1.55184				Median of column A	0,9448, n=134	0,9448, n=134	0,9448, n=134	0,9448, n=134
	1.15555	1.52097	5.40193				Median of column C	1,297, n=223	1,634, n=23	2,379, n=5	2,832, n=6
	1.03263	1.05548	1.02782				Difference: Actual	0.3522	0.6895	1.435	1.887
	0.905367	1.85719	0.439402				Difference: Hodges-Lehmann	0.275	0.6162	1.488	1.081
	0.653453	0.98358	0.827953
	0.788676	1.67129	2.82345
	0.883741	0.710844	4.83053
	0.945205	0.952809	0.739966
	1.08998	4.73189	1.6343
	0.857019	1.15599	2.63734
	1.3228	1.57055
	1.22505	4.69603
	0.652546	1.63679
	0.72489	2.3996
	0.890106	1.24841
	0.964951	6.74257
	0.905081	2.37926
	0.929491	6.32465
	0.592182	1.95772
	0.620264	1.51226
	0.725213	1.02547
	0.626196	1.64756
	1.69602	4.01604
	0.954132	0.263371
	0.455185	7.00256
	0.760143	2.44173
	0.933545	1.65251
	1.03143	6.97723
	0.944303	0.845427
	1.45321	1.34406
	1.67212	1.55184
	1.60017	5.40193
	1.10412	1.02782
	1.42272	1.20906
	0.513414	1.47669
	0.374525	1.28808
	1.55663	0.711983
	3.50541	4.87074
	1.31123	3.77701
	0.86129	0.439402
	0.606257	0.827953
	1.23288	2.82345
	0.362621	4.83053
	1.13563	1.6343
	1.94275	2.05129
	0.782529	1.49009
	1.41082	0.812888
	0.592353	0.789454
	3.14068	1.6809
	0.68238	1.33144
	4.47209	1.49068
	1.15707	0.581834
	0.804912	4.16465
	0.923102	2.62107
	2.59945	1.21441
	2.26805	1.08709
	0.851559	1.94023
	0.75767	1.32697
	2.45949	0.937486
	0.96669	0.843117
	1.60233	1.01277
	0.967893	1.38901
	1.11055	0.861652
	1.28976	3.67716
	0.644	0.915238
	1.046	1.43148
	0.577	4.83639
	2.126	2.2877
	0.681	2.63981
	0.849	2.75344
	0.817	2.86578
	2.401	1.85747
	0.906	2.04476
	0.616	3.02059
	2.711	0.928229
	2.905	0.614528
	0.875	0.46225
	2.288	3.17061
	1.04	0.864801
	0.665	1.026
	0.689	0.690306
	0.606	0.802519
	0.886	2.25543
	0.852	0.885514
	0.557	2.24075
	1.006	1.2419
	0.932	0.727514
	2.368	5.26749
	0.974	1.45831
	1.916	1.07503
	1.337	1.84222
	0.416	1.67536
	0.661	2.07484
	4.054	1.1687
	1.105	4.60234
	1.432	3.1268
	0.647	1.46866
	0.433	1.4157
	0.731	2.35411
	1.385	2.84458
	0.599	0.687
	1.268	1.099
	0.722	2.658
	1.221	2.59
	1.043	1.405
	0.687	1.524
	0.882	0.565
	2.517	0.822
	0.6	3.394
	0.705	1.2
	0.739	1.313
	0.617	1.836
	0.967	1.426
	0.94	3.45
	0.529	1.164
	0.892	0.764
	2.347	1.297
	1.094	1.553
	0.879	0.549
	1.82	0.348
	1.855	0.949
		0.948
		2.074
		2.963
		1.196
		0.868
		0.861
		0.93
		5.809
		3.971
		2.898
		1.27
		1.306
		0.763
		1.33
		0.959
		0.876
		1.365
		0.871
		1.281
		2.066
		0.46
		0.408
		0.653
		4.541
		1.487
		1.529
		2.098
		0.74
		2.799
		1.285
		1.007
		5.79
		0.633
		0.666
		0.554
		1.276
		0.62
		1.608
		0.885
		0.634
		0.533
		0.978
		0.991
		0.646
		1.044
		1.417
		0.628
		2.624
		2.287
		1.441
		0.663
		1.259
		0.517
		0.677
		0.83
		0.932
		1.274
		1.764
		0.746
		1.129
		1.276
		0.839
		1.841
		1.714
		2.207
		1.294
		1.326
		1.043
		1.721
		0.927
		1.4
		2.186
		0.974
		0.788
		1.002
		1.308
		1.945
		20.648
		1.115
		1.053
		0.839
		0.987
		1.776
		0.862
		1.605
		2.48
		1.137
		0.748
		0.554
