# Supplementary material for: Uncovering biomarkers for chronic toxoplasmosis detection highlights alternative pathways shaping parasite dormancy
Source: EMBO Mol Med. 2025 May 19;17(7):1686–715. doi: 10.1038/s44321-025-00252-0 (PMC12254245; doi:10.1038/s44321-025-00252-0)
Supplement: Supplementary file 11 — Source data Fig. 6 [file 44321_2025_252_MOESM11_ESM.zip › Figure 6 Source Data/6b/6b numerical data.xlsx]

## Sheet: Feuil1
	BCLA						STATISTIC
	Seronegative (n=134)	Past infection (n=223)	ocular toxoplasmosis (n=23)	Cerebral toxoplasmosis (n=5)	Asymptomatic reactivation (n=6)		Column C	Past infection (n=223)	ocular toxoplasmosis (n=23)	Cerebral toxoplasmosis (n=5)	Asymptomatic reactivation (n=6)
	16.714	13.561	60.5445	22.8435	7.941		vs.	vs,	vs,	vs,	vs,
	9.064	7.941	12.6345	182.999	1.3205		Column A	Seronegative (n=134)	Seronegative (n=134)	Seronegative (n=134)	Seronegative (n=134)
	2.535	1.3205	21.9465	33.4835	306.74
	26.79	19.616	85.432	12.8295	260.146		Mann Whitney test
	28.963	60.5445	32.4395	12.0625	200		P value	<0,0001	<0,0001	0.0117	0.0356
	26.8245	12.6345	811.514		200		Exact or approximate P value?	Approximate	Exact	Exact	Exact
	26.5755	21.9465	67.867				P value summary	****	****	*	*
	40.4175	41.8915	30.219				Significantly different (P < 0.05)?	Yes	Yes	Yes	Yes
	26.1255	5.5905	82.583				One- or two-tailed P value?	Two-tailed	Two-tailed	Two-tailed	Two-tailed
	7.4535	81.6105	135.65				Sum of ranks in column A,C	16137 , 47766	9643 , 2760	9165 , 565	9245 , 625
	20.8645	22.773	200				Mann-Whitney U	7092	598	120	200
	16.68	28.834	120.144
	10.9395	4.4955	15.7815				Difference between medians
	6.1525	94.2755	18.0745				Median of column A	9,869, n=134	9,869, n=134	9,869, n=134	9,869, n=134
	6.53	315.558	5.3105				Median of column C	20,22, n=223	40,44, n=23	22,84, n=5	200,0, n=6
	8.443	2.9305	0				Difference: Actual	10.35	30.57	12.97	190.1
	3.5065	44.3515	2.541				Difference: Hodges-Lehmann	11.52	29.53	12.17	190.1
	6.4145	60.425	71.216
	32.459	29.027	40.4365
	34.1735	14.6665	49.7535
	9.955	10.233	10.9785
	3.147	110.552	11.0645
	10.606	16.5895	56.034
	26.288	46.1285
	10.4275	46.537
	26.1775	24.6435
	11.1325	32.4395
	1.8605	811.514
	18.903	67.867
	21.661	22.8435
	18.206	182.999
	0	33.4835
	10.705	29.5335
	0	24.298
	0	306.74
	1.8605	260.146
	3.844	5.5895
	7.351	250.106
	12.8095	30.219
	10.65	135.65
	0	200
	0	120.144
	10.45	15.7815
	1.8605	18.0745
	5.39	5.3105
	25.994	0
	10.5395	25.798
	0	35.187
	0	576.82
	0	48.2965
	30.258	200
	0	39.7085
	0	2.541
	14.0425	71.216
	0	40.4365
	20.862	49.7535
	18.1565	11.0645
	26.309	4.3275
	3.227	12.9085
	10.0665	4.525
	7.033	16.786
	21.781	7.7165
	11.5905	38.035
	38.963	21.4275
	16.083	13.2365
	2.142	16.02
	30.196	37.61
	25.9205	47.3575
	45.7555	12.103
	1.173	4.9135
	9.3625	15.301
	9.7515	26.9685
	17.539	15.8275
	26.829	47.693
	16.2745	24.956
	5.723	28.1765
	18.292	51.7375
	7.792	31.1305
	1.881	24.5645
	5.7025	57.682
	5.747	16.312
	3.8795	105.259
	8.6435	91.7165
	6.447	50.167
	8.4425	53.4545
	13.1615	28.995
	2.4015	68.03
	2.9955	25.8905
	15.693	11.4485
	10.771	21.46
	9.123	19.9085
	16.2905	27.7965
	10.364	5.512
	12.3255	7.9735
	11.322	17.9675
	15.934	43.1775
	14.0465	20.205
	10.4245	47.3745
	9.198	48.979
	10.2535	5.7
	14.386	41.4875
	21.3155	23.248
	23.0595	51.933
	3.135	58.5765
	8.4825	54.183
	7.6575	14.4465
	9.7825	15.588
	31.9295	75.632
	21.311	19.9305
	6.394	15.1215
	0	17.7615
	2.8685	37.0605
	6.922	44.372
	8.4705	10.609
	5.254	34.8675
	18.641	25.6805
	14.3075	11.6065
	11.126	11.9295
	6.93	10.794
	7.4505	12.8985
	23.96	17.932
	0.506	9.6665
	4.1515	12.99
	6.8405	7.977
	5.228	17.813
	2.629	63.7055
	13.974	14.9415
	6.8005	66.1455
	8.7175	15.36
	2.742	27.609
	12.0795	91.577
	9.1375	7.1355
	4.923	1.3825
	10.573	10.295
		18.339
		37.174
		60.327
		6.013
		15.8995
		4.6365
		10.6675
		61.429
		40.748
		41.7365
		22.796
		20.221
		55.1905
		15.827
		13.52
		28.3255
		17.614
		11.588
		22.036
		28.5975
		32.9435
		13.868
		20.115
		16.004
		28.2145
		8.0645
		18.9385
		5.6815
		22.3115
		51.538
		14.17
		43.773
		7.108
		7.3955
		3.0755
		12.3465
		7.315
		13.118
		15.3735
		33.595
		6.1175
		11.7115
		30.614
		69.48
		19.6375
		28.6345
		26.8145
		18.913
		26.572
		10.732
		5.102
		13.1875
		6.4595
		4.038
		16.9105
		11.0355
		51.354
		23.8435
		40.8415
		16.341
		12.376
		3.857
		21.446
		19.055
		11.2645
		10.2395
		15.8815
		9.995
		13.326
		18.7935
		14.1755
		21.8295
		20.569
		7.6355
		14.4635
		45.0875
		16.518
		82.3845
		49.984
		18.052
		17.6295
		57.0775
		52.676
		19.9075
		38.8555
		16.091
		10.8875
		106.2
		12.5535
