# Supplementary material for: Uncovering biomarkers for chronic toxoplasmosis detection highlights alternative pathways shaping parasite dormancy
Source: EMBO Mol Med. 2025 May 19;17(7):1686–715. doi: 10.1038/s44321-025-00252-0 (PMC12254245; doi:10.1038/s44321-025-00252-0)
Supplement: Supplementary file 11 — Source data Fig. 6 [file 44321_2025_252_MOESM11_ESM.zip › Figure 6 Source Data/6e/6e numerical data.xlsx]

## Sheet: Feuil1
	BCLA DATA			BSM DATA
	No CT (n=15)	CT (n=11)		No CT (n=15)	CT (n=8)
	162.217	465.108		4.84414
	19.66	185.276		1.07673	1.25982
	26.341	755.186		0.922392
	57.93	135.341		1.93026	1.15057
	40.014	302.03		1.60087
	80.598	107.734		3.7541	0.787142
	21.152	12.305		3.03112	1.30141
	4.503	79.363		2.24106	5.07767
	27.38	2058.24		1.68274	1.67614
	44.299	241.09		1.04944	2.30962
	0	17.7685		2.30417	1.67388
	13.496			1.33921
	139.673			1.16602
	32.958			3.38868
	28.583			2.18029
	STATISTIC	BCLA		STATISTIC	BSM
	Column B	CT (n=11)		Column B	CT (n=8)
	vs.	vs,		vs.	vs,
	Column A	No CT (n=15)		Column A	No CT (n=15)
	Mann Whitney test			Mann Whitney test
	P value	0.0077		P value	0.5063
	Exact or approximate P value?	Exact		Exact or approximate P value?	Exact
	P value summary	**		P value summary	ns
	Significantly different (P < 0.05)?	Yes		Significantly different (P < 0.05)?	No
	One- or two-tailed P value?	Two-tailed		One- or two-tailed P value?	Two-tailed
	Sum of ranks in column A,B	152 , 199		Sum of ranks in column A,B	191 , 85
	Mann-Whitney U	32		Mann-Whitney U	49
	Difference between medians			Difference between medians
	Median of column A	28,58, n=15		Median of column A	1,930, n=15
	Median of column B	185,3, n=11		Median of column B	1,488, n=8
	Difference: Actual	156.7		Difference: Actual	-0.4426
	Difference: Hodges-Lehmann	141		Difference: Hodges-Lehmann	-0.2945
