# Supplementary material for: Uncovering biomarkers for chronic toxoplasmosis detection highlights alternative pathways shaping parasite dormancy
Source: EMBO Mol Med. 2025 May 19;17(7):1686–715. doi: 10.1038/s44321-025-00252-0 (PMC12254245; doi:10.1038/s44321-025-00252-0)
Supplement: Supplementary file 11 — Source data Fig. 6 [file 44321_2025_252_MOESM11_ESM.zip › Figure 6 Source Data/6d/6d numerical data.xlsx]

## Sheet: Feuil1
	BCLA DATA				BSM DATA			STATISTIC			STATISTIC
	Acute infection	Past infection			Acute infection	Past infection			BCLA			BSM
	22.7385	69.48			1.49716	0.645858
	19.78	11.0355			1.824	0.932464		Column B	Past infection		Column B	Past infection
	60.925	21.9465			1.12192	1.70401		vs.	vs,		vs.	vs,
	6.5655	10.2395			1.88002	1.29413		Column A	Acute infection		Column A	Acute infection
	26.8855	15.8275			5.36583	0.843117
	0	26.572			1.11406	2.2868		Mann Whitney test			Mann Whitney test
	19.9185	40.8415			1.31939	0.745655		P value	0.0009		P value	0.0319
	15.801	3.0755			2.08114	0.553872		Exact or approximate P value?	Exact		Exact or approximate P value?	Exact
	12.869	11.588			2.02644	0.870749		P value summary	**		P value summary	*
	14.4935	40.4365			1.97964	2.82345		Significantly different (P < 0.05)?	Yes		Significantly different (P < 0.05)?	Yes
	20.5255	16.5895			1.00505	1.15599		One- or two-tailed P value?	Two-tailed		One- or two-tailed P value?	Two-tailed
	26.1885	11.7115			1.28031	0.977896		Sum of ranks in column A,B	6266 , 15263		Sum of ranks in column A,B	6834 , 14902
	7.7345	12.8985			1.22376	0.56487		Mann-Whitney U	3565		Mann-Whitney U	4059
	7.42	32.9435			1.13356	0.460322
	24.437	91.577			1.05969	1.55327		Difference between medians			Difference between medians
	5.9755	19.9075			1.36623	0.862086		Median of column A	19,78, n=73		Median of column A	1,234, n=74
	13.6425	17.6295			1.82606	0.838837		Median of column B	26,23, n=134		Median of column B	1,463, n=134
	4.027	16.091			1.39829	2.47986		Difference: Actual	6.451		Difference: Actual	0.2298
	7.3765	10.8875			0.778585	1.13712		Difference: Hodges-Lehmann	8.364		Difference: Hodges-Lehmann	0.2125
	16.5715	315.558			0.956209	1.52097
	9.081	4.6365			2.11016	0.860916
	64.9925	15.7815			1.61716	1.34406
	13.907	22.036			1.66724	1.28105
	0.665	31.1305			1.83954	0.915238
	0	14.1755			1.8021	1.39968
	7.232	13.561			1.90326	0.827348
	23.8605	26.9685			1.88446	0.937486
	14.593	44.3515			2.44934	1.85719
	8.824	16.518			1.31588	1.94543
	34.423	61.429			1.10089	5.80852
	44.63	105.259			1.39071	2.63981
	36.897	110.552			0.780034	4.73189
	17.525	19.6375			1.23899	1.04367
	38.1755	30.614			1.69817	0.991163
	6.781	57.682			1.64904	4.83639
	29.5335	25.6805			1.02458	2.65757
	11.709	45.0875			1.76197	1.30846
	21.586	21.8295			1.90833	2.18571
	18.4365	33.595			1.07684	0.63398
	22.5835	1.3825			1.37348	0.348387
	0	28.5975			1.70591	2.066
	54.9685	25.798			0.978212	1.20906
	42.499				0.671277
	16.3095	37.174			0.652118	2.07396
	0	18.7935			0.675681	0.926828
	29.849	10.609			1.22835	0.687321
	19.766	30.219			0.503209	2.44173
	15.162	28.834			1.31379	2.75356
	2.2145	28.1765			1.38059	0.861652
	37.339	13.1875			1.17346	1.2588
	4.719	24.956			0.666879	1.38901
	23.361	3.857			1.72781	0.838603
	11.76	5.102			1.2418	0.663247
	38.313	6.013			1.65437	1.19604
	16.224	14.9415			1.07755	3.44973
	35.187	16.9105			0.94418	0.830013
	48.2965	51.7375			1.47669	3.67716
	37.333	91.7165			0.711983	2.75344
	8.7755	81.6105			0.779067	0.988286
	23.383	24.5645			1.07062	1.43148
	24.3215	306.74			1.11782	1.64756
	29.0505	13.118			1.06943	1.60788
	42.0165	7.941			0.866054	0.919209
	41.092	811.514			0.892178	1.24841
	50.374	2.9305			0.824753	1.05548
	45.0285	22.773			2.29263	1.69834
	19.5775	120.144			5.0674	0.845427
	16.6085	10.794			0.951491	1.52424
	37.8925	51.354			0.817116	1.27356
	21.6675	22.8435			0.821737	2.37926
	19.2565	17.614			1.0334	1.36491
	23.5015	2.541			0.618343	0.439402
	21.911	28.2145			0.950092	1.48691
		16.312			0.82193	2.2877
		48.2965				0.711983
		43.773				5.79027
		60.425				0.98358
		46.1285				1.57055
		135.65				1.65251
		19.616				0.977849
		576.82				1.28808
		82.3845				20.6478
		94.2755				3.01249
		49.7535				4.83053
		63.7055				1.42593
		29.027				1.67129
		39.7085				3.77701
		71.216				0.827953
		23.248				1.45831
		35.187				1.47669
		10.732				1.44128
		13.326				1.72101
		53.4545				1.85747
		58.5765				1.84222
		60.5445				1.20017
		182.999				6.32465
		19.055				1.7142
		67.867				6.74257
		50.167				2.86578
		16.004				4.54124
		250.106				7.00256
		260.146				4.01604
		200				4.87074
		33.4835				1.95772
		29.5335				1.51226
		24.298				1.02547
		5.3105				5.40193
		200				6.97723
		18.0745				1.55184
		48.979				1.2419
		27.7965				0.864801
		19.9085				3.17061
		21.46				0.46225
		37.0605				2.35411
		5.7				0.727514
		44.372				2.84458
		17.7615				1.4157
		25.8905				0.928229
		14.4465				2.07484
		47.3745				2.24075
		5.512				1.026
		41.4875				5.26749
		75.632				4.60234
		20.205				0.885514
		24.6435				1.63679
		43.1775				2.25543
		11.4485				0.614528
		7.9735				0.690306
		17.9675				0.802519
		54.183				1.67536
		46.537				4.69603
		15.1215				1.46866
		32.4395				2.3996
		19.9305				3.1268
		15.588				1.1687
