# Supplementary material for: Uncovering biomarkers for chronic toxoplasmosis detection highlights alternative pathways shaping parasite dormancy
Source: EMBO Mol Med. 2025 May 19;17(7):1686–715. doi: 10.1038/s44321-025-00252-0 (PMC12254245; doi:10.1038/s44321-025-00252-0)
Supplement: Supplementary file 11 — Source data Fig. 6 [file 44321_2025_252_MOESM11_ESM.zip › Figure 6 Source Data/6c/6c numerical data.xlsx]

## Sheet: Feuil1
ROC BSM								ROC BCLA
Sensitivity & Specificity								Sensitivity & Specificity
	Sensitivity%	95% CI	Specificity%	95% CI	Likelihood ratio				Sensitivity%	95% CI	Specificity%	95% CI	Likelihood ratio
> 0.3057	99.55	97,50% to 99,98%	0	0,000% to 2,787%	0.9955			> 0.2530	99.55	97,50% to 99,98%	8.955	5,197% to 15,00%	1.093
> 0.3553	99.1	96,79% to 99,84%	0	0,000% to 2,787%	0.991			> 0.8395	99.55	97,50% to 99,98%	9.701	5,758% to 15,89%	1.102
> 0.3686	99.1	96,79% to 99,84%	0.7463	0,03828% to 4,106%	0.9985			> 1.247	99.55	97,50% to 99,98%	10.45	6,326% to 16,77%	1.112
> 0.3913	99.1	96,79% to 99,84%	1.493	0,2652% to 5,278%	1.006			> 1.352	99.1	96,79% to 99,84%	10.45	6,326% to 16,77%	1.107
> 0.4120	98.65	96,12% to 99,63%	1.493	0,2652% to 5,278%	1.001			> 1.622	98.65	96,12% to 99,63%	10.45	6,326% to 16,77%	1.102
> 0.4245	98.65	96,12% to 99,63%	2.239	0,6102% to 6,375%	1.009			> 1.871	98.65	96,12% to 99,63%	12.69	8,074% to 19,38%	1.13
> 0.4362	98.65	96,12% to 99,63%	2.985	1,167% to 7,424%	1.017			> 2.012	98.65	96,12% to 99,63%	13.43	8,669% to 20,24%	1.14
> 0.4473	98.21	95,48% to 99,30%	2.985	1,167% to 7,424%	1.012			> 2.272	98.65	96,12% to 99,63%	14.18	9,269% to 21,09%	1.15
> 0.4576	98.21	95,48% to 99,30%	3.731	1,604% to 8,437%	1.02			> 2.468	98.65	96,12% to 99,63%	14.93	9,874% to 21,93%	1.16
> 0.4609	97.76	94,86% to 99,04%	3.731	1,604% to 8,437%	1.015			> 2.538	98.65	96,12% to 99,63%	15.67	10,48% to 22,77%	1.17
> 0.4620	97.31	94,26% to 98,76%	3.731	1,604% to 8,437%	1.011			> 2.585	98.21	95,48% to 99,30%	15.67	10,48% to 22,77%	1.165
> 0.4878	96.86	93,66% to 98,47%	3.731	1,604% to 8,437%	1.006			> 2.686	98.21	95,48% to 99,30%	16.42	11,10% to 23,61%	1.175
> 0.5152	96.86	93,66% to 98,47%	4.478	2,068% to 9,424%	1.014			> 2.805	98.21	95,48% to 99,30%	17.16	11,72% to 24,44%	1.186
> 0.5230	96.41	93,08% to 98,17%	4.478	2,068% to 9,424%	1.009			> 2.900	98.21	95,48% to 99,30%	17.91	12,34% to 25,27%	1.196
> 0.5310	96.41	93,08% to 98,17%	5.224	2,553% to 10,39%	1.017			> 2.963	97.76	94,86% to 99,04%	17.91	12,34% to 25,27%	1.191
> 0.5410	95.96	92,51% to 97,86%	5.224	2,553% to 10,39%	1.013			> 3.036	97.76	94,86% to 99,04%	18.66	12,97% to 26,09%	1.202
> 0.5515	95.52	91,94% to 97,55%	5.224	2,553% to 10,39%	1.008			> 3.105	97.31	94,26% to 98,76%	18.66	12,97% to 26,09%	1.196
> 0.5555	94.62	90,83% to 96,90%	5.224	2,553% to 10,39%	0.9983			> 3.141	97.31	94,26% to 98,76%	19.4	13,60% to 26,91%	1.207
> 0.5610	94.62	90,83% to 96,90%	5.97	3,056% to 11,34%	1.006			> 3.187	97.31	94,26% to 98,76%	20.15	14,23% to 27,73%	1.219
> 0.5710	94.17	90,28% to 96,56%	5.97	3,056% to 11,34%	1.001			> 3.367	97.31	94,26% to 98,76%	20.9	14,87% to 28,54%	1.23
> 0.5794	94.17	90,28% to 96,56%	6.716	3,573% to 12,27%	1.01			> 3.675	97.31	94,26% to 98,76%	21.64	15,51% to 29,35%	1.242
> 0.5870	93.72	89,74% to 96,22%	6.716	3,573% to 12,27%	1.005			> 3.851	97.31	94,26% to 98,76%	22.39	16,16% to 30,16%	1.254
> 0.5923	93.72	89,74% to 96,22%	7.463	4,104% to 13,19%	1.013			> 3.868	96.86	93,66% to 98,47%	22.39	16,16% to 30,16%	1.248
> 0.5957	93.72	89,74% to 96,22%	8.209	4,645% to 14,10%	1.021			> 3.959	96.86	93,66% to 98,47%	23.13	16,80% to 30,96%	1.26
> 0.5995	93.72	89,74% to 96,22%	8.955	5,197% to 15,00%	1.029			> 4.095	96.41	93,08% to 98,17%	23.13	16,80% to 30,96%	1.254
> 0.6030	93.72	89,74% to 96,22%	9.701	5,758% to 15,89%	1.038			> 4.240	96.41	93,08% to 98,17%	23.88	17,45% to 31,76%	1.267
> 0.6061	93.72	89,74% to 96,22%	10.45	6,326% to 16,77%	1.047			> 4.412	95.96	92,51% to 97,86%	23.88	17,45% to 31,76%	1.261
> 0.6104	93.72	89,74% to 96,22%	11.19	6,902% to 17,65%	1.055			> 4.510	95.52	91,94% to 97,55%	23.88	17,45% to 31,76%	1.255
> 0.6153	93.27	89,20% to 95,88%	11.19	6,902% to 17,65%	1.05			> 4.581	95.07	91,38% to 97,22%	23.88	17,45% to 31,76%	1.249
> 0.6165	93.27	89,20% to 95,88%	11.94	7,485% to 18,52%	1.059			> 4.775	94.62	90,83% to 96,90%	23.88	17,45% to 31,76%	1.243
> 0.6185	93.27	89,20% to 95,88%	12.69	8,074% to 19,38%	1.068			> 4.918	94.17	90,28% to 96,56%	23.88	17,45% to 31,76%	1.237
> 0.6201	92.83	88,66% to 95,54%	12.69	8,074% to 19,38%	1.063			> 5.013	94.17	90,28% to 96,56%	24.63	18,11% to 32,56%	1.249
> 0.6232	92.83	88,66% to 95,54%	13.43	8,669% to 20,24%	1.072			> 5.165	93.72	89,74% to 96,22%	24.63	18,11% to 32,56%	1.243
> 0.6271	92.83	88,66% to 95,54%	14.18	9,269% to 21,09%	1.082			> 5.241	93.72	89,74% to 96,22%	25.37	18,76% to 33,36%	1.256
> 0.6305	92.38	88,13% to 95,19%	14.18	9,269% to 21,09%	1.076			> 5.282	93.72	89,74% to 96,22%	26.12	19,42% to 34,15%	1.269
> 0.6335	91.93	87,60% to 94,83%	14.18	9,269% to 21,09%	1.071			> 5.350	93.27	89,20% to 95,88%	26.12	19,42% to 34,15%	1.262
> 0.6390	91.48	87,08% to 94,48%	14.18	9,269% to 21,09%	1.066			> 5.451	93.27	89,20% to 95,88%	26.87	20,08% to 34,94%	1.275
> 0.6450	91.48	87,08% to 94,48%	14.93	9,874% to 21,93%	1.075			> 5.551	92.83	88,66% to 95,54%	26.87	20,08% to 34,94%	1.269
> 0.6465	91.03	86,55% to 94,12%	14.93	9,874% to 21,93%	1.07			> 5.590	92.38	88,13% to 95,19%	26.87	20,08% to 34,94%	1.263
> 0.6498	91.03	86,55% to 94,12%	15.67	10,48% to 22,77%	1.079			> 5.636	91.93	87,60% to 94,83%	26.87	20,08% to 34,94%	1.257
> 0.6528	91.03	86,55% to 94,12%	16.42	11,10% to 23,61%	1.089			> 5.691	91.48	87,08% to 94,48%	26.87	20,08% to 34,94%	1.251
> 0.6532	90.58	86,03% to 93,76%	16.42	11,10% to 23,61%	1.084			> 5.701	91.03	86,55% to 94,12%	26.87	20,08% to 34,94%	1.245
> 0.6572	90.58	86,03% to 93,76%	17.16	11,72% to 24,44%	1.094			> 5.713	91.03	86,55% to 94,12%	27.61	20,75% to 35,73%	1.258
> 0.6620	90.58	86,03% to 93,76%	17.91	12,34% to 25,27%	1.103			> 5.735	91.03	86,55% to 94,12%	28.36	21,41% to 36,51%	1.271
> 0.6640	90.13	85,52% to 93,39%	17.91	12,34% to 25,27%	1.098			> 5.880	91.03	86,55% to 94,12%	29.1	22,08% to 37,29%	1.284
> 0.6655	90.13	85,52% to 93,39%	18.66	12,97% to 26,09%	1.108			> 6.065	90.58	86,03% to 93,76%	29.1	22,08% to 37,29%	1.278
> 0.6715	89.69	85,00% to 93,03%	18.66	12,97% to 26,09%	1.103			> 6.135	90.13	85,52% to 93,39%	29.1	22,08% to 37,29%	1.271
> 0.6790	89.24	84,49% to 92,66%	18.66	12,97% to 26,09%	1.097			> 6.273	90.13	85,52% to 93,39%	29.85	22,75% to 38,07%	1.285
> 0.6817	89.24	84,49% to 92,66%	19.4	13,60% to 26,91%	1.107			> 6.404	90.13	85,52% to 93,39%	30.6	23,43% to 38,85%	1.299
> 0.6847	89.24	84,49% to 92,66%	20.15	14,23% to 27,73%	1.118			> 6.431	90.13	85,52% to 93,39%	31.34	24,10% to 39,62%	1.313
> 0.6880	88.79	83,97% to 92,29%	20.9	14,87% to 28,54%	1.122			> 6.453	90.13	85,52% to 93,39%	32.09	24,78% to 40,40%	1.327
> 0.6897	88.79	83,97% to 92,29%	21.64	15,51% to 29,35%	1.133			> 6.495	89.69	85,00% to 93,03%	32.09	24,78% to 40,40%	1.321
> 0.6977	88.34	83,46% to 91,92%	21.64	15,51% to 29,35%	1.127			> 6.665	89.69	85,00% to 93,03%	32.84	25,46% to 41,17%	1.335
> 0.7079	88.34	83,46% to 91,92%	22.39	16,16% to 30,16%	1.138			> 6.821	89.69	85,00% to 93,03%	33.58	26,14% to 41,94%	1.35
> 0.7114	87.89	82,96% to 91,54%	22.39	16,16% to 30,16%	1.132			> 6.881	89.69	85,00% to 93,03%	34.33	26,83% to 42,70%	1.366
> 0.7170	87.44	82,45% to 91,17%	22.39	16,16% to 30,16%	1.127			> 6.926	89.69	85,00% to 93,03%	35.07	27,51% to 43,47%	1.381
> 0.7234	87.44	82,45% to 91,17%	23.13	16,80% to 30,96%	1.138			> 6.982	89.69	85,00% to 93,03%	35.82	28,20% to 44,23%	1.397
> 0.7251	87.44	82,45% to 91,17%	23.88	17,45% to 31,76%	1.149			> 7.071	89.69	85,00% to 93,03%	36.57	28,89% to 44,99%	1.414
> 0.7264	87.44	82,45% to 91,17%	24.63	18,11% to 32,56%	1.16			> 7.122	89.24	84,49% to 92,66%	36.57	28,89% to 44,99%	1.407
> 0.7293	87	81,95% to 90,79%	24.63	18,11% to 32,56%	1.154			> 7.225	88.79	83,97% to 92,29%	36.57	28,89% to 44,99%	1.4
> 0.7350	87	81,95% to 90,79%	25.37	18,76% to 33,36%	1.166			> 7.333	88.34	83,46% to 91,92%	36.57	28,89% to 44,99%	1.393
> 0.7395	87	81,95% to 90,79%	26.12	19,42% to 34,15%	1.178			> 7.373	88.34	83,46% to 91,92%	37.31	29,59% to 45,75%	1.409
> 0.7430	86.55	81,44% to 90,41%	26.12	19,42% to 34,15%	1.171			> 7.423	87.89	82,96% to 91,54%	37.31	29,59% to 45,75%	1.402
> 0.7470	86.1	80,94% to 90,03%	26.12	19,42% to 34,15%	1.165			> 7.452	87.89	82,96% to 91,54%	38.06	30,28% to 46,50%	1.419
> 0.7486	85.65	80,44% to 89,65%	26.12	19,42% to 34,15%	1.159			> 7.545	87.89	82,96% to 91,54%	38.81	30,98% to 47,26%	1.436
> 0.7535	85.2	79,95% to 89,26%	26.12	19,42% to 34,15%	1.153			> 7.647	87.44	82,45% to 91,17%	38.81	30,98% to 47,26%	1.429
> 0.7589	85.2	79,95% to 89,26%	26.87	20,08% to 34,94%	1.165			> 7.687	87.44	82,45% to 91,17%	39.55	31,68% to 48,01%	1.447
> 0.7616	85.2	79,95% to 89,26%	27.61	20,75% to 35,73%	1.177			> 7.754	87	81,95% to 90,79%	39.55	31,68% to 48,01%	1.439
> 0.7635	84.75	79,45% to 88,88%	27.61	20,75% to 35,73%	1.171			> 7.867	87	81,95% to 90,79%	40.3	32,38% to 48,76%	1.457
> 0.7666	84.3	78,95% to 88,49%	27.61	20,75% to 35,73%	1.165			> 7.957	86.55	81,44% to 90,41%	40.3	32,38% to 48,76%	1.45
> 0.7713	83.86	78,46% to 88,11%	27.61	20,75% to 35,73%	1.158			> 7.975	86.1	80,94% to 90,03%	40.3	32,38% to 48,76%	1.442
> 0.7780	83.86	78,46% to 88,11%	28.36	21,41% to 36,51%	1.17			> 8.021	85.65	80,44% to 89,65%	40.3	32,38% to 48,76%	1.435
> 0.7853	83.86	78,46% to 88,11%	29.1	22,08% to 37,29%	1.183			> 8.254	85.2	79,95% to 89,26%	40.3	32,38% to 48,76%	1.427
> 0.7883	83.41	77,97% to 87,72%	29.1	22,08% to 37,29%	1.176			> 8.443	85.2	79,95% to 89,26%	41.04	33,08% to 49,51%	1.445
> 0.7891	83.41	77,97% to 87,72%	29.85	22,75% to 38,07%	1.189			> 8.457	85.2	79,95% to 89,26%	41.79	33,78% to 50,26%	1.464
> 0.7960	82.96	77,48% to 87,33%	29.85	22,75% to 38,07%	1.183			> 8.477	85.2	79,95% to 89,26%	42.54	34,49% to 51,00%	1.483
> 0.8037	82.51	76,99% to 86,93%	29.85	22,75% to 38,07%	1.176			> 8.563	85.2	79,95% to 89,26%	43.28	35,20% to 51,74%	1.502
> 0.8052	82.51	76,99% to 86,93%	30.6	23,43% to 38,85%	1.189			> 8.681	85.2	79,95% to 89,26%	44.03	35,91% to 52,49%	1.522
> 0.8092	82.51	76,99% to 86,93%	31.34	24,10% to 39,62%	1.202			> 8.891	85.2	79,95% to 89,26%	44.78	36,62% to 53,22%	1.543
> 0.8149	82.06	76,50% to 86,54%	31.34	24,10% to 39,62%	1.195			> 9.094	85.2	79,95% to 89,26%	45.52	37,33% to 53,96%	1.564
> 0.8195	82.06	76,50% to 86,54%	32.09	24,78% to 40,40%	1.208			> 9.130	85.2	79,95% to 89,26%	46.27	38,05% to 54,70%	1.586
> 0.8245	81.61	76,01% to 86,15%	32.09	24,78% to 40,40%	1.202			> 9.168	85.2	79,95% to 89,26%	47.01	38,77% to 55,43%	1.608
> 0.8272	81.61	76,01% to 86,15%	32.84	25,46% to 41,17%	1.215			> 9.280	85.2	79,95% to 89,26%	47.76	39,48% to 56,16%	1.631
> 0.8277	81.17	75,52% to 85,75%	32.84	25,46% to 41,17%	1.208			> 9.515	85.2	79,95% to 89,26%	48.51	40,21% to 56,89%	1.655
> 0.8290	80.72	75,04% to 85,36%	32.84	25,46% to 41,17%	1.202			> 9.709	84.75	79,45% to 88,88%	48.51	40,21% to 56,89%	1.646
> 0.8345	80.27	74,55% to 84,96%	32.84	25,46% to 41,17%	1.195			> 9.767	84.75	79,45% to 88,88%	49.25	40,93% to 57,62%	1.67
> 0.8411	79.37	73,59% to 84,16%	32.84	25,46% to 41,17%	1.182			> 9.869	84.75	79,45% to 88,88%	50	41,65% to 58,35%	1.695
> 0.8443	78.92	73,10% to 83,76%	32.84	25,46% to 41,17%	1.175			> 9.975	84.75	79,45% to 88,88%	50.75	42,38% to 59,07%	1.721
> 0.8472	78.48	72,62% to 83,36%	32.84	25,46% to 41,17%	1.168			> 10.03	84.3	78,95% to 88,49%	50.75	42,38% to 59,07%	1.712
> 0.8503	78.48	72,62% to 83,36%	33.58	26,14% to 41,94%	1.182			> 10.15	84.3	78,95% to 88,49%	51.49	43,11% to 59,79%	1.738
> 0.8518	78.48	72,62% to 83,36%	34.33	26,83% to 42,70%	1.195			> 10.24	83.86	78,46% to 88,11%	51.49	43,11% to 59,79%	1.729
> 0.8545	78.48	72,62% to 83,36%	35.07	27,51% to 43,47%	1.209			> 10.25	83.41	77,97% to 87,72%	51.49	43,11% to 59,79%	1.719
> 0.8590	78.48	72,62% to 83,36%	35.82	28,20% to 44,23%	1.223			> 10.27	83.41	77,97% to 87,72%	52.24	43,84% to 60,52%	1.746
> 0.8611	78.03	72,14% to 82,96%	35.82	28,20% to 44,23%	1.216			> 10.33	82.96	77,48% to 87,33%	52.24	43,84% to 60,52%	1.737
> 0.8615	78.03	72,14% to 82,96%	36.57	28,89% to 44,99%	1.23			> 10.39	82.96	77,48% to 87,33%	52.99	44,57% to 61,23%	1.765
> 0.8618	77.58	71,66% to 82,56%	36.57	28,89% to 44,99%	1.223			> 10.43	82.96	77,48% to 87,33%	53.73	45,30% to 61,95%	1.793
> 0.8634	77.13	71,19% to 82,16%	36.57	28,89% to 44,99%	1.216			> 10.44	82.96	77,48% to 87,33%	54.48	46,04% to 62,67%	1.822
> 0.8655	76.68	70,71% to 81,75%	36.57	28,89% to 44,99%	1.209			> 10.49	82.96	77,48% to 87,33%	55.22	46,78% to 63,38%	1.853
> 0.8671	76.23	70,23% to 81,35%	36.57	28,89% to 44,99%	1.202			> 10.56	82.96	77,48% to 87,33%	55.97	47,51% to 64,09%	1.884
> 0.8695	75.78	69,76% to 80,94%	36.57	28,89% to 44,99%	1.195			> 10.59	82.96	77,48% to 87,33%	56.72	48,26% to 64,80%	1.917
> 0.8730	75.34	69,28% to 80,53%	36.57	28,89% to 44,99%	1.188			> 10.61	82.96	77,48% to 87,33%	57.46	49,00% to 65,51%	1.95
> 0.8755	75.34	69,28% to 80,53%	37.31	29,59% to 45,75%	1.202			> 10.63	82.51	76,99% to 86,93%	57.46	49,00% to 65,51%	1.94
> 0.8775	74.89	68,81% to 80,13%	37.31	29,59% to 45,75%	1.195			> 10.66	82.51	76,99% to 86,93%	58.21	49,74% to 66,22%	1.974
> 0.8805	74.89	68,81% to 80,13%	38.06	30,28% to 46,50%	1.209			> 10.69	82.06	76,50% to 86,54%	58.21	49,74% to 66,22%	1.964
> 0.8829	74.89	68,81% to 80,13%	38.81	30,98% to 47,26%	1.224			> 10.72	82.06	76,50% to 86,54%	58.96	50,49% to 66,92%	1.999
> 0.8844	74.89	68,81% to 80,13%	39.55	31,68% to 48,01%	1.239			> 10.75	81.61	76,01% to 86,15%	58.96	50,49% to 66,92%	1.988
> 0.8853	74.44	68,33% to 79,72%	39.55	31,68% to 48,01%	1.231			> 10.78	81.61	76,01% to 86,15%	59.7	51,24% to 67,62%	2.025
> 0.8858	73.99	67,86% to 79,31%	39.55	31,68% to 48,01%	1.224			> 10.84	81.17	75,52% to 85,75%	59.7	51,24% to 67,62%	2.014
> 0.8881	73.99	67,86% to 79,31%	40.3	32,38% to 48,76%	1.239			> 10.91	80.72	75,04% to 85,36%	59.7	51,24% to 67,62%	2.003
> 0.8911	73.99	67,86% to 79,31%	41.04	33,08% to 49,51%	1.255			> 10.99	80.72	75,04% to 85,36%	60.45	51,99% to 68,32%	2.041
> 0.8954	73.99	67,86% to 79,31%	41.79	33,78% to 50,26%	1.271			> 11.05	80.27	74,55% to 84,96%	60.45	51,99% to 68,32%	2.029
> 0.9019	73.99	67,86% to 79,31%	42.54	34,49% to 51,00%	1.288			> 11.10	79.82	74,07% to 84,56%	60.45	51,99% to 68,32%	2.018
> 0.9052	73.99	67,86% to 79,31%	43.28	35,20% to 51,74%	1.305			> 11.13	79.82	74,07% to 84,56%	61.19	52,74% to 69,02%	2.057
> 0.9057	73.99	67,86% to 79,31%	44.03	35,91% to 52,49%	1.322			> 11.20	79.82	74,07% to 84,56%	61.94	53,50% to 69,72%	2.097
> 0.9106	73.99	67,86% to 79,31%	44.78	36,62% to 53,22%	1.34			> 11.29	79.37	73,59% to 84,16%	61.94	53,50% to 69,72%	2.085
> 0.9172	73.54	67,39% to 78,90%	44.78	36,62% to 53,22%	1.332			> 11.39	79.37	73,59% to 84,16%	62.69	54,25% to 70,41%	2.127
> 0.9212	73.09	66,92% to 78,49%	44.78	36,62% to 53,22%	1.324			> 11.52	78.92	73,10% to 83,76%	62.69	54,25% to 70,41%	2.115
> 0.9251	73.09	66,92% to 78,49%	45.52	37,33% to 53,96%	1.342			> 11.59	78.48	72,62% to 83,36%	62.69	54,25% to 70,41%	2.103
> 0.9276	72.65	66,45% to 78,08%	45.52	37,33% to 53,96%	1.333			> 11.60	78.48	72,62% to 83,36%	63.43	55,01% to 71,11%	2.146
> 0.9289	72.2	65,98% to 77,66%	45.52	37,33% to 53,96%	1.325			> 11.66	78.03	72,14% to 82,96%	63.43	55,01% to 71,11%	2.134
> 0.9297	72.2	65,98% to 77,66%	46.27	38,05% to 54,70%	1.344			> 11.82	77.58	71,66% to 82,56%	63.43	55,01% to 71,11%	2.122
> 0.9310	71.75	65,51% to 77,25%	46.27	38,05% to 54,70%	1.335			> 12.00	77.13	71,19% to 82,16%	63.43	55,01% to 71,11%	2.109
> 0.9328	71.3	65,04% to 76,84%	47.01	38,77% to 55,43%	1.346			> 12.09	77.13	71,19% to 82,16%	64.18	55,77% to 71,80%	2.153
> 0.9355	71.3	65,04% to 76,84%	47.76	39,48% to 56,16%	1.365			> 12.21	76.68	70,71% to 81,75%	64.18	55,77% to 71,80%	2.141
> 0.9387	70.85	64,57% to 76,42%	47.76	39,48% to 56,16%	1.356			> 12.34	76.68	70,71% to 81,75%	64.93	56,53% to 72,49%	2.186
> 0.9418	70.85	64,57% to 76,42%	48.51	40,21% to 56,89%	1.376			> 12.36	76.23	70,23% to 81,35%	64.93	56,53% to 72,49%	2.173
> 0.9439	70.85	64,57% to 76,42%	49.25	40,93% to 57,62%	1.396			> 12.46	75.78	69,76% to 80,94%	64.93	56,53% to 72,49%	2.161
> 0.9448	70.85	64,57% to 76,42%	50	41,65% to 58,35%	1.417			> 12.59	75.34	69,28% to 80,53%	64.93	56,53% to 72,49%	2.148
> 0.9466	70.85	64,57% to 76,42%	50.75	42,38% to 59,07%	1.439			> 12.72	74.89	68,81% to 80,13%	64.93	56,53% to 72,49%	2.135
> 0.9485	70.4	64,11% to 76,01%	50.75	42,38% to 59,07%	1.429			> 12.85	74.89	68,81% to 80,13%	65.67	57,30% to 73,17%	2.182
> 0.9509	69.96	63,64% to 75,59%	50.75	42,38% to 59,07%	1.42			> 12.90	74.44	68,33% to 79,72%	65.67	57,30% to 73,17%	2.168
> 0.9535	69.51	63,18% to 75,18%	50.75	42,38% to 59,07%	1.411			> 12.95	73.99	67,86% to 79,31%	65.67	57,30% to 73,17%	2.155
> 0.9566	69.51	63,18% to 75,18%	51.49	43,11% to 59,79%	1.433			> 13.05	73.54	67,39% to 78,90%	65.67	57,30% to 73,17%	2.142
> 0.9620	69.06	62,71% to 74,76%	51.49	43,11% to 59,79%	1.424			> 13.14	73.09	66,92% to 78,49%	65.67	57,30% to 73,17%	2.129
> 0.9658	69.06	62,71% to 74,76%	52.24	43,84% to 60,52%	1.446			> 13.17	73.09	66,92% to 78,49%	66.42	58,06% to 73,86%	2.177
> 0.9668	69.06	62,71% to 74,76%	52.99	44,57% to 61,23%	1.469			> 13.21	72.65	66,45% to 78,08%	66.42	58,06% to 73,86%	2.163
> 0.9674	69.06	62,71% to 74,76%	53.73	45,30% to 61,95%	1.493			> 13.28	72.2	65,98% to 77,66%	66.42	58,06% to 73,86%	2.15
> 0.9709	69.06	62,71% to 74,76%	54.48	46,04% to 62,67%	1.517			> 13.42	71.75	65,51% to 77,25%	66.42	58,06% to 73,86%	2.137
> 0.9759	68.61	62,25% to 74,34%	55.22	46,78% to 63,38%	1.532			> 13.54	71.3	65,04% to 76,84%	66.42	58,06% to 73,86%	2.123
> 0.9779	68.16	61,78% to 73,92%	55.22	46,78% to 63,38%	1.522			> 13.71	70.85	64,57% to 76,42%	66.42	58,06% to 73,86%	2.11
> 0.9808	67.71	61,32% to 73,51%	55.22	46,78% to 63,38%	1.512			> 13.92	70.4	64,11% to 76,01%	66.42	58,06% to 73,86%	2.096
> 0.9853	67.26	60,86% to 73,09%	55.22	46,78% to 63,38%	1.502			> 14.01	70.4	64,11% to 76,01%	67.16	58,83% to 74,54%	2.144
> 0.9876	66.82	60,40% to 72,67%	55.22	46,78% to 63,38%	1.492			> 14.04	70.4	64,11% to 76,01%	67.91	59,60% to 75,22%	2.194
> 0.9896	66.37	59,94% to 72,24%	55.22	46,78% to 63,38%	1.482			> 14.11	70.4	64,11% to 76,01%	68.66	60,38% to 75,90%	2.246
> 0.9965	65.92	59,48% to 71,82%	55.22	46,78% to 63,38%	1.472			> 14.17	69.96	63,64% to 75,59%	68.66	60,38% to 75,90%	2.232
> 1.004	65.47	59,02% to 71,40%	55.22	46,78% to 63,38%	1.462			> 14.24	69.51	63,18% to 75,18%	68.66	60,38% to 75,90%	2.218
> 1.007	65.47	59,02% to 71,40%	55.97	47,51% to 64,09%	1.487			> 14.35	69.51	63,18% to 75,18%	69.4	61,15% to 76,57%	2.272
> 1.010	65.02	58,56% to 70,98%	55.97	47,51% to 64,09%	1.477			> 14.42	69.51	63,18% to 75,18%	70.15	61,93% to 77,25%	2.328
> 1.019	64.57	58,10% to 70,56%	55.97	47,51% to 64,09%	1.467			> 14.46	69.06	62,71% to 74,76%	70.15	61,93% to 77,25%	2.313
> 1.026	64.13	57,64% to 70,13%	55.97	47,51% to 64,09%	1.456			> 14.57	68.61	62,25% to 74,34%	70.15	61,93% to 77,25%	2.298
> 1.027	63.68	57,18% to 69,71%	55.97	47,51% to 64,09%	1.446			> 14.80	68.16	61,78% to 73,92%	70.15	61,93% to 77,25%	2.283
> 1.030	63.23	56,73% to 69,28%	55.97	47,51% to 64,09%	1.436			> 15.03	67.71	61,32% to 73,51%	70.15	61,93% to 77,25%	2.268
> 1.032	63.23	56,73% to 69,28%	56.72	48,26% to 64,80%	1.461			> 15.21	67.26	60,86% to 73,09%	70.15	61,93% to 77,25%	2.253
> 1.036	63.23	56,73% to 69,28%	57.46	49,00% to 65,51%	1.486			> 15.33	66.82	60,40% to 72,67%	70.15	61,93% to 77,25%	2.238
> 1.042	63.23	56,73% to 69,28%	58.21	49,74% to 66,22%	1.513			> 15.37	66.37	59,94% to 72,24%	70.15	61,93% to 77,25%	2.223
> 1.044	62.78	56,27% to 68,86%	58.96	50,49% to 66,92%	1.53			> 15.48	65.92	59,48% to 71,82%	70.15	61,93% to 77,25%	2.208
> 1.045	62.33	55,81% to 68,43%	58.96	50,49% to 66,92%	1.519			> 15.64	65.47	59,02% to 71,40%	70.15	61,93% to 77,25%	2.193
> 1.050	62.33	55,81% to 68,43%	59.7	51,24% to 67,62%	1.547			> 15.74	65.47	59,02% to 71,40%	70.9	62,71% to 77,92%	2.25
> 1.054	61.88	55,36% to 68,01%	59.7	51,24% to 67,62%	1.536			> 15.80	65.02	58,56% to 70,98%	70.9	62,71% to 77,92%	2.234
> 1.059	61.43	54,90% to 67,58%	59.7	51,24% to 67,62%	1.524			> 15.83	64.57	58,10% to 70,56%	70.9	62,71% to 77,92%	2.219
> 1.069	61.43	54,90% to 67,58%	60.45	51,99% to 68,32%	1.553			> 15.85	64.13	57,64% to 70,13%	70.9	62,71% to 77,92%	2.203
> 1.081	60.99	54,45% to 67,15%	60.45	51,99% to 68,32%	1.542			> 15.89	63.68	57,18% to 69,71%	70.9	62,71% to 77,92%	2.188
> 1.089	60.54	54,00% to 66,72%	60.45	51,99% to 68,32%	1.531			> 15.92	63.23	56,73% to 69,28%	70.9	62,71% to 77,92%	2.172
> 1.092	60.54	54,00% to 66,72%	61.19	52,74% to 69,02%	1.56			> 15.97	63.23	56,73% to 69,28%	71.64	63,49% to 78,59%	2.23
> 1.094	60.54	54,00% to 66,72%	61.94	53,50% to 69,72%	1.591			> 16.01	62.78	56,27% to 68,86%	71.64	63,49% to 78,59%	2.214
> 1.097	60.54	54,00% to 66,72%	62.69	54,25% to 70,41%	1.622			> 16.05	62.33	55,81% to 68,43%	71.64	63,49% to 78,59%	2.198
> 1.102	60.09	53,54% to 66,29%	62.69	54,25% to 70,41%	1.61			> 16.09	62.33	55,81% to 68,43%	72.39	64,27% to 79,25%	2.257
> 1.105	60.09	53,54% to 66,29%	63.43	55,01% to 71,11%	1.643			> 16.18	61.88	55,36% to 68,01%	72.39	64,27% to 79,25%	2.241
> 1.108	60.09	53,54% to 66,29%	64.18	55,77% to 71,80%	1.678			> 16.28	61.88	55,36% to 68,01%	73.13	65,06% to 79,92%	2.303
> 1.113	60.09	53,54% to 66,29%	64.93	56,53% to 72,49%	1.713			> 16.30	61.88	55,36% to 68,01%	73.88	65,85% to 80,58%	2.369
> 1.122	59.64	53,09% to 65,86%	64.93	56,53% to 72,49%	1.7			> 16.33	61.43	54,90% to 67,58%	73.88	65,85% to 80,58%	2.352
> 1.132	59.19	52,64% to 65,43%	64.93	56,53% to 72,49%	1.688			> 16.43	60.99	54,45% to 67,15%	73.88	65,85% to 80,58%	2.335
> 1.136	59.19	52,64% to 65,43%	65.67	57,30% to 73,17%	1.724			> 16.55	60.54	54,00% to 66,72%	73.88	65,85% to 80,58%	2.318
> 1.146	58.74	52,19% to 65,00%	65.67	57,30% to 73,17%	1.711			> 16.63	60.09	53,54% to 66,29%	73.88	65,85% to 80,58%	2.301
> 1.156	58.74	52,19% to 65,00%	66.42	58,06% to 73,86%	1.749			> 16.70	60.09	53,54% to 66,29%	74.63	66,64% to 81,24%	2.368
> 1.157	58.3	51,74% to 64,57%	66.42	58,06% to 73,86%	1.736			> 16.75	60.09	53,54% to 66,29%	75.37	67,44% to 81,89%	2.44
> 1.161	58.3	51,74% to 64,57%	67.16	58,83% to 74,54%	1.775			> 16.85	59.64	53,09% to 65,86%	75.37	67,44% to 81,89%	2.422
> 1.166	57.85	51,29% to 64,14%	67.16	58,83% to 74,54%	1.762			> 17.22	59.19	52,64% to 65,43%	75.37	67,44% to 81,89%	2.404
> 1.182	57.4	50,84% to 63,71%	67.16	58,83% to 74,54%	1.748			> 17.58	59.19	52,64% to 65,43%	76.12	68,24% to 82,55%	2.479
> 1.198	56.95	50,39% to 63,28%	67.16	58,83% to 74,54%	1.734			> 17.62	58.74	52,19% to 65,00%	76.12	68,24% to 82,55%	2.46
> 1.200	56.5	49,94% to 62,84%	67.16	58,83% to 74,54%	1.721			> 17.70	58.3	51,74% to 64,57%	76.12	68,24% to 82,55%	2.441
> 1.205	56.05	49,49% to 62,41%	67.16	58,83% to 74,54%	1.707			> 17.79	57.85	51,29% to 64,14%	76.12	68,24% to 82,55%	2.422
> 1.212	55.61	49,04% to 61,98%	67.16	58,83% to 74,54%	1.693			> 17.87	57.4	50,84% to 63,71%	76.12	68,24% to 82,55%	2.404
> 1.218	55.16	48,60% to 61,54%	67.16	58,83% to 74,54%	1.68			> 17.95	56.95	50,39% to 63,28%	76.12	68,24% to 82,55%	2.385
> 1.223	55.16	48,60% to 61,54%	67.91	59,60% to 75,22%	1.719			> 18.01	56.5	49,94% to 62,84%	76.12	68,24% to 82,55%	2.366
> 1.229	55.16	48,60% to 61,54%	68.66	60,38% to 75,90%	1.76			> 18.06	56.05	49,49% to 62,41%	76.12	68,24% to 82,55%	2.347
> 1.237	55.16	48,60% to 61,54%	69.4	61,15% to 76,57%	1.803			> 18.12	55.61	49,04% to 61,98%	76.12	68,24% to 82,55%	2.328
> 1.245	54.71	48,15% to 61,11%	69.4	61,15% to 76,57%	1.788			> 18.18	55.61	49,04% to 61,98%	76.87	69,04% to 83,20%	2.404
> 1.254	54.26	47,70% to 60,67%	69.4	61,15% to 76,57%	1.773			> 18.25	55.61	49,04% to 61,98%	77.61	69,84% to 83,84%	2.484
> 1.264	53.81	47,26% to 60,24%	69.4	61,15% to 76,57%	1.759			> 18.32	55.61	49,04% to 61,98%	78.36	70,65% to 84,49%	2.569
> 1.269	53.81	47,26% to 60,24%	70.15	61,93% to 77,25%	1.803			> 18.49	55.16	48,60% to 61,54%	78.36	70,65% to 84,49%	2.549
> 1.272	53.36	46,81% to 59,80%	70.15	61,93% to 77,25%	1.788			> 18.72	55.16	48,60% to 61,54%	79.1	71,46% to 85,13%	2.64
> 1.275	52.91	46,37% to 59,36%	70.15	61,93% to 77,25%	1.773			> 18.85	54.71	48,15% to 61,11%	79.1	71,46% to 85,13%	2.618
> 1.279	52.02	45,48% to 58,49%	70.15	61,93% to 77,25%	1.743			> 18.91	54.71	48,15% to 61,11%	79.85	72,27% to 85,77%	2.715
> 1.283	51.57	45,04% to 58,05%	70.15	61,93% to 77,25%	1.728			> 18.93	54.26	47,70% to 60,67%	79.85	72,27% to 85,77%	2.693
> 1.287	51.12	44,60% to 57,61%	70.15	61,93% to 77,25%	1.713			> 19.00	53.81	47,26% to 60,24%	79.85	72,27% to 85,77%	2.671
> 1.289	50.67	44,16% to 57,17%	70.15	61,93% to 77,25%	1.698			> 19.34	53.36	46,81% to 59,80%	79.85	72,27% to 85,77%	2.648
> 1.292	50.67	44,16% to 57,17%	70.9	62,71% to 77,92%	1.741			> 19.63	52.91	46,37% to 59,36%	79.85	72,27% to 85,77%	2.626
> 1.296	50.22	43,71% to 56,73%	70.9	62,71% to 77,92%	1.726			> 19.77	52.47	45,93% to 58,92%	79.85	72,27% to 85,77%	2.604
> 1.302	49.78	43,27% to 56,29%	70.9	62,71% to 77,92%	1.71			> 19.91	52.02	45,48% to 58,49%	79.85	72,27% to 85,77%	2.582
> 1.307	49.33	42,83% to 55,84%	70.9	62,71% to 77,92%	1.695			> 19.92	51.57	45,04% to 58,05%	79.85	72,27% to 85,77%	2.559
> 1.310	48.88	42,39% to 55,40%	70.9	62,71% to 77,92%	1.679			> 20.02	51.12	44,60% to 57,61%	79.85	72,27% to 85,77%	2.537
> 1.312	48.88	42,39% to 55,40%	71.64	63,49% to 78,59%	1.724			> 20.16	50.67	44,16% to 57,17%	79.85	72,27% to 85,77%	2.515
> 1.318	48.43	41,95% to 54,96%	71.64	63,49% to 78,59%	1.708			> 20.21	50.22	43,71% to 56,73%	79.85	72,27% to 85,77%	2.493
> 1.324	48.43	41,95% to 54,96%	72.39	64,27% to 79,25%	1.754			> 20.40	49.78	43,27% to 56,29%	79.85	72,27% to 85,77%	2.47
> 1.326	47.98	41,51% to 54,52%	72.39	64,27% to 79,25%	1.738			> 20.72	49.33	42,83% to 55,84%	79.85	72,27% to 85,77%	2.448
> 1.328	47.53	41,08% to 54,07%	72.39	64,27% to 79,25%	1.721			> 20.86	49.33	42,83% to 55,84%	80.6	73,09% to 86,40%	2.542
> 1.331	47.09	40,64% to 53,63%	72.39	64,27% to 79,25%	1.705			> 21.09	49.33	42,83% to 55,84%	81.34	73,91% to 87,03%	2.644
> 1.334	46.64	40,20% to 53,19%	72.39	64,27% to 79,25%	1.689			> 21.31	49.33	42,83% to 55,84%	82.09	74,73% to 87,66%	2.754
> 1.341	46.64	40,20% to 53,19%	73.13	65,06% to 79,92%	1.736			> 21.37	49.33	42,83% to 55,84%	82.84	75,56% to 88,28%	2.874
> 1.355	46.19	39,76% to 52,74%	73.13	65,06% to 79,92%	1.719			> 21.44	48.88	42,39% to 55,40%	82.84	75,56% to 88,28%	2.848
> 1.375	45.74	39,33% to 52,30%	73.13	65,06% to 79,92%	1.703			> 21.45	48.43	41,95% to 54,96%	82.84	75,56% to 88,28%	2.822
> 1.387	45.74	39,33% to 52,30%	73.88	65,85% to 80,58%	1.751			> 21.56	47.98	41,51% to 54,52%	82.84	75,56% to 88,28%	2.795
> 1.395	45.29	38,89% to 51,85%	73.88	65,85% to 80,58%	1.734			> 21.72	47.98	41,51% to 54,52%	83.58	76,39% to 88,90%	2.923
> 1.401	44.84	38,46% to 51,40%	73.88	65,85% to 80,58%	1.717			> 21.81	47.98	41,51% to 54,52%	84.33	77,23% to 89,52%	3.062
> 1.403	44.84	38,46% to 51,40%	74.63	66,64% to 81,24%	1.767			> 21.89	47.53	41,08% to 54,07%	84.33	77,23% to 89,52%	3.033
> 1.408	44.39	38,02% to 50,96%	74.63	66,64% to 81,24%	1.75			> 21.99	47.09	40,64% to 53,63%	84.33	77,23% to 89,52%	3.004
> 1.413	44.39	38,02% to 50,96%	75.37	67,44% to 81,89%	1.803			> 22.17	46.64	40,20% to 53,19%	84.33	77,23% to 89,52%	2.976
> 1.416	43.95	37,59% to 50,51%	75.37	67,44% to 81,89%	1.784			> 22.54	46.19	39,76% to 52,74%	84.33	77,23% to 89,52%	2.947
> 1.420	43.5	37,16% to 50,06%	75.37	67,44% to 81,89%	1.766			> 22.78	45.74	39,33% to 52,30%	84.33	77,23% to 89,52%	2.919
> 1.424	43.5	37,16% to 50,06%	76.12	68,24% to 82,55%	1.821			> 22.82	45.29	38,89% to 51,85%	84.33	77,23% to 89,52%	2.89
> 1.429	43.05	36,72% to 49,61%	76.12	68,24% to 82,55%	1.803			> 22.95	44.84	38,46% to 51,40%	84.33	77,23% to 89,52%	2.861
> 1.432	42.6	36,29% to 49,16%	76.12	68,24% to 82,55%	1.784			> 23.15	44.84	38,46% to 51,40%	85.07	78,07% to 90,13%	3.004
> 1.437	42.6	36,29% to 49,16%	76.87	69,04% to 83,20%	1.841			> 23.55	44.39	38,02% to 50,96%	85.07	78,07% to 90,13%	2.974
> 1.443	42.15	35,86% to 48,71%	76.87	69,04% to 83,20%	1.822			> 23.90	43.95	37,59% to 50,51%	85.07	78,07% to 90,13%	2.944
> 1.449	42.15	35,86% to 48,71%	77.61	69,84% to 83,84%	1.883			> 24.13	43.95	37,59% to 50,51%	85.82	78,91% to 90,73%	3.099
> 1.456	42.15	35,86% to 48,71%	78.36	70,65% to 84,49%	1.948			> 24.43	43.5	37,16% to 50,06%	85.82	78,91% to 90,73%	3.068
> 1.463	41.7	35,43% to 48,26%	78.36	70,65% to 84,49%	1.927			> 24.60	43.05	36,72% to 49,61%	85.82	78,91% to 90,73%	3.036
> 1.473	41.26	35,00% to 47,81%	78.36	70,65% to 84,49%	1.906			> 24.80	42.6	36,29% to 49,16%	85.82	78,91% to 90,73%	3.004
> 1.482	40.81	34,57% to 47,36%	78.36	70,65% to 84,49%	1.886			> 25.32	42.15	35,86% to 48,71%	85.82	78,91% to 90,73%	2.973
> 1.489	40.36	34,14% to 46,91%	78.36	70,65% to 84,49%	1.865			> 25.74	41.7	35,43% to 48,26%	85.82	78,91% to 90,73%	2.941
> 1.490	39.91	33,71% to 46,46%	78.36	70,65% to 84,49%	1.844			> 25.84	41.26	35,00% to 47,81%	85.82	78,91% to 90,73%	2.91
> 1.501	39.46	33,28% to 46,00%	78.36	70,65% to 84,49%	1.823			> 25.91	40.81	34,57% to 47,36%	85.82	78,91% to 90,73%	2.878
> 1.517	39.01	32,85% to 45,55%	78.36	70,65% to 84,49%	1.803			> 25.96	40.81	34,57% to 47,36%	86.57	79,76% to 91,33%	3.038
> 1.522	38.57	32,42% to 45,10%	78.36	70,65% to 84,49%	1.782			> 26.06	40.81	34,57% to 47,36%	87.31	80,62% to 91,93%	3.217
> 1.527	38.12	31,99% to 44,64%	78.36	70,65% to 84,49%	1.761			> 26.15	40.81	34,57% to 47,36%	88.06	81,48% to 92,52%	3.418
> 1.530	37.67	31,57% to 44,19%	78.36	70,65% to 84,49%	1.741			> 26.23	40.81	34,57% to 47,36%	88.81	82,35% to 93,10%	3.645
> 1.541	37.67	31,57% to 44,19%	79.1	71,46% to 85,13%	1.803			> 26.30	40.81	34,57% to 47,36%	89.55	83,23% to 93,67%	3.906
> 1.552	37.22	31,14% to 43,73%	79.1	71,46% to 85,13%	1.781			> 26.44	40.81	34,57% to 47,36%	90.3	84,11% to 94,24%	4.206
> 1.555	36.77	30,72% to 43,27%	79.1	71,46% to 85,13%	1.76			> 26.57	40.36	34,14% to 46,91%	90.3	84,11% to 94,24%	4.16
> 1.564	36.77	30,72% to 43,27%	79.85	72,27% to 85,77%	1.825			> 26.68	40.36	34,14% to 46,91%	91.04	85,00% to 94,80%	4.507
> 1.585	36.32	30,29% to 42,82%	79.85	72,27% to 85,77%	1.803			> 26.80	40.36	34,14% to 46,91%	91.79	85,90% to 95,35%	4.916
> 1.601	36.32	30,29% to 42,82%	80.6	73,09% to 86,40%	1.872			> 26.82	39.91	33,71% to 46,46%	91.79	85,90% to 95,35%	4.862
> 1.604	36.32	30,29% to 42,82%	81.34	73,91% to 87,03%	1.947			> 26.83	39.91	33,71% to 46,46%	92.54	86,81% to 95,90%	5.348
> 1.607	35.87	29,87% to 42,36%	81.34	73,91% to 87,03%	1.923			> 26.90	39.91	33,71% to 46,46%	93.28	87,73% to 96,43%	5.942
> 1.621	35.43	29,44% to 41,90%	81.34	73,91% to 87,03%	1.899			> 27.29	39.46	33,28% to 46,00%	93.28	87,73% to 96,43%	5.875
> 1.636	34.98	29,02% to 41,44%	81.34	73,91% to 87,03%	1.875			> 27.70	39.01	32,85% to 45,55%	93.28	87,73% to 96,43%	5.809
> 1.642	34.53	28,60% to 40,98%	81.34	73,91% to 87,03%	1.851			> 27.99	38.57	32,42% to 45,10%	93.28	87,73% to 96,43%	5.742
> 1.650	34.08	28,18% to 40,52%	81.34	73,91% to 87,03%	1.827			> 28.20	38.12	31,99% to 44,64%	93.28	87,73% to 96,43%	5.675
> 1.662	33.63	27,76% to 40,06%	81.34	73,91% to 87,03%	1.803			> 28.27	37.67	31,57% to 44,19%	93.28	87,73% to 96,43%	5.608
> 1.672	33.18	27,33% to 39,60%	81.34	73,91% to 87,03%	1.779			> 28.46	37.22	31,14% to 43,73%	93.28	87,73% to 96,43%	5.542
> 1.674	33.18	27,33% to 39,60%	82.09	74,73% to 87,66%	1.853			> 28.62	36.77	30,72% to 43,27%	93.28	87,73% to 96,43%	5.475
> 1.676	32.74	26,91% to 39,14%	82.09	74,73% to 87,66%	1.828			> 28.73	36.32	30,29% to 42,82%	93.28	87,73% to 96,43%	5.408
> 1.678	32.74	26,91% to 39,14%	82.84	75,56% to 88,28%	1.907			> 28.90	35.87	29,87% to 42,36%	93.28	87,73% to 96,43%	5.341
> 1.688	32.29	26,49% to 38,68%	82.84	75,56% to 88,28%	1.881			> 28.98	35.87	29,87% to 42,36%	94.03	88,66% to 96,94%	6.009
> 1.697	32.29	26,49% to 38,68%	83.58	76,39% to 88,90%	1.967			> 29.01	35.43	29,44% to 41,90%	94.03	88,66% to 96,94%	5.934
> 1.701	31.84	26,08% to 38,22%	83.58	76,39% to 88,90%	1.939			> 29.28	34.98	29,02% to 41,44%	94.03	88,66% to 96,94%	5.859
> 1.709	31.39	25,66% to 37,75%	83.58	76,39% to 88,90%	1.912			> 29.86	34.53	28,60% to 40,98%	94.03	88,66% to 96,94%	5.784
> 1.718	30.94	25,24% to 37,29%	83.58	76,39% to 88,90%	1.885			> 30.21	34.53	28,60% to 40,98%	94.78	89,61% to 97,45%	6.61
> 1.737	30.49	24,82% to 36,82%	83.58	76,39% to 88,90%	1.857			> 30.24	34.08	28,18% to 40,52%	94.78	89,61% to 97,45%	6.524
> 1.759	30.49	24,82% to 36,82%	84.33	77,23% to 89,52%	1.946			> 30.44	34.08	28,18% to 40,52%	95.52	90,58% to 97,93%	7.611
> 1.770	30.04	24,41% to 36,36%	84.33	77,23% to 89,52%	1.917			> 30.87	33.63	27,76% to 40,06%	95.52	90,58% to 97,93%	7.511
> 1.778	29.6	23,99% to 35,89%	84.33	77,23% to 89,52%	1.889			> 31.53	33.18	27,33% to 39,60%	95.52	90,58% to 97,93%	7.411
> 1.783	29.6	23,99% to 35,89%	85.07	78,07% to 90,13%	1.983			> 32.18	33.18	27,33% to 39,60%	96.27	91,56% to 98,40%	8.893
> 1.804	29.15	23,58% to 35,43%	85.07	78,07% to 90,13%	1.953			> 32.45	32.74	26,91% to 39,14%	96.27	91,56% to 98,40%	8.773
> 1.828	29.15	23,58% to 35,43%	85.82	78,91% to 90,73%	2.056			> 32.70	32.74	26,91% to 39,14%	97.01	92,58% to 98,83%	10.97
> 1.839	28.7	23,16% to 34,96%	85.82	78,91% to 90,73%	2.024			> 33.21	32.29	26,49% to 38,68%	97.01	92,58% to 98,83%	10.82
> 1.842	28.25	22,75% to 34,49%	85.82	78,91% to 90,73%	1.992			> 33.54	31.84	26,08% to 38,22%	97.01	92,58% to 98,83%	10.67
> 1.849	27.8	22,34% to 34,02%	85.82	78,91% to 90,73%	1.961			> 33.88	31.39	25,66% to 37,75%	97.01	92,58% to 98,83%	10.52
> 1.856	27.8	22,34% to 34,02%	86.57	79,76% to 91,33%	2.07			> 34.52	31.39	25,66% to 37,75%	97.76	93,62% to 99,39%	14.02
> 1.857	27.35	21,92% to 33,55%	86.57	79,76% to 91,33%	2.036			> 35.03	30.94	25,24% to 37,29%	97.76	93,62% to 99,39%	13.82
> 1.887	26.91	21,51% to 33,08%	86.57	79,76% to 91,33%	2.003			> 36.12	30.49	24,82% to 36,82%	97.76	93,62% to 99,39%	13.62
> 1.928	26.91	21,51% to 33,08%	87.31	80,62% to 91,93%	2.121			> 37.12	30.04	24,41% to 36,36%	97.76	93,62% to 99,39%	13.42
> 1.941	26.46	21,10% to 32,61%	87.31	80,62% to 91,93%	2.085			> 37.39	29.6	23,99% to 35,89%	97.76	93,62% to 99,39%	13.22
> 1.944	26.46	21,10% to 32,61%	88.06	81,48% to 92,52%	2.216			> 37.82	29.15	23,58% to 35,43%	97.76	93,62% to 99,39%	13.02
> 1.951	26.01	20,69% to 32,14%	88.06	81,48% to 92,52%	2.178			> 38.45	28.7	23,16% to 34,96%	97.76	93,62% to 99,39%	12.82
> 2.001	25.56	20,28% to 31,67%	88.06	81,48% to 92,52%	2.141			> 38.91	28.25	22,75% to 34,49%	97.76	93,62% to 99,39%	12.62
> 2.048	25.11	19,87% to 31,19%	88.06	81,48% to 92,52%	2.103			> 39.34	28.25	22,75% to 34,49%	98.51	94,72% to 99,73%	18.93
> 2.059	24.66	19,47% to 30,72%	88.06	81,48% to 92,52%	2.066			> 40.06	27.8	22,34% to 34,02%	98.51	94,72% to 99,73%	18.63
> 2.070	24.22	19,06% to 30,24%	88.06	81,48% to 92,52%	2.028			> 40.43	27.8	22,34% to 34,02%	99.25	95,89% to 99,96%	37.26
> 2.074	23.77	18,65% to 29,77%	88.06	81,48% to 92,52%	1.99			> 40.59	27.35	21,92% to 33,55%	99.25	95,89% to 99,96%	36.65
> 2.086	23.32	18,25% to 29,29%	88.06	81,48% to 92,52%	1.953			> 40.79	26.91	21,51% to 33,08%	99.25	95,89% to 99,96%	36.05
> 2.112	22.87	17,84% to 28,81%	88.06	81,48% to 92,52%	1.915			> 41.16	26.46	21,10% to 32,61%	99.25	95,89% to 99,96%	35.45
> 2.156	22.87	17,84% to 28,81%	88.81	82,35% to 93,10%	2.043			> 41.61	26.01	20,69% to 32,14%	99.25	95,89% to 99,96%	34.85
> 2.197	22.42	17,44% to 28,34%	88.81	82,35% to 93,10%	2.003			> 41.81	25.56	20,28% to 31,67%	99.25	95,89% to 99,96%	34.25
> 2.224	21.97	17,04% to 27,86%	88.81	82,35% to 93,10%	1.963			> 42.53	25.11	19,87% to 31,19%	99.25	95,89% to 99,96%	33.65
> 2.248	21.52	16,64% to 27,38%	88.81	82,35% to 93,10%	1.923			> 43.48	24.66	19,47% to 30,72%	99.25	95,89% to 99,96%	33.05
> 2.262	21.08	16,24% to 26,90%	88.81	82,35% to 93,10%	1.883			> 44.06	24.22	19,06% to 30,24%	99.25	95,89% to 99,96%	32.45
> 2.278	21.08	16,24% to 26,90%	89.55	83,23% to 93,67%	2.017			> 44.36	23.77	18,65% to 29,77%	99.25	95,89% to 99,96%	31.85
> 2.287	20.63	15,84% to 26,41%	89.55	83,23% to 93,67%	1.974			> 44.73	23.32	18,25% to 29,29%	99.25	95,89% to 99,96%	31.25
> 2.288	20.18	15,44% to 25,93%	89.55	83,23% to 93,67%	1.931			> 45.42	22.87	17,84% to 28,81%	99.25	95,89% to 99,96%	30.65
> 2.318	20.18	15,44% to 25,93%	90.3	84,11% to 94,24%	2.08			> 45.94	22.87	17,84% to 28,81%	100	97,21% to 100,0%
> 2.351	20.18	15,44% to 25,93%	91.04	85,00% to 94,80%	2.253			> 46.33	22.42	17,44% to 28,34%	100	97,21% to 100,0%
> 2.361	19.73	15,04% to 25,45%	91.04	85,00% to 94,80%	2.203			> 46.95	21.97	17,04% to 27,86%	100	97,21% to 100,0%
> 2.374	19.73	15,04% to 25,45%	91.79	85,90% to 95,35%	2.404			> 47.37	21.52	16,64% to 27,38%	100	97,21% to 100,0%
> 2.389	19.28	14,64% to 24,96%	91.79	85,90% to 95,35%	2.349			> 47.53	21.08	16,24% to 26,90%	100	97,21% to 100,0%
> 2.400	18.83	14,25% to 24,48%	91.79	85,90% to 95,35%	2.294			> 47.99	20.63	15,84% to 26,41%	100	97,21% to 100,0%
> 2.421	18.83	14,25% to 24,48%	92.54	86,81% to 95,90%	2.524			> 48.64	20.18	15,44% to 25,93%	100	97,21% to 100,0%
> 2.451	18.39	13,85% to 23,99%	92.54	86,81% to 95,90%	2.464			> 49.37	19.73	15,04% to 25,45%	100	97,21% to 100,0%
> 2.470	18.39	13,85% to 23,99%	93.28	87,73% to 96,43%	2.737			> 49.87	19.28	14,64% to 24,96%	100	97,21% to 100,0%
> 2.499	17.94	13,46% to 23,50%	93.28	87,73% to 96,43%	2.671			> 50.08	18.83	14,25% to 24,48%	100	97,21% to 100,0%
> 2.554	17.94	13,46% to 23,50%	94.03	88,66% to 96,94%	3.004			> 50.76	18.39	13,85% to 23,99%	100	97,21% to 100,0%
> 2.595	17.49	13,07% to 23,01%	94.03	88,66% to 96,94%	2.929			> 51.45	17.94	13,46% to 23,50%	100	97,21% to 100,0%
> 2.610	17.49	13,07% to 23,01%	94.78	89,61% to 97,45%	3.348			> 51.64	17.49	13,07% to 23,01%	100	97,21% to 100,0%
> 2.623	17.04	12,67% to 22,52%	94.78	89,61% to 97,45%	3.262			> 51.84	17.04	12,67% to 22,52%	100	97,21% to 100,0%
> 2.632	16.59	12,28% to 22,03%	94.78	89,61% to 97,45%	3.176			> 52.30	16.59	12,28% to 22,03%	100	97,21% to 100,0%
> 2.649	16.14	11,89% to 21,54%	94.78	89,61% to 97,45%	3.09			> 53.07	16.14	11,89% to 21,54%	100	97,21% to 100,0%
> 2.685	15.7	11,51% to 21,05%	94.78	89,61% to 97,45%	3.004			> 53.82	15.7	11,51% to 21,05%	100	97,21% to 100,0%
> 2.732	15.7	11,51% to 21,05%	95.52	90,58% to 97,93%	3.505			> 54.69	15.25	11,12% to 20,55%	100	97,21% to 100,0%
> 2.753	15.25	11,12% to 20,55%	95.52	90,58% to 97,93%	3.405			> 56.13	14.8	10,74% to 20,05%	100	97,21% to 100,0%
> 2.776	14.8	10,74% to 20,05%	95.52	90,58% to 97,93%	3.305			> 57.38	14.35	10,35% to 19,56%	100	97,21% to 100,0%
> 2.811	14.35	10,35% to 19,56%	95.52	90,58% to 97,93%	3.205			> 58.13	13.9	9,969% to 19,06%	100	97,21% to 100,0%
> 2.834	13.9	9,969% to 19,06%	95.52	90,58% to 97,93%	3.105			> 59.45	13.45	9,589% to 18,56%	100	97,21% to 100,0%
> 2.855	13.45	9,589% to 18,56%	95.52	90,58% to 97,93%	3.004			> 60.38	13	9,209% to 18,05%	100	97,21% to 100,0%
> 2.882	13	9,209% to 18,05%	95.52	90,58% to 97,93%	2.904			> 60.48	12.56	8,832% to 17,55%	100	97,21% to 100,0%
> 2.902	12.56	8,832% to 17,55%	95.52	90,58% to 97,93%	2.804			> 60.99	12.11	8,456% to 17,04%	100	97,21% to 100,0%
> 2.934	12.56	8,832% to 17,55%	96.27	91,56% to 98,40%	3.365			> 62.57	11.66	8,082% to 16,54%	100	97,21% to 100,0%
> 2.988	12.11	8,456% to 17,04%	96.27	91,56% to 98,40%	3.245			> 64.93	11.21	7,710% to 16,03%	100	97,21% to 100,0%
> 3.017	11.66	8,082% to 16,54%	96.27	91,56% to 98,40%	3.125			> 67.01	10.76	7,340% to 15,51%	100	97,21% to 100,0%
> 3.074	11.21	7,710% to 16,03%	96.27	91,56% to 98,40%	3.004			> 67.95	10.31	6,971% to 15,00%	100	97,21% to 100,0%
> 3.134	10.76	7,340% to 15,51%	96.27	91,56% to 98,40%	2.884			> 68.76	9.865	6,606% to 14,48%	100	97,21% to 100,0%
> 3.156	10.76	7,340% to 15,51%	97.01	92,58% to 98,83%	3.605			> 70.35	9.417	6,242% to 13,97%	100	97,21% to 100,0%
> 3.282	10.31	6,971% to 15,00%	97.01	92,58% to 98,83%	3.455			> 73.42	8.969	5,881% to 13,45%	100	97,21% to 100,0%
> 3.422	9.865	6,606% to 14,48%	97.01	92,58% to 98,83%	3.305			> 78.62	8.52	5,522% to 12,92%	100	97,21% to 100,0%
> 3.478	9.417	6,242% to 13,97%	97.01	92,58% to 98,83%	3.155			> 82.00	8.072	5,167% to 12,40%	100	97,21% to 100,0%
> 3.591	9.417	6,242% to 13,97%	97.76	93,62% to 99,39%	4.206			> 86.98	7.623	4,814% to 11,87%	100	97,21% to 100,0%
> 3.727	8.969	5,881% to 13,45%	97.76	93,62% to 99,39%	4.006			> 91.65	7.175	4,464% to 11,34%	100	97,21% to 100,0%
> 3.874	8.52	5,522% to 12,92%	97.76	93,62% to 99,39%	3.806			> 93.00	6.726	4,118% to 10,80%	100	97,21% to 100,0%
> 3.994	8.072	5,167% to 12,40%	97.76	93,62% to 99,39%	3.605			> 99.77	6.278	3,776% to 10,26%	100	97,21% to 100,0%
> 4.035	7.623	4,814% to 11,87%	97.76	93,62% to 99,39%	3.405			> 105.7	5.83	3,438% to 9,717%	100	97,21% to 100,0%
> 4.107	7.623	4,814% to 11,87%	98.51	94,72% to 99,73%	5.108			> 108.4	5.381	3,105% to 9,169%	100	97,21% to 100,0%
> 4.163	7.623	4,814% to 11,87%	99.25	95,89% to 99,96%	10.22			> 115.3	4.933	2,776% to 8,615%	100	97,21% to 100,0%
> 4.318	7.175	4,464% to 11,34%	99.25	95,89% to 99,96%	9.614			> 127.9	4.484	2,454% to 8,056%	100	97,21% to 100,0%
> 4.507	7.175	4,464% to 11,34%	100	97,21% to 100,0%				> 159.3	4.036	2,138% to 7,491%	100	97,21% to 100,0%
> 4.572	6.726	4,118% to 10,80%	100	97,21% to 100,0%				> 191.5	3.587	1,829% to 6,918%	100	97,21% to 100,0%
> 4.649	6.278	3,776% to 10,26%	100	97,21% to 100,0%				> 225.1	2.691	1,239% to 5,745%	100	97,21% to 100,0%
> 4.714	5.83	3,438% to 9,717%	100	97,21% to 100,0%				> 255.1	2.242	0,9614% to 5,140%	100	97,21% to 100,0%
> 4.781	5.381	3,105% to 9,169%	100	97,21% to 100,0%				> 283.4	1.794	0,6997% to 4,520%	100	97,21% to 100,0%
> 4.833	4.933	2,776% to 8,615%	100	97,21% to 100,0%				> 311.1	1.345	0,3667% to 3,880%	100	97,21% to 100,0%
> 4.854	4.484	2,454% to 8,056%	100	97,21% to 100,0%				> 446.2	0.8969	0,1594% to 3,211%	100	97,21% to 100,0%
> 5.069	4.036	2,138% to 7,491%	100	97,21% to 100,0%				> 694.2	0.4484	0,02300% to 2,496%	100	97,21% to 100,0%
> 5.335	3.587	1,829% to 6,918%	100	97,21% to 100,0%
> 5.596	3.139	1,529% to 6,336%	100	97,21% to 100,0%
> 5.800	2.691	1,239% to 5,745%	100	97,21% to 100,0%
> 6.067	2.242	0,9614% to 5,140%	100	97,21% to 100,0%
> 6.534	1.794	0,6997% to 4,520%	100	97,21% to 100,0%
> 6.860	1.345	0,3667% to 3,880%	100	97,21% to 100,0%
> 6.990	0.8969	0,1594% to 3,211%	100	97,21% to 100,0%
> 13.83	0.4484	0,02300% to 2,496%	100	97,21% to 100,0%
